# Supplementary material for: Tethering of the Conserved piggyBac Transposase Fusion Protein CSB-PGBD3 to Chromosomal AP-1 Proteins Regulates Expression of Nearby Genes in Humans
Source: PLoS Genet. 2012 Sep 27;8(9):e1002972. doi: 10.1371/journal.pgen.1002972 (PMC3459987; doi:10.1371/journal.pgen.1002972)
Supplement: Table S1 — Locations and characteristics of PGBD3, 4 PGBD3 pseudogenes, and 889 MER85 elements in the hg18 genome. Sequences of the PGBD3 and MER85 elements, the 5′ and 3′ TIRs, and the palindrome are listed along with the peak ID from Table S2 for PGBD3s and MER85s that bound the CSB-PGBD3 fusion protein. (XLS) [file pgen.1002972.s006.xls]

## Sheet: Table S1
Table S1 Locations and characteristics of PGBD3, 4 PGBD3 pseudogenes, and 889 MER85 elements in the hg18 genome
PGBD3 and PGBD3 pseudogene locations (hg18)
Name	Chromosome	Start	End	Strand	Sequence	L-TIR	Palindrome	R-TIR	CSB-PGBD3 Peak
PGBD3	chr10	50393163	50395618	-	TTAAAACCTATTTATGCCTAGTGTTCCATTATTGGAACGCTAAGCATGTGGGAGTTATTCATGCCCTACTGCTCAAGGTCATTGCCAAGGTCTGATTTTTCACACATGTCTGCCTCCTGAGGGTACATGTTATCACTTGGTGCACAGAGTTAGTTACTGCTACAGATACTGGCATGCTGGGAGCTTGTCAAAAAGTGATGTGAGTTTTCAGAAACATTTTTGAGTATCCAAAGACAGGTACATATAACTTTACTGCACTACATCCTATACTAGTAATTTTTAAGAAATAACTTCTCTACTAGTTATGCTATTGTGCGGTAAAAAGAAAATACAGAAAGTATTATTATTGCATTAGTTATGGGTTTGACATTTTTCATGTTCCATTTTTGGAACACTAGG…	CCTATTTATGCCT	GTTCCATTATTGGAAC	AGACATAAATGGG	Peak_1321
PGBD3P1	chr12	59910994	59913432	-	TTAACATTTATGCCTATTGTTCCATTATTGGAACACTAAGCATGTGGGAGTGATTTATATCCTACTGCTCAAGATCATCGCCAGTCTGATTTTTCACATATGTCTGCCTCCTGAGGGTACATGTTATCACATGGTGCACAGAGTTAGTCACTGCTGAAGACACTGGCATGCTGGGAGCTTGACAAAAAGTGATGTGAGTTTTTGGAAACATTTTTGAGGAAGTATCCAAAGACAGGTACGTAAAACTTTACTGCATTACCTCTTACATAGTATTTTTTTATTACTTCTCTACTAGTTATGCTATTGTGCTGTAAAAAGAAAATACCGAAATTATTATTGTTGCATTAGTTATGGGTTTGAGATTTTGCATGTTCCATTTTTGGAACACTAGGCAAAATG…	AACATTTATGCCT	GTTCCATTATTGGAAC	---	Peak_1595,Peak_1596
PGBD3P2	chr5	29917568	29919213	-	TTAATATGCCCAGTGTTCCATTATTGGAACTCTAAGCATGTGGGAGTTATTTATATCCTACTGTTCAAGGTCATCTCCAAGGTCTGATTTTTCACAAATGTCTGCCTTCTGGGGTACATATTATCACATAATGCGCAGAGTTAGTCACTGCTGCAGATACTGGCGTGCTGGGAGCTTGTCAAGTAGTGATGTGAGTTTTTGGAAACATTTTTGAAGCAATATCAAAAGACAAGTACATGTAATTTTACTGCACTATATCCTATGCTAGTAATTGTGCTGTAGAAAGAAAATACCGAAATTATTATTGTTGCATTAGTTATGGGTTTGACATTTTGTATGTTCCATTTTTGGAACACTCGGCAAACCACTACCACTAGGACTAATAATCACTTTTTTGAG…	TTTTAATATGCCC	GTTCCATTATTGGAAC	---	Peak_532
PGBD3P3a	chr12	125560179	125561406	+	TTAATTTATACCTGTTGTTCCATTATTGGAGCGCTAAGCATGTGGGAGTTATTTATATCCTACTCCTCAAGGTCATCACCAAGGTTTTATTTTTCACACGTCTGCCTCCGGAGGGTACATGTTATCACATGGTGCACAGCCTTAGTCACTGCTGCAGATACTGCTGTGCTGGGAGCTTGTCAAAAAGTGAAGTTAGTTTGGGAAACATTTTTGAGGAAGTATGCAAAGACAGGTACATATAACTTCACTGAATTACATCCTATACTAGTAATTTATTCTACTACTTCTCTACTAGTTATACTATTATGCTTTAAAAAGAAAATACAGAAATTATTATAGTTGCATTAGTTATGGGTTTGGCATTTTTCATGTTCCATTTTTAGAACACTAGGCAAAACC…	TTAATTTATACCT	GTTCCATTATTGGAGC	---	---
PGBD3P3b	chr12	125561405	125562195	-	GAATCCATGGTTCCTTATTTTGGTCGTCACTGGTGCAGTTTACTCAGGGAAAGCCCGTTCTGTTTGGCTATAAGTTTTGGTGTGGTGCCATATGTCTGGGCTACATTTGCTGGTTTCAGCCGTATCAGGGTAAAAACCCAAATACTAAACATTAGGGATATGGTGTTGTTGAGTCACTTGTCCGTCAGCTTAGTGAGGCACTTACAGAGGCACATCCTGGACAATACCATTTTGTATTCGATAACTTTTTCACCAGTATTGTACTTCTTGATAAGCTCAGTTCAATGGGAAATCGGGCAACAGGTACAGTGAGAAAGGATCACATTGAGAAAGCTCCACTGAAATTAGATGTAGCTCTAAAGAAAAAAGAAAGGCACATTCCATTATTGAATTGATGGC…	---	---	---	---
PGBD3P4	chr4	43282294	43285103	+	TTAAACTTATGCCTGGTGTTCCATCATTGGAAAGCCTAGCATTTGGGAGTTATTTATATCTTACTCCTCAAGGTCATCATCTAGGTCTGATTTTTCACACATCTCTGCCTCCTGAGGGTACATGTTATCACATGATGCACAGAGTTAGTCACTGCTGCAGATGCTGGTGTGCTGGGAGCTTGTAAAAAAGTGATGTGAGTTTTCGGAAACATTTTTGAGGAAGTATCCAAAGACAGGTACAGGCCGGGTGCAGTGGCTCACACCTGTAATCCTAACACTTTGGGAGGCTGAAGTGGGCGGATCACTGGAGGTCAGAAGTTCAAGACCAGCCTGGCCAAAATGGTGAAATCCCTTTTCTACTAAAAAAAAATATATATATATATATATATATATATACAC…	ACTTATGCCT	GTTCCATCATTGGAAA	AGGCATAAAAGGA	---
MER85 locations (hg18)
MER85 ID	Chromosome	Start	End	Strand	Sequence	L-TIR	Palindrome	R-TIR	CSB-PGBD3 Peak
MER85-1	chr1	3911446	3911550	+	TTAACCCATTTATGCCTAGTGTTCCATTATTGGAACGCTAAGCTTGTGGGAATAATTTATATCTGGCTGCTCAAGGTCACCCACAAGGTCTGATTTTTCACAA	CCCATTTATGCCT	GTTCCATTATTGGAAC	---	---
MER85-2	chr1	5152561	5152700	+	GTTACCCATTTATGCCTTGTGTTCCATTATTGCAATGTTAAGCATTTGGAAGTTATTTATATTCTATGGCTCAAGGTCATCACCAAGGTCTTATTGCAAACATTCAAAAAATTGCAACCTCAGGCATAAATGGGTTAA	CCCATTTATGCCT	GTTCCATTATTGCAAT	AGGCATAAATGGG	---
MER85-3	chr1	5154674	5154795	-	CTTACCCATTTACGCCTAGTGTTCCATTATTGGAATGCTACGCATGTAGGAGTTATTTATATCCTACTGCTCAAGGTCATTGCCAAGGCCTGATTGCAAAAATTCAAAAAATTGAAAAATT	CCCATTTACGCCT	GTTCCATTATTGGAAT	---	---
MER85-4	chr1	7828028	7828083	+	TTAGCCCTTTTACACCTAGTGTTCCATTATTGGAACGCTAAGCTTGTGGGAGCTA	CCCTTTTACACCT	GTTCCATTATTGGAAC	---	Peak_1
MER85-5	chr1	8857779	8857916	+	TTAACCTTTTTATGCCTAGTATTCCATTACTGGAACGCTAAGGGCGTGGGAGTTACTTTTATCCGACTGCTCAAGTCATTGCCAAGGTCTGATTTTTCACAAAAAAAGATTTGCAACCTCTGGCATAAATGGGTTAA	CCTTTTTATGCCT	ATTCCATTACTGGAAC	TGGCATAAATGGG	---
MER85-6	chr1	15823783	15823915	+	TTAACCCATTTGTGCTTAGCCTTCCAATGGAACGCTAAGCTTGTGGGAGTTATATCCTACTACTCAAGGTCATTGCCAAGGTATGATTTTTTCACAAAAGAAAATTTGCAACCTCTGGCCTAAATGGGTTAA	CCCATTTGTGCTT	CTTCCAATGGAAC	TGGCCTAAATGGG	---
MER85-7	chr1	18627448	18627584	-	TAAACCAATTTATGCCTAGTGTTCCATTACTGGAACACTAAGCACATGGGTTATTTATATCATACTGCTCAAGGTCATCACCAAGGTCTGATTGCAAAAATTCAAAAAATTGCAACCTCAGGCATAAATGGGTTAA	CCAATTTATGCCT	GTTCCATTACTGGAAC	AGGCATAAATGGG	---
MER85-8	chr1	21093596	21093734	-	TTAACCGATTTATGCCTAGTGTTTCATTATTGGAATGCTAAGTTTGTGAGAGTTATTTATATCCTACTCTTCAAGGTCATAACCAAGGTCTGAATTTTCACGCAAAAAAATTTGCAGCCTCCGGCATAAATGGGTTAG	CCGATTTATGCCT	GTTTCATTATTGGAAT	CGGCATAAATGGG	---
MER85-9	chr1	27250730	27250868	-	TAAACCCATTTATGCCTAGTGTTCCATTATTGGAACACTAAGCATGTGGGAGTTATTTATATCCTACTGCTCAAGGGCACCGCCAAGGTCTCATTGCAAAAATTCAAAAAATTGCAACCTCAGGCATAAATGGGTTCT	CCCATTTATGCCT	GTTCCATTATTGGAAC	AGGCATAAATGGG	Peak_7
MER85-10	chr1	30246846	30246983	+	GTTACCCATTTATGCCTAGTGATCCATTATTGGAATGCTAAGCTCGTGGGCGTTATTTATATCCTACTGCTCAAGGTCATTGCCAAAGTCTGATTTTTCACACAAAAGACTTGCAACCTCTGGCGTAAATGGGTTGT	CCCATTTATGCCT	GATCCATTATTGGAAT	TGGCGTAAATGGG	---
MER85-11	chr1	32908554	32908683	+	TAAACCCATTTATGCCTAGTGTTCCATTATTGGAACGCTAAGCATGTGGGAGTTTATATCCTGCTCAAGGTTATCGCCCAGGTCTGATTGCAAAAATTAAAAAAAGAAATAATCACTGCACTATGTTCAA	CCCATTTATGCCT	GTTCCATTATTGGAAC	CACTGCACTATGT	Peak_10
MER85-12	chr1	57655504	57655642	-	TTAACCCATTTATGCCTAGTGTTCCTTTATTGGAATGCTAAGCTTGTGGGCGTTATTTATATCCTACTGCTCAAGGTCATCACCAAAGTCTCATTTTTCACAAAAAACAATTTGCAACCTCTGGCATAAATGGGTTAA	CCCATTTATGCCT	GTTCCTTTATTGGAAT	TGGCATAAATGGG	---
MER85-13	chr1	61443781	61443919	-	TTAACATATTTATGCCTAGTGTTCCATTATTGGAACACTAAGGATGTGGAAGTTATTTATATCCTACTGCTCAAGATCATCGCCAAGGTCTGATTGCAAAAATTCAAAAAATTGCAACCTCCAGCATAAATGGGTTAA	CATATTTATGCCT	GTTCCATTATTGGAAC	AGCATAAATGGG	Peak_20
MER85-14	chr1	63471483	63471629	-	AGCATCCATTTATGCCTAGTGTTCCATTAGCAGAACACTAAGCATGTGGGAGTTATATCCTACTGCTCAAGGTCAGTGCCAAGGTCTGATTTTTCACATATGTCATAAAATTCAAAAGCTTGCAACTTCAGGCATAAATGGGTTTA	TCCATTTATGCCT	GTTCCATTAGCAGAAC	AGGCATAAATGGG	---
MER85-15	chr1	64232571	64232708	-	ATTAACCATTTATGACTAGTGTTCCATTATTGGAAGGCTAAGCACGTGAGAGTTATTGATATCCTACTGCTCAAGGTCCCCGCCGAGGTCTGATTGCAAAAATTCAAAAAATTGCTACTTAGGCATAAATGGGTTAT	ACCATTTATGACT	GTTCCATTATTGGAAG	AGGCATAAATGGG	---
MER85-16	chr1	66680643	66680763	-	TTAACCCAATAATGGAACACTAAGCATGTGGGAGTTATTTATATCCTACTGCTCAAGGTCATTGCCAAGGTCTGAGTGCAAAAATTCAAAAAAATGCAACCTCAGGCATAAATGGGTTAA	CCCAATAAT	GGAAC	AGGCATAAATGGG	---
MER85-17	chr1	67621997	67622135	+	TTAAGCCTAGTGTTCCATTATTGGAATGCTAAGCATGTGGGAGTTGTTTATATCCTACTGCTCAAGGTCATTGCCAAGGTCAGATTTTTCACTCATGCAAAAATTCAAAAAATTGCAACCTCAGGCATAAATAGGTTAA	GCCT	GTTCCATTATTGGAAT	AGGCATAAATAGG	Peak_29
MER85-18	chr1	67896797	67896936	+	CACTCCCACTTATGCCTAGTGTTCCATTAATGGAACGCTAAGCATGTGGGAGTTATTTATATCCTACTGCTCAATGTCATCGCCAAGGTTTGATTTTTCAAATACAAAAAAAATTGCAACCTCAGGTATAAATGGGTTAA	CCCACTTATGCCT	GTTCCATTAATGGAAC	AGGTATAAATGGG	Peak_30
MER85-19	chr1	74067670	74067795	+	TGCCTAGTGTTCCATTATTGGAACACTAAGCATGTGGGTGTTATTTATATCCTACTCCTCAAGGTCATCACCACGGTCTGAATGCAAAAATTCAAAATATTGCAACCTCAGTCATAACTGGGTTAA	TGCCT	GTTCCATTATTGGAAC	AGTCATAACTGGG	Peak_37
MER85-20	chr1	74522977	74523115	-	TTAGCCCATTTATGCCTAGTGTTCCATTATTGGAACGCTAAGCTTGTGGGAGTTATTTATATCCTACTTCTCAAGGTCATCGCCAAGGTCTGATTTTTCACACAAAAAAATGTGCAACCTCTGGCATAAATGGGTTAG	CCCATTTATGCCT	GTTCCATTATTGGAAC	TGGCATAAATGGG	Peak_38
MER85-21	chr1	74659180	74659328	-	TAAACCCACTTATTCCTAGTGTTCCATTATTGGAACGCTAAGCATGTGGGAGTTATTTATATCATGCTGCTGAAGTTCATCGCCAAGGTCTGATTTTTCACTCATGCAAAAATTCAAAAAATTGCAACCTCTAGCATAAATGGGTTAA	CCCACTTATTCCT	GTTCCATTATTGGAAC	TAGCATAAATGGG	Peak_39
MER85-22	chr1	75041341	75041468	+	TTAACTAGTGTTTCATTATTGGAATGCTAAGCATGTGGGAGTTATTTATATCCTACTGCTCAAGGTCATCACCAACGTCTGATTGCAAAAATTCAAAAAATTGCAACCTCAGGCATAAATGGGTTAA	CT	GTTTCATTATTGGAAT	AGGCATAAATGGG	---
MER85-23	chr1	81379790	81379928	+	TAAACCCTTTTATGGCTAGTGTTCCATTATTGGAACGCTAAGCATGTGGGAGTTGTCTATAGCCTACTGCTCAAGGTTATTGCCAAGGTCTGATGGCAAAAATTCAAAAAATTGCAACTTCAGGCATAAATGGGTTAA	CCCTTTTATGGCT	GTTCCATTATTGGAAC	AGGCATAAATGGG	---
MER85-24	chr1	81449264	81449402	+	AAAACCTATTTATGCCTAGTGTTCCATTATTGAAACTCTAAGCATGTGGGAGTTATTTATATCCTACTGCTCAAGGTCATCACTGAGGTCTGATTACAAAAATTCAAAAAATTGCAACCTCAGGCATAAATGGGCTAA	CCTATTTATGCCT	GTTCCATTATTGAAAC	AGGCATAAATGGG	---
MER85-25	chr1	83493701	83493838	+	CTTTACAACTTATGCCTAGGGTTCCATTGTTGGAACACTAAGTATGTGGGAGTTATTTATATCCTATTGCTCAAGGTCATCACCAAGGTCTGATTGCAAATATTCAAAAATTGCAACCTCAGGCATAAATGGATTAA	ACAACTTATGCCT	GTTCCATTGTTGGAAC	AGGCATAAATGGA	---
MER85-26	chr1	85102580	85102716	-	TTAACCTATTTATGCCTAGTGTTCCATTATTGGAATGCTAAGCTTGTGGGAGTTATTTATATCCTACTGCTCAAGGTCATTGACAAGTTCTGATTTTTCACAAAAGAAATTTGCAACCCCTGGCATAAATGGGTTAA	CCTATTTATGCCT	GTTCCATTATTGGAAT	TGGCATAAATGGG	---
MER85-27	chr1	85154790	85154937	+	TAAACCTACTTATGCCTAGTGTTCCATTATTGGAACACTAAGTATGTGGGAGTTATTTATATCCTACTGTTCAAGGTCATTGCCAAGGTCTGATTTTTCACTCATGCAAAAATTCAAAAAGTTGCAACCTCCGGCATACATGGGTTTT	CCTACTTATGCCT	GTTCCATTATTGGAAC	CGGCATACATGGG	Peak_42
MER85-28	chr1	85981060	85981199	-	GAATATGCTTTATGCTTAGCGTTCCATTATTGGAACACTAAGCATGTGGGAGTCATTTATATCCTACTTCTTAAGGTCATCACCAAGGTCTGATTGCAAAAATTCAAAAAAATTACAACCTCAGGAATAAATGGGTTAA	ATGCTTTATGCTT	GTTCCATTATTGGAAC	AGGAATAAATGGG	Peak_51
MER85-29	chr1	93399625	93399761	+	TTAACCCATTTATGCCTTGTGTTCCATTAGTGGAACACTAAGCATGTAGGAGTTATTTATATCCTACTGCTCAAGGTCATTGCCAAGGTCTCATTTTGCAATTCAAAAAATTGCAACCTCCTGCATAAATGGGTCAA	CCCATTTATGCCT	GTTCCATTAGTGGAAC	CTGCATAAATGGG	---
MER85-30	chr1	93574229	93574360	-	AAAACCTATTTATTCCTAATGTTCCATTATTGGAATGCTAAGCTTGTGGGAGTTATTTATATCCTATGCTCAAGGTCATCGTCTGATTTTTCACACAAAAAAATTTGCAACCTCTGGCATAAATGGGTTAA	CCTATTTATTCCT	GTTCCATTATTGGAAT	TGGCATAAATGGG	---
MER85-31	chr1	99100237	99100376	-	CTTAGCCATTTATGCCTAGTGTTCCACTATTGGAATGCTAAGCATGTGGGAGCTATTTATATGCTACTGCTCATGGTCATCGCCAAGCTTTGATTGCAAAAATTCAAAAAAATTGCAACCTCAGGCATAAATGGGTTAA	GCCATTTATGCCT	GTTCCACTATTGGAAT	AGGCATAAATGGG	---
MER85-32	chr1	101305963	101306132	+	CCAAGCCATTTATGCCCGGTGTTCCATTTTTTGATTGCCACATAACATTATGTGAAACACAATAAAAACTTTTTCTCTTCAAATTCTTGTTCCTTAAATTTTTGCAGGTTACATATATGAATTTTATGCAAAAATTCAAAAAATTGCAACCTCAGGCATAAATGGGTTAT	GCCATTTATGCCC	GTTCCATTTTTTGATT	AGGCATAAATGGG	---
MER85-33	chr1	109212186	109212324	+	ACTTAGTTTTTATGCCTAGTGTTCCATTATCGGAATGCTAAGCGTGTGGGAATTATTTATGTCCTACTGCTCAAGGTCATCACTAAGGTCTGATTGCAAAAATTCCAAAAAATGCAACCTCAGGCATAAATGGGTTAA	AGTTTTTATGCCT	GTTCCATTATCGGAAT	AGGCATAAATGGG	---
MER85-34	chr1	113831555	113831693	-	TTAATACATTTATGCCTAGTGTTCCATTACTGGAACACTAAGCTTGTGGGAGTTATTTTTATCCTACTGCTCAAGGTTATCACCAAGATCTGATTTTTCACAAAAAAAAATTTGCAACTTCTGGCATAAATGGGTTAA	TACATTTATGCCT	GTTCCATTACTGGAAC	TGGCATAAATGGG	---
MER85-35	chr1	120489375	120489499	+	TTAATATGCCTAGCCTACTTATAGTAGGCTAGCCTACTAGTTACTTATAGCCTACTGCTCAAGTTATCACCAAGGTCTGATTTTTTGACAAAAAAAAATTGCAACCTCCGGCCTAAGTGAGTTAA	TATGCCT	CTACTTATAGTAG	CGGCCTAAGTGAG	---
MER85-36	chr1	143838888	143839012	-	TTAATATGCCTAGCCTACTTATAGTAAGCTAGCCTACTAGTTACTTATAGCCTACTGCTCAAGTTATCACCAAGGTCTGATTTTTTGACAAAAAAAAATTGCAACCTCCGGCCTAAGTGAGTTAA	TATGCCT	CTACTTATAGTAA	CGGCCTAAGTGAG	---
MER85-37	chr1	149132875	149133013	+	TACCCCCACTTATGCCTAGTGTTCCATTATTGGAACCCTAAGCATGTGGGGGTTATTTATGTCCTACTGCTCAAGGTCATCACCAAGGTCTGATTGCAAAAATTCAAAAAATTGCACCCTCAGGCATAAATGGGTTAA	CCCACTTATGCCT	GTTCCATTATTGGAAC	AGGCATAAATGGG	Peak_78
MER85-38	chr1	159062823	159062971	+	ATGTTGCACTTATGCCTGGTGTTCCATTATTGGAACACTAAGCGTGTAGGAGTTATTTATATTCTACTGCTCAAGATCATCACCAGGGTCTGATTTTTCACTCATGCACAAATTCAAAAAATTGCAACCTCCTGCGTAAATGGGTTAA	TGCACTTATGCCT	GTTCCATTATTGGAAC	CTGCGTAAATGGG	Peak_80
MER85-39	chr1	176569207	176569347	+	TTAACCCATTTATGCCTAGTGTTCCATTATTGGAACACTAAACTTTTGGGAGTTATTTATATCCTATTGCTCAAGGTCATCACCAAAGTCTGATTTTTTTGCAAAACAAAAAAATTGCAACCTCTGGCATAAATGGGTTAA	CCCATTTATGCCT	GTTCCATTATTGGAAC	TGGCATAAATGGG	Peak_84
MER85-40	chr1	178712015	178712150	-	TTAACCCATTTATGCCTAGTGTTCCATTATTGGAATGCAAAGCTTGTGGGAGTTATTTACATCCTACTGCTCAAGGTCATTGCCAAGGTCTGATTTTCACAAAAAAAATTTTCAACCTCCGGCATAAATGAGTTAA	CCCATTTATGCCT	GTTCCATTATTGGAAT	CGGCATAAATGAG	---
MER85-41	chr1	179538059	179538207	+	TTAACCCATTTACGCCTAGTGTTCCATTACTGGAACGCTAAGCATGGGGGAGTTATTTATATCCTACTGCTCAAGGTCATTGCCAAGGTCTGCTTTTTCACTCATGCAAAAATTCAAAAAATTGCAACCTCTGGCATAGTAATGGATC	CCCATTTACGCCT	GTTCCATTACTGGAAC	TGGCATAGTAATG	---
MER85-42	chr1	187162810	187162948	-	TAAACCTATTTATGCCTAGTGTTCCAGTAATGGAACACTAAGTATGTGGGCGTTATTTATATCCTACTGCTCAAGGTCATCACCAAGGTCAGATTGCAAAAATTCAAAAACTTGCAACTTCAGGCATAAATGGGTTAA	CCTATTTATGCCT	GTTCCAGTAATGGAAC	AGGCATAAATGGG	---
MER85-43	chr1	205505019	205505151	-	TTTACATATGCCTAATGTTCCATTATTGGAATGCTAAGCATGTGGGAGTTATTTATATCCTTGAGCACAAGGTCATCACCAAGGTCTGATTTTTCACACAAAAAAATTGCAACCTCAGGCATAAATGGGTTAA	CATATGCCT	GTTCCATTATTGGAAT	AGGCATAAATGGG	---
MER85-44	chr1	206032418	206032552	-	ATAACCCATTTATGCCTAGTGTTCCATTACTGGAACGCTAAGCATGTGGAATTTATCTCCTACTGCTCAAGGTCATCGCCAGGGTCTGACTGCAAAAATTCAAAAAATTGCAACCTCAGGCGTAAACGGGTTGG	CCCATTTATGCCT	GTTCCATTACTGGAAC	AGGCGTAAACGGG	Peak_92
MER85-45	chr1	208176270	208176407	-	GAACTTAACTTATGCCTAGTGTTCCATTATTGGAACGCTAAGCACGCGGGAGTTGTTTACATCCTGCTGCTCAAGGTCATCGCCAAGGTCTGATTGCAAAAATTCTAAAAATTGCAACCTCAGGGATAAATGAGTTAA	TTAACTTATGCCT	GTTCCATTATTGGAAC	AGGGATAAATGAG	Peak_94
MER85-46	chr1	208478539	208478678	+	TTAACCCATTTATGCCCAGTGTTCCATTATTGGAACGCTAAGCTTGTGGAAGTTATTTATATCCTACTGCTCAAGGTCATCACCAAGGTCTGACTTTTCAAACACAAAAAAATTTGCAACCTATGGCATAAATGGGTAAA	CCCATTTATGCCC	GTTCCATTATTGGAAC	TGGCATAAATGGG	Peak_95
MER85-47	chr1	208720280	208720418	-	GGCAACTATTTATGGCTAGTGTTCCATTACTGGAACACGAAGCATGTGGGAGTTACTTATATCCTACTGCTCAATGTCATCGCCGAGGTCTGATTGCAAATATTCAAAAAATTGCAACCTCAGGCATAAATGGGTTAA	ACTATTTATGGCT	GTTCCATTACTGGAAC	AGGCATAAATGGG	---
MER85-48	chr1	210137589	210137739	-	TGTGCCCATTTATGCCTAGTGTTCCATTATTGGAATGCTAAGCATGTGGGAGTTATCTTATACATCCTACTGCTCAAGGTCATCGCCAAGGTCTGATTTTCAAAATTCAAAAAATTCAAAAAATTGCATCCTCAGGCATAAATGGGTTAA	CCCATTTATGCCT	GTTCCATTATTGGAAT	AGGCATAAATGGG	---
MER85-49	chr1	212313078	212313215	-	TTAACTCATTTATGCCTAGTGTTCCATTATTGGAACTCTAAGCTTATAGGAATTATTTATATCCTACTGCTCAAGGTCATCGCTAAGGTCTGAGTTTTCACACACAAAAATTGTAAATTCTGGCATAAATGGGTTAA	CTCATTTATGCCT	GTTCCATTATTGGAAC	TGGCATAAATGGG	---
MER85-50	chr1	212462947	212463085	+	AAAACGCATTTATACCTAGTATTCCATTATTGGAGTGCTAAGCATGTAGGAGTTCTTGATATCCTACTGCTGAAGGTCATTGCCAAGGTTTGATTGCAAAAATTCAAAAAAGGGCAACCTCAGGCATAAATGGGCTAA	CGCATTTATACCT	ATTCCATTATTGGAGT	AGGCATAAATGGG	---
MER85-51	chr1	212985243	212985379	-	ACTCCTTAATTATGCCTAGTGTTCCATTATTGGAATGCTAAGTTTGTCGGAGTTATTTACATGCTACTGCTCAAGGTCATTGCCTAAGTCTGATTTTTCACAAAAAAATTTGTGACCTCTAGCATAAATGGGTTAA	CTTAATTATGCCT	GTTCCATTATTGGAAT	TAGCATAAATGGG	---
MER85-52	chr1	225822457	225822615	+	CTAACCCATTTATGCCTAGTGTTCCATTATTGGAGCACTAAGCTTGTGGGAGTTATTTATACTTCCTACTGCTAGATGACCCTACTGCTCAGGGTCATCACCATGGTCTGATTTTTCACACACAAAAAAATTTGCCACCTCCAGCATAAATGGGTTAA	CCCATTTATGCCT	GTTCCATTATTGGAGC	AGCATAAATGGG	Peak_113
MER85-53	chr1	225873812	225874224	-	TTAGCTTATTTATGCGTAGTGTTCCATTATTGGAATGCTTAGCATGTGGGAGTTATTTATATCCAACTGCTCAAGGTCATCACCAAGGTCTGATTGCAAAAATTCAAAAAATTGCAACCTCAGGCACTTTGGGAGGCCAAGGCGGGCGGATCATGAGGTCAAGAGATCGAGACCATCCTGGCTAACACGGTGAAACCCCATCTCTACTAAAAATACAAAAAATTAGCCAGTCGTGGTGGGCGGCACCTGTAGTCACAGCTACTCAGGAGGCTGAGGCAGGAGAATGGCGTGAACCCAGGAGGCAGAGCTTGCAGTGAGCCGAGATCATGCCACTGCACTCCAGCCTGGGCAACAGAGCAAGACTCCGTCGAAAAACAAAAAAAAAATTGCAACCTCAGG…	CTTATTTATGCGT	GTTCCATTATTGGAAT	AGGCACTTTGGG	---
MER85-54	chr1	229381896	229382034	-	CAAACCCATTTATGCCTAGTGTTCCATTATTGGAATGCTAAGCTTGTGGGAGTTATTCATATCCTACTGTTCAAGGTCATCACCAAGGTCTGATTGCAAAAATTCAAAAAATTGCAACCTCAGGCATAAATGGGTTAA	CCCATTTATGCCT	GTTCCATTATTGGAAT	AGGCATAAATGGG	---
MER85-55	chr1	232494722	232494869	+	TTGACCCACTTATGCCTAGTGTTCCATTATTGGAACGCCAAGCATGTCGGAGTTATTTATATCCTACTGCTCAAGGTCATCGCCAATGTCTGATTTTTAAATTCAAATTAAATTCAAAAAATCTCAACCTCCAGCATAAATGGGTTAA	CCCACTTATGCCT	GTTCCATTATTGGAAC	AGCATAAATGGG	Peak_115
MER85-56	chr1	236227303	236227439	+	TTAACCCAGTTATGCCTAGTGTTCCATTATTGGAACGCTAAGCTTGTGGGAGTTATTTATATCCTACTGCTCAAGGTCATCACCAAGGTCTGATTTTTCACAAAAATCCTTTGCAAGCTCCAGCATAAATGCGTTAA	CCCAGTTATGCCT	GTTCCATTATTGGAAC	AGCATAAATGCG	Peak_124
MER85-57	chr1	240640602	240640728	+	TTAGGTATTTTGCGTTCCATTATTGGAACACTGAGCATGTGGGAGTTATTTATATCCTACTGCTCAAGGTCATCGCCAAGCAGGTGACCTCAGGCATAAATTTCAACCTCAGGCATAAATGGGTTAA	---	GTTCCATTATTGGAAC	AGGCATAAATGGG	---
MER85-58	chr1	242135128	242135265	-	TTAAGCCATTTATGCCTAGTATTCCATTATTGGAACTTTAAGCTTGTGGGAGTTATTTATATCCTACTGCTCAAGGTCATCGCCAAGGTCTGATTTTTCACAAAAAAATTTTGCAACCTCCGGCATAAGTGGGTTTT	GCCATTTATGCCT	ATTCCATTATTGGAAC	CGGCATAAGTGGG	---
MER85-474	chr10	3196656	3196790	-	AAAACGCATTTATGCCTAGTGTTCCATTATTGGCACCCTAAGCTTGTGGGAGTTATTTATGTCCTACAGCTCAAGGTCATCGCCAAGGTCTGATTTTTTACAAAAAAATTGCAACCTCAGGCATAAATGGGTTAA	CGCATTTATGCCT	GTTCCATTATTGGCAC	AGGCATAAATGGG	---
MER85-475	chr10	4792807	4792863	+	CTTATCAATTTATGCCTAGTGTTCCATTATTGGAATGCTAAGCATGTGGGAGTTAT	TCAATTTATGCCT	GTTCCATTATTGGAAT	---	---
MER85-476	chr10	4793213	4793282	-	TGACCAAGGTCATTGTTCAGGTCTGATTATTCAAATTCAAAAAACTGCAACCTCAGGCATAAAAGATTAA	---	---	AGGCATAAAAGA	---
MER85-477	chr10	6558000	6558136	+	GGAACTCATTTATGCCTAGTGTTCCATTATTGGAACGCTAAGCATGTGGGAGTTATTTATATCCTACTGCTCAAGGTCATCACCAAGGTCTGATTTCAAAATTCAAAAAGTTGCAACCTCAGGCATAAATGGGTTAA	CTCATTTATGCCT	GTTCCATTATTGGAAC	AGGCATAAATGGG	Peak_1237
MER85-478	chr10	6928283	6928420	-	TGGTGCCATTTATGCCTACTGTTCCATTATTGGAACGCTAAGCATGTGGGAGTTATTTATATCCTACTGCTCAAGGCCATCACCAAGGTCTGATTTTTCAAATTCAAAAAATTGCAACCTCAGGCATAAATGGGTTAA	GCCATTTATGCCT	GTTCCATTATTGGAAC	AGGCATAAATGGG	Peak_1240
MER85-479	chr10	9470466	9470613	-	CTTATGCATTTATGCCTAGTGTTCCATTATTGGAATGCTAAGCATGTGAGAGTTATTTATATCCTACTGCTCAAGGTCATTGCCAAGGTCTGATTTTTCACTCACACAAAAATTCAACAAATTGCAAGCTCTGGCATAAATATGTATA	TGCATTTATGCCT	GTTCCATTATTGGAAT	TGGCATAAATATG	---
MER85-480	chr10	11460677	11460814	+	ATTTCTCATTTATGCCTAGTGTTCCATTATTGGAACGCTAAGCATGTGGTAGTTATTTATATCCTACTGCTCAAGGTCATTGCCAAGGTCTGATTGCAAAAATTCAAAAAATTGCAACCTCAGACATAAATGGGTTAA	CTCATTTATGCCT	GTTCCATTATTGGAAC	AGACATAAATGGG	Peak_1249
MER85-481	chr10	13545122	13545259	-	CTGAACCATTTCTGCCTAGTGTTCCATTATTGGAATGCTAAGCTTGTGGGAGTTATTTTATATTCTGCTGTTCATGGTCATCACCAAGGTCTGATTTTTCACAAAAACATTTGCAATCTCCAGCATAAATGGATTAA	ACCATTTCTGCCT	GTTCCATTATTGGAAT	AGCATAAATGGA	---
MER85-482	chr10	13978923	13979093	-	CATAGCCACTTACGCCTAGTGTTCCATTTTTGGAATGCCACTTAACTGAACAATGGGGCATAATAAAAATTTTATCTCTTCAAATTCTTGTTCCTTGAATTTTTCTAGGTAATATATATGAATTTCATGCAAAAATTCAAAAATTTGCAACCTCACGCATAAACGGATTAA	GCCACTTACGCCT	GTTCCATTTTTGGAAT	ACGCATAAACGGA	---
MER85-483	chr10	20611525	20611662	+	TTGACCCATTTATGTCTAGTGTTCCATTATTGGAACGCTAAGCTTATGGGAGTTATTTAGAGCCTACTGCTCAAGGTCATCACCAAGGTCTGGTTGCAAAAATTCAAAAAATTGCAACCTCAGGCATAAATGGCTTAA	CCCATTTATGTCT	GTTCCATTATTGGAAC	AGGCATAAATGGC	Peak_1272
MER85-484	chr10	20833524	20833660	-	TTAATCCATTTATGCCTAGTGTTCCATTATTGGAACGCTGAGCTTGGGAGAGTTAATTATATCCTACTGCTCAAGGTCATCACCAAGTTCTGATTTTTCACAACAAAATTTTGCAGCTTCCAACATAAATGGGTAAA	TCCATTTATGCCT	GTTCCATTATTGGAAC	CAACATAAATGGG	Peak_1273
MER85-485	chr10	21330582	21330719	+	TTAGCCCATTTATGCCTAGTGTTCCATCATTGGAACTCTAAGCATGTGGGAGTTATTTATATCCTACTGCTCAAGGTCATCGCCAAGGTCTGATTGCAAAAATTCAAAAACCTGCAACCTCAGACATGAATGGATTA	CCCATTTATGCCT	GTTCCATCATTGGAAC	AGACATGAATGG	---
MER85-486	chr10	22008418	22008554	-	TTGAGTTCTTTATGCCTCGTGTTCCATTACTGGAACCTAAGCTTGTGGGAGTTATTTATATCCTACTGCTCAAGGTCATCACCAAGGTCTGATTTTTCACACACAAAAAAGCGCAACCTCCAGCATAAATGGGTTAA	GTTCTTTATGCCT	GTTCCATTACTGGAAC	AGCATAAATGGG	---
MER85-487	chr10	25612339	25612476	-	TTAACCCATTTATGCCTAGTGTTCCATTATTTGAACACTAAGCTTCCGGGAGTTATTTATATCCTACTGCTCAAGGTCATCACCAATGTCTGATTTTTCACAAAAAAGAATTTGCAATCTTCAGCATAAATGGTTTAA	CCCATTTATGCCT	GTTCCATTATTTGAAC	AGCATAAATGGT	---
MER85-488	chr10	27058693	27058828	+	TTAACCCATTTATGCCTAGTGTTCCATTATTGGAATGCTAAGCTTGTGGAGTTATTTCTATCCTACTGCTCAAGGTCATTACCAAGGTCTGATTTTTCACAAAACAAATTTGCAACCTCCAGCATAAATGGGTTAA	CCCATTTATGCCT	GTTCCATTATTGGAAT	AGCATAAATGGG	---
MER85-489	chr10	29872012	29872149	+	TTAGCCCATTTATGCCTAGTGTTCCATTATTGGAATGCTAAGCAAGTGGGAGTTATTTATATTCTACTGCTCAAGGACAGCACCAAGGTCTGATTGCAAAAATTCAAAAAATTGCAACCTCGGGCATACATGGGTTAA	CCCATTTATGCCT	GTTCCATTATTGGAAT	GGGCATACATGGG	---
MER85-490	chr10	30021873	30022009	+	CTTAACCATATATGCCTAGTGTTCCATTATTGGAACGCTAAGCTTGTGGGAGTTATTTATATCCCACCCCTCAAGGTCATCGCCAAGGTCCGATTTTTCACACAAAAAGACTGCAACCTCAGGCATAAATGGGTTAA	ACCATATATGCCT	GTTCCATTATTGGAAC	AGGCATAAATGGG	Peak_1287
MER85-491	chr10	30048111	30048250	-	TTAACCCGTTTATACCGAGTGTTCCATAATTGGAACACTAAGCTTGTGGGAGTTATTTATATCCTATTGCTTAAGGTCATCACCAAGGTCTGATTTCTCACACACAAAAAATTTGCAACCTCCAGCATAAATGGGTTAA	CCCGTTTATACCG	GTTCCATAATTGGAAC	AGCATAAATGGG	Peak_1288
MER85-492	chr10	30298761	30298919	+	TTAACCCATTTATGCCTAGCGTTCCATTATTGGGACACTAAGCTTGTGGGAGTTATTTATATCCTACTGCTCAAGGTTATTGCCAAGGTCTGATTTTTCACACATACACACACACACACACACACACACAAATTGTAACCTCTGGCATAAATGGGTTAA	CCCATTTATGCCT	GTTCCATTATTGGGAC	TGGCATAAATGGG	---
MER85-493	chr10	30631014	30631156	-	TTAACCCATTTATGCCTAATGTTCCATTATTGGAACGCTAAGCTTGTGGGAGTCATTTATATCCTGCTCAAGGTCATTGCCAAGGTCTGATTCCACCCCCCCCACCACCCAAAATTTGCAACCTTTGGCATAAATGGGTTAA	CCCATTTATGCCT	GTTCCATTATTGGAAC	TGGCATAAATGGG	Peak_1291
MER85-494	chr10	34907211	34907349	+	TAAGCCCATTTATGCCTAGTGTTCCATTACTGGAACACCAAGCATGCGAGCGTTGTTTATATCCTACTGCTCAAAGTCATTGTCAAGGTCTGATTTTCAAAATTCACAAAATTGCAACCTCAGGCATAAATGGGTTAG	CCCATTTATGCCT	GTTCCATTACTGGAAC	AGGCATAAATGGG	---
MER85-495	chr10	38441302	38441442	+	CTAACCCATGTATGCCTAGTGTTCCATTAGTGGAATGCTAAGCATGTGGGAGTTATTTATATCCTACTGCTCAGGGTCATTTCAAGGTCTGATTGCAAAAATTAAAAAAAATTTGTGCAACCTCAGACATAAACGGGCTAT	CCCATGTATGCCT	GTTCCATTAGTGGAAT	AGACATAAACGGG	---
MER85-496	chr10	42341383	42341520	-	CTAACCCATTTATACCTAGTGTTCCATTATTGGAACGCTAAGCCTGTGGGGGTTATTTATATCTTACTGCTTAAGGTCATTTCAAGGTCTGATTGCAAAAATTAATAAAATTGTAACCTCAGGCATAAATGGGCTAT	CCCATTTATACCT	GTTCCATTATTGGAAC	AGGCATAAATGGG	Peak_1308
MER85-497	chr10	45548072	45548209	-	TTAACCCATTTATGCCTAGTGTCCCATTATTGGAACACTAAGCTTGTCAGAATTATGTATATCCTACTGCTCAAGGTCATTGCCAAGGTCTGGCTTTTCACAAAAAAAATTCTAACCTTGGGCATAAACAGGTTAAT	CCCATTTATGCCT	GTCCCATTATTGGAAC	TGGCATAAACAGG	---
MER85-498	chr10	49361294	49361430	+	TTAACGTATTTATGCCAAGTGTTCCATTATTGGAATGCTAAGCTTGTGGGAGTTATGCATATCCTACTGCTCAAGGTCACTGCCAAGGTCTGATTTTTCCCCCAAAAATTTGCAACCTCCGGCATAAATGGGTTAA	CGTATTTATGCCA	GTTCCATTATTGGAAT	CGGCATAAATGGG	---
MER85-499	chr10	50514745	50514883	+	TTAACTCATTTATGCCTAGTGTTCCATTATTAGAACGCTAAGCTTGTGGGAGTTATTTATGTCCTACTGCTTAAGGTCATCACCAAGGTCTGATTTTTCACACAAAAAAATTTGCAACCTCCAGCATAAACGGGTTAA	CTCATTTATGCCT	GTTCCATTATTAGAAC	AGCATAAACGGG	---
MER85-500	chr10	51503076	51503212	-	TTAACCAATTTATGCCTAGTGTCCCATTATTGGAACACTAAGCTTGTCAGAGTTATGTATATCCTACTGCTCAAGGTCATTGCCAAGATCTGGCTTTTCACAAAAAAAATTCTAACCTTGGGCATAAACAGGTTAA	CCAATTTATGCCT	GTCCCATTATTGGAAC	GGGCATAAACAGG	---
MER85-501	chr10	56244460	56244597	-	TTTGGCCATTTATGCCTAGTGTTCCATGATTGGAACGCTAAGCATGTGGGAATTATTTATATCCTACTGCTCAAGGTCAACACAAAGGTCTGATTGCAAAAATTCAAAAAATTGCAACCTCAGGCATTAATGTGTTAA	GCCATTTATGCCT	GTTCCATGATTGGAAC	AGGCATTAATGTGT	---
MER85-502	chr10	56409847	56409934	-	TGGTATTAATTATGCCTAGTATTCCATTATTGGAATGCCAAGCATGTGAAAGTTATTTATATCCTACTGCTCAAGGTCATCTCCAAGGTTTGATGGCAAAATTTCAAAAAATTGCAACCTCAGGCATAAATGGGTTAA	ATTAATTATGCCT	ATTCCATTATTGGAAT	AGGCATAAATGGG	---
MER85-503	chr10	56915036	56915174	+	GTGTCACATTTATGACTAGTGTGCCATTATTGGAATGCTAAGTGTGTGGGAGTTATTTATATCCCACTGCTTAAGGTCATCACCAAGGTCTGATTGCAAAAATTCAAACAATTGCAACCTCAGGCATAAATGGGTTAA	CACATTTATGACT	GTGCCATTATTGGAAT	AGGCATAAATGGG	---
MER85-504	chr10	60726811	60726948	+	CTAACCCATTTATGCCTAGTGTTCCATTATTGGAACGCGAAGCATGTGGGAGTTATTTATATCCTACTGCTCAAAGTCATTGCCAAGGTCTGATTGCAAAAATTCAAAACATTGCAACCTTGGGCATAAATGGACAAA	CCCATTTATGCCT	GTTCCATTATTGGAAC	GGGCATAAATGGA	Peak_1326
MER85-505	chr10	68678590	68678727	+	TCAACCTATTTATGCCTAGTGTTCCATTATTGGAATGCTAAGGATGTGGGAGTTATTTATATCCTACTGCTCAAGGTCATTGCCAAGGTCTGATTGCAAAAATTCAAAAAATTGCAACCTCAGGCATAAATGGGTTTT	CCTATTTATGCCT	GTTCCATTATTGGAAT	AGGCATAAATGGG	---
MER85-506	chr10	69026056	69026194	-	AAAACCCATTTACACCTAGTGTTCCATCATTGGAACAATAAGCATATGGGAATTATTTATATCCTACTACTCAAGGTCATCACCAAGGTCTGATTGTAAAAATTAAAAAAATTGCAACCTCAGGTATAAATGGGTTAA	CCCATTTACACCT	GTTCCATCATTGGAAC	AGGTATAAATGGG	---
MER85-507	chr10	73647972	73648108	-	TTAACCCATTTATGCCTAGTGTTCCATTACTGGAACGCTAAGCATGTGGGAGTTATTTATACCCTACTGCTCAAGGTCATCGCCAAGGTCTGATGCCAAAAATGTAAAAAATTGCAACCTCCGGCATATATATATAT	CCCATTTATGCCT	GTTCCATTACTGGAAC	CGGCATATATAT	Peak_1335
MER85-508	chr10	75460547	75460683	+	TCAACTCATTTATGCATAGTGTTCCATTATTGGAACGCTAAGCTTGTGGGAGTTATTTATATCCTACTGCTCAAGGTCATCGCCAAGGTCTGATTTTTCACACAAAAAAATTGCAACCTCTGGCACAAATGGGTTAA	CTCATTTATGCAT	GTTCCATTATTGGAAC	TGGCACAAATGGG	Peak_1338
MER85-509	chr10	77839047	77839183	+	TTAGCCCTTTTATGCCCAGTGTTCCATTATTGGAATGCTAAGCTTGTGGGAGTTATTTATATCCTACTACTCAAGGTCATTGCCAAGGTCTGATTTTTTGTATACAAAAATAGCAACCTCTGGCACAAATGAGTTAA	CCCTTTTATGCCC	GTTCCATTATTGGAAT	TGGCACAAATGAG	---
MER85-510	chr10	79751833	79751971	-	CTAGCCCATTTATGTTTAGCATACCAATAATGGAACATTAAGCATGCGGGAGTTATTTATGTCCTAATGCTCAAGGTCATCACGAAGGTCTGTTTGCAAAAATTAAAAAAATTGCAACCTCAGGCATAAATGAGTTCA	CCCATTTATGTTT	ATACCAATAATGGAAC	AGGCATAAATGAG	---
MER85-511	chr10	82908296	82908433	+	TCTTCCAATTTATGCCTAGTGTTCCATTATTGGAACGCTAAGCATGTGGGAGTTATTTATATCCTACTGCTCAAGGTCACTGCCAAGGTCTGATTGCAAAAATTCAAACAATTGCAACCTCAGGCATGAATGGGTTTA	CCAATTTATGCCT	GTTCCATTATTGGAAC	AGGCATGAATGGG	Peak_1346
MER85-512	chr10	86815550	86815688	+	GCAAACCACTTATGTCTCTAGTGTTCCATTATTGGAATGCTGAGCACATGGGAGTTATTTATATATAACTACTCAATTCATTGCCAAGGTCTGATTGCAAAAATTCAAAAAATTGCAACCTCAGGCGTAAAAGGGCACA	ACCACTTATGTCTCT	GTTCCATTATTGGAAT	AGGCGTAAAAGGG	---
MER85-513	chr10	87570145	87570282	+	GTTTACTTCATATGTCTAGTGTTCCACTATTGGGACGCTAAGGATGTGGGAGTTCTTCATATCCTACTGCTCAAGGTCATCGCCAAGGTCTGATTTTTCAAATTCAAAAAACTGCAACCTCAGGAATAAATGGGTTAA	ACTTCATATGTCT	GTTCCACTATTGGGAC	AGGAATAAATGGG	---
MER85-514	chr10	88329047	88329179	-	CCTGATTATTTATGCCTAGTGTTCCATTATAAACAAGCATGTGGGACTTGTTTATATCTTACTTCTTAAGGTCATCGCCACGGTCTCATTGCAAAAATTCAAAAAATTGCAACCTCAGGCATAAATGGGCTAA	ATTATTTATGCCT	GTTCCATTATAAACAA	AGGCATAAATGGG	---
MER85-515	chr10	88511303	88511438	+	TAAACCCATTTATGCCTAGTGTTCCACTATTGGAACGCTAAGCACGTGGGAGTTATTTATATCCTGCTCAAGGTCATCACCAAGGTCTGATTGCAAAAATTCAAAAAATTGCAGCCTCAGGCATAAATGGGTTAA	CCCATTTATGCCT	GTTCCACTATTGGAAC	AGGCATAAATGGG	Peak_1347
MER85-516	chr10	94726817	94726955	-	TTAACCTACTTATGCCTAGCATTCCATTATTGGAACACTAAGCTTGTGGGAGTTATTTATATCACACTGCTCAAGGTCATCTCCAAGATCTGATTTTTCACACAAAATAATTTGCAACCTCCAGCATAAATGGGTTAA	CCTACTTATGCCT	ATTCCATTATTGGAAC	AGCATAAATGGG	---
MER85-517	chr10	96085742	96085885	+	TTAACCCATTTATGCCTACTAGTGTTCCATTATCAGAACACTAAGCTTGTAGGAGTTATTTATATCCTACTGCTCAAGGTCATCGCCAAGGTCTGATTTTTCACACACAAAAAAAATTTGCAACCTCTGGCATAAATGGGTTAA	CCCATTTATGCCTACT	GTTCCATTATCAGAAC	TGGCATAAATGGG	---
MER85-518	chr10	100554924	100555059	+	TTAACCCATTTATGCCCAGTGTTCTATTACTGGAATGCTAAGCTGTGGGAGTTATTTATATCCTACTACTCAAGGTCATCGCCAAGGTCTGATTTTTCACAAAAAAAAATTGTAACCTTTGGCATAAATGGGTTAA	CCCATTTATGCCC	GTTCTATTACTGGAAT	TGGCATAAATGGG	---
MER85-519	chr10	104796082	104796215	+	TTAACCTATTTATGCCTAGTGTTCCATTATTGGAATGCTAAGCTTGTGGGAGTTATTTATATTCTACTGCTCAAGGTCATCACCAAGGTCTGATTTTTCACAAAAACTTGCAACCTGTGACATAAATGGGTTAA	CCTATTTATGCCT	GTTCCATTATTGGAAT	TGACATAAATGGG	---
MER85-520	chr10	105738118	105738255	+	GGGTAATGATTATGCCTAGTGTTCCATTAACGGAACGCTAAGCTTGTGGGGGTTATTTATATCCTACTGCCCAAGGTAATTGCCAAGGTCTGATTTTTCACAAAAAAAATTTGCAACCTCTAGCATAAATGGGTTAA	AATGATTATGCCT	GTTCCATTAACGGAAC	AGCATAAATGGG	Peak_1355
MER85-521	chr10	111169493	111169627	+	TTAATTATGCCTAGTGTTCCATTATTGGAATACTAAGCTTGTGGGAGTTATTTATATCCTACTGCTCAAGTTTATTGCCAAGGTCTGATTTTTCACACAAAAACAATTTTACAACATCAGGCATAAACGGATTTA	TTATGCCT	GTTCCATTATTGGAAT	AGGCATAAACGGA	---
MER85-522	chr10	111351505	111351643	-	ATTATACATTTATGCTTAGTGTTCCATTATTGGAATGTTAAGCATGTGGGCGTTATTTACATCCTACTGCTAAAGGTCATCACCAAGGTCTGGGTGCAAAAATTCAAAAAATTGCAACCTTGGGGATAAGTGGGTCAA	TACATTTATGCTT	GTTCCATTATTGGAAT	GGGGATAAGTGGG	---
MER85-523	chr10	112202160	112202299	-	ACAACCAATTTATGCCTAGTGTTCCATTATTGGAATGCTATGTTTGTAGGAGTTATTTATACCCTATTGCTCAAGGTCATTGTCAAGGTCTGATTTTTCACACACAAAAAATTTGCAACCTCTGGCATAAATGGGTTAA	CCAATTTATGCCT	GTTCCATTATTGGAAT	TGGCATAAATGGG	---
MER85-524	chr10	112331378	112331516	+	TTAACCCATTTATGCCTAGCATTCCATTATTGGAATCCTAAGCTTGTGGATGTTACTTATATTCTACTGCTCAAGGTCATTGCCAAGGTCTGATTTTTCACAGAAAAAAATTTGCAACCTCTGGCATAAATGGGTTAA	CCCATTTATGCCT	ATTCCATTATTGGAAT	TGGCATAAATGGG	---
MER85-525	chr10	114267964	114268101	-	TTAACCCATTTATGTCCAGTGTTCCATTATTGGAACGCTAAGCTTGTGGGAGTTATTTATATCCTACCGCTCAAGGTCATCACAAAGGTCTGATTGTTCACGAAAAAAGTTTGCAACCTCCAGCATAAATGGGTTAA	CCCATTTATGTCC	GTTCCATTATTGGAAC	AGCATAAATGGG	Peak_1358
MER85-526	chr10	119078946	119079082	-	TTAATCCATTTATACCTAGTGTTCCATTATTGGAACTCTAAGCTTGTGGGAGTTATTTATATCCTACTGCTCAACGTCATCGCCAAGGTCTGATTTTTCACAAAAAAATTTTTCAACCTCCGGTATAAATGGGTTAA	TCCATTTATACCT	GTTCCATTATTGGAAC	CGGTATAAATGGG	Peak_1363
MER85-527	chr10	121848093	121848230	-	AAGACCCATTTATGCCTAGTGTTCCATTACTGGAATGCTAAGCATGTGGGAGTTATTTATATCCTACTGCTCAAGGTCATCACCAAGATCTGATTGCAAAAATTCAAAAAATTGCAACCTCTGGCATAAATGGGTTAA	CCCATTTATGCCT	GTTCCATTACTGGAAT	TGGCATAAATGGG	---
MER85-528	chr10	122148247	122148396	+	ATTGCCCATTTATGCCTAGTGTTCCATTACTGGAACAGTAAGCCTGTAGGAATTATTTATATCCTATTGCTCAAGGTCATTGCCAGGGTCTGATTTTTCACACATGTCTGCAATTCCAAAAATTGCAACCTCCAGCATAAATGGGTTAA	CCCATTTATGCCT	GTTCCATTACTGGAAC	CAGCATAAATGGG	Peak_1364
MER85-529	chr10	122411670	122411804	+	TTAACCCATCGATGGCTAGTGTTCCTGTTGGAACGCTAAGTTTGTAGTAGTTATTTATATCCTACTGCTCAAGGTCATCGCCAAGTTCTGATTTTTCACACAAAAAATTTGCAACCTCCAGCATAAATGGGTTAA	CCCATCGATGGCT	GTTCCTGTTGGAAC	AGCATAAATGGG	---
MER85-530	chr10	130590588	130590727	-	GGAACCCATTTATGCCTAGTGTTCCATTATTGGAATGCTAAGCTTGTGGGAGTTATTTATATCCTACTGCTCAAAGTCATCGCTATGGTCTGATCTTTCACACACACAAAAATGTGCAGCCTCCAACATAAATGGGTTAA	CCCATTTATGCCT	GTTCCATTATTGGAAT	AACATAAATGGG	---
MER85-531	chr11	10200872	10201009	-	TTAATCCATTTATGCCTAGTGTTCCATTATTGGAATGCTAAGCTTGTGGAAGTTATTTATATCCTGCTGCTCAGGGTCATCGCCAAGGTCTGATTTTTTCACAAAAGAAATTTGCAACCTCCAATATAAATGGGTTAA	TCCATTTATGCCT	GTTCCATTATTGGAAT	AATATAAATGGG	---
MER85-532	chr11	10988368	10988517	+	TAAACCCATTTATGCCTAGTGTTCCATTATTGGAACGCTAAGCATCTGGGAGTTATTTATATCCTACTGCTCAAGGTCATTGCCACAGCCTGATTTTTCACACATGTCTGTACTTCAAAAAAATTGCAACCTCTGGCATTAATGGGTTAA	CCCATTTATGCCT	GTTCCATTATTGGAAC	TGGCATTAATGGG	Peak_1370
MER85-533	chr11	12407836	12407971	-	TTATCCCAGTTATGCCTAGTGTTCCATTATTGGAACGCTAAGCTTGTGGGAGTTATTTATATCCTACTGCTCAAGGTCATCGCCAAGGTCTGATTTTTCACAAAAAAATTTGCAACCACCGGCATAAATGGGTTAA	CCCAGTTATGCCT	GTTCCATTATTGGAAC	CGGCATAAATGGG	Peak_1371
MER85-534	chr11	14986597	14986732	+	TGTAGCCATTTATGCCTAGTGATCCATTATTGGAACGCTAAGCTAGTGGGAGTCATTTATATCCTGCTGCTCAAGTTCATCACCAAGGTCTGATTTTTCACCAAAATATGGCAACTTCCAGCATAAATGGGTTAA	GCCATTTATGCCT	GATCCATTATTGGAAC	AGCATAAATGGG	---
MER85-535	chr11	25499429	25499557	-	AAAAGCCATTCATGTCTAGTGTTCCATTATTGGAACGCTAAGCATGTGGGAGTTATTTATATCCTACTGCTCAAGGTCATTGCCAAGGTCTGATTTTTCAAATTCAAATGTCAGGCATAAATGGGTTAA	GCCATTCATGTCT	GTTCCATTATTGGAAC	AGGCATAAATGGG	Peak_1374
MER85-536	chr11	26001359	26001498	-	TAAACCAATTTATGCTTATTGTTCCATTATTGGAATGCTAAGCATGTGGGAGTTATTTATATCCTACTACTCAAGGTCATTGCCAAGGTCTGGCTGCAAAAATTCAAAAAATTGCAACCTCAGGCAAAAATGGGTTAA	CCAATTTATGCTT	GTTCCATTATTGGAAT	AGGCAAAAATGGG	---
MER85-537	chr11	27931584	27931722	+	ATAGCCCATTTATGCCTAGTGTCCCATTATTGGACCATGAAGCATGTGGGAGTTACTTATATACTACTGCTCAAGGTCATTGTCAAGGTCTCATTGCAAAAATTCAAAAAACTGCAACCTCAGGCATAAATGAACTAAG	CCCATTTATGCCT	GTCCCATTATTGGACC	AGGCATAAATGAA	---
MER85-538	chr11	30173844	30173981	+	TGATCCCATTTATGCCTAGTGTTCCATTATTGGAATGCTAAGCATGTGGGAGTTATTTATTTCCTACTGCTCAAGGTCATCGCCAAGGTCTGATTGTAAAAATTCAAAAAATTGCAAACTCAGGCATAAATGGGTTAA	CCCATTTATGCCT	GTTCCATTATTGGAAT	AGGCATAAATGGG	---
MER85-539	chr11	35168621	35168759	-	TTGACCCACGTATGCCTACTGTTCCATTATTGGAAAGCTAAGCATGTGGGAGTTATTTATATCCTACTGCTCATTGTCATCACCAAGGTCTGATTGCAAAAATTCAAAAAATTGCAACCTCAGGCATAAGTGGGTTTTT	CCCACGTATGCCT	GTTCCATTATTGGAAA	GGCATAAGTGGG	Peak_1380
MER85-540	chr11	41561981	41562119	-	GTGGCTGAGTTATGCCTATTGTTCCATTATGGGAACACTAAGCATGTGGGAGTTATTTATATCCTACTGCTCAAGGTCATCGCCAAGGTCTCTTTGCAAAAATTCAAAAAAAATGCAACCTCAGCCATAAATGGGTTAA	CTGAGTTATGCCT	GTTCCATTATGGGAAC	AGCCATAAATGGG	---
MER85-541	chr11	45147675	45147813	-	AAAACCCATTTATGCCTAGTGTTCTATTATTGGAAAGCTAAGCATGTGGGAGTTATTTACATCCTACTGCTCAAGGTCATTGCCAAGGTCTGATTGCAAAAATTCAAAAACTTGCAACCTCAGGCATAAATGGGTTAA	CCCATTTATGCCT	GTTCTATTATTGGAAA	AGGCATAAATGGG	---
MER85-542	chr11	46068946	46069082	+	TTAACCCATTTATACCTAGTGTTCCATTATTGGAACACTAAGCTTGTGGGAGTTATTTATATCCTACTGCTCAAGTTCATTGCCAAAGTCTGATTTTTCACAAAAAAAATTTGCAACCTCTGGTATAAATGGGTTAA	CCCATTTATACCT	GTTCCATTATTGGAAC	TGGTATAAATGGG	Peak_1382
MER85-543	chr11	55555841	55555958	+	TTAGGCCATTTATGCATAGAGTTCCATTATTGGAACACTAAGCATCCTACTGCTCAAGGTCATCGCCAAGGTCTGATTTCAAAAATTCAAAATATTGTAACCTCAGACATAAATTTAA	GCCATTTATGCAT	GTTCCATTATTGGAAC	CGACATAAAT	---
MER85-544	chr11	58137034	58137172	+	TTAACCCATTTATGCCTAGTGTTCCATTATTAGAATGCTAAGCTTGGGCAAGTTATTTATATCCTACTGTTCAAGGTCATCACCAAGGTCTGATTTTTCACAAAAATACATTTGCAACCTCCAGCATAAATGGGTTAA	CCCATTTATGCCT	GTTCCATTATTAGAAT	AGCATAAATGGG	---
MER85-545	chr11	58836204	58837021	-	TTAATTATGCCTCATGTTCCATTATTGGAACGCTAAGCATGTGGGAGTCATTTATTTATTTATTTAATTTATTTATTTTTATTTTTTATTTTTTCACTGTGCTTACTTTAATGTAGTAATTTTTCTGTTATTACTATATTTTAAGTTCTAGGGTACATGTGCACAACGTGCAGGTTTGTTACATATGTATACATGTGCCATGTTGGTTTGCTGCACCCACTAACTCGTCATTTACATTAGGTATTCCTCCTAATGCTATCCTTCCCCCATCTCCCCACCCCATGACAGGCCCCAGTGTGTGATGTTCCCCACCCAAGTGTTCTCATCATTCAGTTCCCACCTATGAGTGAGAACATGCAGTGTCTGTTTTTCTGTCCTTGCGATAGTTTGCTCAGAATG…	ATTAATTATGCCT	GTTCCATTATTGGAAC	AGGCATAAAAGGG	Peak_1388
MER85-546	chr11	59636155	59636293	+	TTAATACATTTATGCCTCATGCTCCATTATTGGAATGCTAAGAGTGTGGGAGTTTTTCGTATCCTATTGCTCAAGGTCATCACCAAGGTCTGATTGCAAAAATTCAAAAAATTGCAACCTCAGGCATAAGCGGGTTA	TACATTTATGCCT	GCTCCATTATTGGAAT	AGGCATAAGCGGG	---
MER85-547	chr11	68687118	68687257	-	TCAACCCATTTATGCCTAGTGTTCCATTATTGGAATGCTGAGCATGTGGGAGTTATTTATATATCCTACTGCTCAAGGTCATCACCAAGGTCTGATTGCAAAAATTTAAAAAACGGCAACCTCAGGCATAAATGGACTAA	CCCATTTATGCCT	GTTCCATTATTGGAAT	AGGCATAAATGGA	---
MER85-548	chr11	69021247	69021283	+	CCCAGGCCGGGCGTACATTGTTCCATTTTTGGAAT	CCCAGGCCGGGCGTAC	GTTCCATTTTTGGAAT	---	Peak_1405
MER85-549	chr11	73440661	73440796	-	TTAGCCCACTTATGCCTGGTGTTCCATTATTGGAACGCTAAGCTTGTGGGAGTTATTTATATCCTACTGCTCAAGGTCATGACCAAGGTCTGATTTTTTACAAAAAAATTTGCAGACTCTAGCATAAATGGGTTAA	CCCACTTATGCCT	GTTCCATTATTGGAAC	AGCATAAATGGG	Peak_1410
MER85-550	chr11	73617139	73617275	-	TTAACCAATTTATGCTAGTGTTCCACTACTGGAACACTAAGCATGTGGGAGTTATTTATATCCTACTGCCCAAGGTCATCACCAAGTTCTGATTGCAAAAATTCAAAAAATTGCAACCTCAGGCATAAATGGTAAAG	CCAATTTATGCT	GTTCCACTACTGGAAC	AGGCATAAATGGT	Peak_1413
MER85-551	chr11	86486805	86486947	-	TTAACCCATTTATGCCTAGTGTTCCATTATTGGAACGCTAAGCTTACAGGAGTTATTATTTTCCTACTGCTCAAGGTCATCGCCAAGGTCTGATTTTTCACAAAAAAAAAAAAAATTTGCAACCTCCAGCATAGATGGGTTAA	CCCATTTATGCCT	GTTCCATTATTGGAAC	AGCATAGATGGG	Peak_1441
MER85-552	chr11	87694068	87694203	-	TTAACCCATTTATGCCTAGTGTTCCATTTCTGGAATGCTAAGCATGTGGAAGTTCTTTATATCCTGCTCAAGGTCATTGCCAAGGTCTGATTTTTCACATTCAACAAATTGCAACCTCTGGCATAAATGGGTTAA	CCCATTTATGCCT	GTTCCATTTCTGGAAT	TGGCATAAATGGG	---
MER85-553	chr11	89751293	89751433	+	GCTTGGTCTATTTGCCTAGTCTTCCACTATTGGAACGCTAAGCTTGTAGGAGATATTTATGTCCATTCTACCACTCAAGGTCATCACAAGGTCTGATTTTTCACATAAAAAATTTGCAACCTCTGCCATAAATGGGTTAA	GGTCTATTTGCCT	CTTCCACTATTGGAAC	TGCCATAAATGGG	---
MER85-554	chr11	90220162	90220310	+	TTAACCCACTTATGCCTAATGTTCCATTATTGAAATACTAAGCATGTGGAAGTTATTTATAGCCTACTGCTCAAGGTCATCGCCAAAATCTGATTTTTTCACTCATGCAAAAAATCAAAAAATTGCAACCTCAGGCATAAATGGCTTTT	CCCACTTATGCCT	GTTCCATTATTGAAAT	AGGCATAAATGGC	---
MER85-555	chr11	90604138	90604277	-	TTTCCTAAACTATGCCTAGTGTTCCATTACTGGAATGCTTAGCACGCGGGAGTTATTTATAGCCCACTGCTCAGGGTCATCACCAAGGTCTGATAGCAAATATTCAAAAAAATTGTAACCTCAGGCATAAGTGGGTTAA	CTAAACTATGCCT	GTTCCATTACTGGAAT	AGGCATAAGTGGG	---
MER85-556	chr11	90877214	90877361	+	TTAACTCACTTATGCCTAGTGTTCCATTATTGGAACGCTAAGCATGTGGGAGTTATTTGTATCCTACTGCTCAAGGTCATCACCAAAGTCTGATTTTTCACTCACGCAAAAATTCAAAAAATTACAACCTCCAGCATAAATGGGTTAA	CTCACTTATGCCT	GTTCCATTATTGGAAC	AGCATAAATGGG	---
MER85-557	chr11	97849301	97849442	-	CATATGCCTAGTGTTCCCTTATTGGAATGTTTAGCATATGGGAGTTATTTATATCCTACTGCTCGAGGCCATCACCAAGGTCGGATTTTTCACTCATGCAAAAACTCAAAAAAATTGCAACCTCAGGCATAAATGGGTTAA	CATATGCCT	GTTCCCTTATTGGAAT	AGGCATAAATGGG	---
MER85-558	chr11	108886014	108886152	+	ATGAGCCATTTATGCCTAGTATTCCATTACTGGAACACTAAGCATGTTGGAGTTATTTATATTCTATAGCTCAAGGTCATCAGCAAGGTCTGATTGCAAAAACTCAATAAATTGCAACCTCAGACATAAATGGGTTAA	GCCATTTATGCCT	ATTCCATTACTGGAAC	AGACATAAATGGG	---
MER85-559	chr11	113195919	113196060	+	TTAACCCATTTATGCGTAGTGTTCCATTATTGGAATGCTAAGCTTGTGGGAGTTAAAATTTAATATCCTACTGCTCAAGGTCATTGCCAAGGTCTTATTTTTCACCAAAAAAATTTGCAACCTCCAGCATAAATGAGTTAG	CCCATTTATGCGT	GTTCCATTATTGGAAT	AGCATAAATGAG	---
MER85-560	chr11	114045754	114045891	+	TGTAGGCAATTATGCCTAGTGTTCCATTATTGGAACACTAAGCATGTGGGAGTTATTTATATCCTACTGCTTGCAGTCATCCTGAAGGTCTGATTGCAAAAATTCAAAACATTGCAACCTCAGGGATAAATGGGTTAA	GGCAATTATGCCT	GTTCCATTATTGGAAC	AGGGATAAATGGG	Peak_1477
MER85-561	chr11	115231611	115231748	+	AAATCTCATTTATGCCTAGTGTTTCATTATTAGAACACGAAGCATGTGAGAGTTATTTATATCCTACTGCTCAAGGTCATTGCCAAGGTCTGATTGCAAAAATTCAAAAAATTGCAACCTCAGGCATAAATGGGTTAA	CTCATTTATGCCT	GTTTCATTATTAGAAC	AGGCATAAATGGG	---
MER85-562	chr11	123669603	123669740	+	TTTAGCCACTTATGCCCAGTGTTCCATTATTGGAACACTAAGCATGTGGGAGTTATTTATATCCTACTGCTGAAGGTCATTGCCAAGGTCTGACTGCAAAAATTCAAAAAATTGCAACTTCAGGTGTAAATGGGTTAA	GCCACTTATGCCC	GTTCCATTATTGGAAC	AGGTGTAAATGGG	Peak_1499
MER85-563	chr11	128419482	128419619	-	TTAACCCATTTATGCTTAGTGTTCCATTATTGGAACGCTAAGCTTGTGGGAGTTATTTATATCTTACTGCTCAAGGTCATCGCCAAGTTCTGATTTTTCACAAAAAAATTTTGCAACCTCTGCCATAAATGGGTTAA	CCCATTTATGCTT	GTTCCATTATTGGAAC	TGCCATAAATGGG	---
MER85-564	chr11	128827169	128827306	+	TTTACCCATTCATGCCTAGGGTTCCATTATTGGAACCCTAAGCTTGTGGGAGTTATTTCTATCCTACTGCTCAAGGTCATCACCAAGATCTGATTTTTCATAAAAAACATTTGTGACCTTCGGCATAAATGGGTTAA	CCCATTCATGCCT	GTTCCATTATTGGAAC	CGGCATAAATGGG	---
MER85-565	chr11	129669729	129669864	-	ATTAACCTGTTTTGCCTACCGTTCCATTATTGGAACACTAAGCATGTGGGAGTTATTTCTGTCCTGCTCAAGGTCATCGCTAAGGTCTGATTGCAAAAATTCAAATAATTGCAACCTCTGGCATAAATGGGTTAA	ACCTGTTTTGCCT	GTTCCATTATTGGAAC	TGGCATAAATGGG	Peak_1501
MER85-566	chr11	130785872	130786010	+	AAAACCCATTTATGCCTGGTGTTCCATTATTGGAACGCTAAACATGTGGGAGTTATTTATATCCTACTGCTCGAGGGCATCAGCAAGGTCTACATCTTCACACTGAAAAAATTGTAACCACAGGCATAAATGGGTTAA	CCCATTTATGCCT	GTTCCATTATTGGAAC	AGGCATAAATGGG	---
MER85-567	chr11	130831123	130831258	-	TTAATCAACTTATGCCTAGTGCTCCACTATTGGAACGCTAAGCTAGTAGTTATTTATATCCTACTGCTCAAGGTCACCGCCAAGGTCTTATTTTTCACACACACAAAATTTGCAACCTAGGCACAAATGGGTCAA	TCAACTTATGCCT	GCTCCACTATTGGAAC	AGGCACAAATGGG	---
MER85-568	chr11	131103680	131103816	+	AAAACCCATTTATGCCAGTGTTCCATTATTGGAACACTAAGCATGTGGGGGTTATTTATGTCCTGCTGCTCAAGGTCATCGCCAAGGCCTGATTTTTCAAATTCGAAAAATTGCAACCTCAGGCATAAATGGGTTAA	CCCATTTATGCC	GTTCCATTATTGGAAC	AGGCATAAATGGG	---
MER85-569	chr12	1186304	1186442	-	TTAACCCTTTTATGCCTAGTGTTCTATTACTGGAATGCTAAGCTTGTGGTAGTTATTTATATCCTACTGCTCAAGGTCATCACGAAGCTCTGATTCTTCACACACAAAAAATGTGCAACCTCTGGTATAAATGGGTTAA	CCCTTTTATGCCT	GTTCTATTACTGGAAT	TGGTATAAATGGG	---
MER85-570	chr12	6141868	6142015	+	AGCTTAATTTTATGCCTAGTGTTCCATTATTGGAACGCTAAGCATGCGGGAGTTATTTATATCCCACTGCTCTATGTCATTGCCAAGGTCTGATTTTTCACACGTCTGCAATTCAAAAAAATTGCAACATCCGGCATAAATGGGTTAA	TAATTTTATGCCT	GTTCCATTATTGGAAC	CGGCATAAATGGG	Peak_1505
MER85-571	chr12	13524824	13524943	-	CTTACACACTTATGCCTGAGGTTGCAATCAGACCTTGGAAATGACCTTGAACGGTAGGCTATAAATAATTCCCACATGCTTAGCATTCCAATAATGGAACACTAGGCATAAATGGGTTAA	CACACTTATGCCT	GTT	AGGCATAAATGGG	---
MER85-572	chr12	17808264	17808412	-	TACTATCCCTTATGCCTAGTGTTCCATTATTGGAACACTAAGCATGTGGGAATTATTTATATCCTACTGCTCAAGGTCATCACTAAGGTCTGATTTTTCACTCATGCAAACATTCAAAAAATTGCAACCTCTGGCATAAATGGGTCAG	ATCCCTTATGCCT	GTTCCATTATTGGAAC	TGGCATAAATGGG	Peak_1532
MER85-573	chr12	18552829	18552965	-	TAAACTCATTTATGTCTAGTGTTCCATTACTGGAACGCTAAGCTTGTAGGAGTTATTTATATCCTACTGCTCAAGGTCATTGCTAAGGTCTGATTTTTCACAAAAAAAATTTGCAACCTCCAGCATAAGTGGGTTAA	CTCATTTATGTCT	GTTCCATTACTGGAAC	AGCATAAGTGGG	Peak_1534
MER85-574	chr12	20049153	20049283	-	ATGCACAATACACTGGAACACTACGCATGTGTGGGTTATTTATATCCCACTGCTCAAGCTCATCACCAAGGTCTCATTTTTCACTCACGCAAAAATTCAAAAAATTGCAACCTCCAGAATAAATGGGTTAA	---	CACAATACACTGGAAC	AGAATAAATGGG	---
MER85-575	chr12	23671036	23671175	-	TTAACGCATTTATGCCCGGTGTTCCGTTATTGGAATGCTAAGCTTGTGGGAGTTCTTTATATCCTACTGCTTAAGGTCATTGCCAGTGTCTTCTTTTTCACACACAAAAAAACTGCAACCTCTGGCATAAATGGATTAA	CGCATTTATGCCC	GTTCCGTTATTGGAAT	TGGCATAAATGGA	---
MER85-576	chr12	24029105	24029241	-	CTAACCCATTTATGCTTAATCCTCCATTATTGGAACGCTAAGCTGCCAGAGTTATTTATATCCTACTGCTCAAGGTCATTGCCAAAGTCTGATTTTTCACACACAAAAAATTGTAACCTCTGGCATAAATGGGTTAA	CCCATTTATGCTT	CCTCCATTATTGGAAC	TGGCATAAATGGG	---
MER85-577	chr12	24628788	24628925	-	ATAACCCATTTATGCCTAGTGTTCCATTATTGGAACGCTAAGCTTATGGGAGTTATTTATATCCTACTGTTCAAGGTCATTACCAAGATCTGACTTTTCACACAAAATAATTTGCAACCTCCAGCATAAATGGGATAA	CCCATTTATGCCT	GTTCCATTATTGGAAC	AGCATAAATGGG	Peak_1538
MER85-578	chr12	27168086	27168222	+	TTAACCCATTTATGCGTAGTGTTCCATTATTGGAACGCTAAGCTTGTGGGAGTTATTTATATCCTACTGCTCAATGTCATCGCCCAGTTCTGATTTTTCACAAAAAAATTAGCAACCTCCAGCATAAATGGGTTAA	CCCATTTATGCGT	GTTCCATTATTGGAAC	AGCATAAATGGG	Peak_1548
MER85-579	chr12	27679821	27679953	+	TTAACCCATTTATGCGCAGTGTTCCATTATTGGAACGCTAAGCTTGTGGGAGTTATTTATATCCTGCTCAAAGTCATCGCCAAGGTCTCATTTAAAAAAAAAAAATCACAACCTCCAGCATAAATGGGTTAA	CCCATTTATGCGC	GTTCCATTATTGGAAC	AGCATAAATGGG	Peak_1549
MER85-580	chr12	29775748	29775836	-	GAGTTATTTATATCCTACTGCTCATGGTCATTGCCAAGGTCTGATTGCAAAAATTCAAAAAATTGCAACCTCAAGCATAAATGGGATAA	---	---	AAGCATAAATGGG	---
MER85-581	chr12	42161203	42161342	-	TTAACCCATTTAGGCCTAGTGTTCCATTATTGGAACGCTAAGCTTGTGGAAGTTATTTATATCCTACTGCTCAAGGTCATCACCAAGGTCTGATTTTTCACACACAAAAAATGTGCAACCTCCTGTATAAATGGGTTAA	CCCATTTAGGCCT	GTTCCATTATTGGAAC	TGTATAAATGGG	Peak_1564
MER85-582	chr12	42710713	42710848	+	TTAACCTATATATGCCTAGTGTTCCATTATTGGAACGCTGAGCTTGTGGCAGTTATTTATATCCTACTGCTCAAGGTCAACACCAAGGTCTGATTTTCCCCCCAAAATTTGTAACCTTCAGCATAAATGAGTTAA	CCTATATATGCCT	GTTCCATTATTGGAAC	AGCATAAATGAG	Peak_1565
MER85-583	chr12	44676015	44676439	-	ATGCCTAGTGTTCCATTATTGGAACGCTAAGCATGTGGGAGTTATTTATATCCTACTGCTCAAGATCATCGCCGAGGTCTGATTGCAAAAATTCAAAAAATTGTGGCCTTGCGCGGTGGCTCACGCCTGTAATCCCAGCACTTTGGGGGGCCGAGGCAGGCAGATCACGAAGTCAGGAGATCGAGACCACCCTGGCCAACACGGTGAAACCCCGTCTGTACTAAAAATACAAAAAATTAGCCGGGCGTGGTGGCGGGCGCCTGTAGTCCTAGCTACTCTGGAGGCTGAGGGAGGAGAATGGCGTGAACCCGGGAGGCGGAGCTTGCAGTGAGCCGAGATCACTCCACTGCACTCCAGCCTGGGCGAGAGCGAGACTCCGTCTCAAAAAATAAAAAAAAT…	ATGCCT	GTTCCATTATTGGAAC	AGGCATGAATGGG	Peak_1567
MER85-584	chr12	44916259	44916396	-	TTAGCCCATTTATGCCTAGTGTTCCATTATTGGAACGCTAAGCTTGTGGGACTTATTTATATCCTACTGCTCAAGGTCATTGCCAAGGTCTAATTTTTCACACATAAAAAATTGCAACCCCTGGCATAAATGGGTTAA	CCCATTTATGCCT	GTTCCATTATTGGAAC	TGGCATAAATGGG	Peak_1568
MER85-585	chr12	46261176	46261315	+	GTAGGTAATTTATGCTTAGCATTCCAACAATGGAAGGCTCTAAGCATGTGGGAGTTATTTATATCCTACTGCTCAAGGTTATCACCAAGATCTGATTGCAAAAATTCAAAAAATTGCAACCTCAGGCATGAATGGGTTAA	GTAATTTATGCTT	ATTCCAACAATGGAAG	AGGCATGAATGGG	---
MER85-586	chr12	47587317	47587441	+	TGCCTAGTGTTCCATTATTGGAATGCTAAGTTTGTGGGAGTTATGTATCTCGTACTGTTCAAGGTCATCGCCAAGATCTGATTTTTCACAAAAAATATTTGCAACCTCAGGCATGAATGGGTTAA	TGCCT	GTTCCATTATTGGAAT	AGGCATGAATGGG	---
MER85-587	chr12	48175618	48175758	+	TGAACCCTAGTGTTCCATTATTGGAACGCTGAGCATGTGGGAGTTATTCATATCCTACTGCTCAAGGTCATCGCCAAGATCTAATTTTTCCACTCATGCAAAAATTAAAAAAATTGCAGCCTCCGGCATAAATGGGTTAA	CCCT	GTTCCATTGGAAC	CGGCATAAATGGG	Peak_1579
MER85-588	chr12	62673261	62673398	-	AAAACCCATTTATGCCTAGTGTTCCACTATTGGAATGCTAAGCATGTGGGAGTAATTTGTATCTTGCTGGTCAAGGTAATTGCCAAGTTCTAATTGTAAAAATTAAAAAAATTGCAACCTCAGGCATAAATGGGTACA	CCCATTTATGCCT	GTTCCACTATTGGAAT	AGGCATAAATGGG	---
MER85-589	chr12	63597385	63597522	-	GGTAGCCATTTATGCCTCGTCTTCCACTATTGGAATGCTAAGCATGTGGGAGTTATTTATATCCTACTGCTCAAGTTCATCACCAAGGTCTGATTGCAAAAATTCAAAAATTTGCAACCTCAGGCATAAACGGGTTAA	GCCATTTATGCCT	CTTCCACTATTGGAAT	AGGCATAAACGGG	---
MER85-590	chr12	63883215	63883353	-	GGAATTTATTAATGTCTAGTGTTCCATTATTGGAACGCTAAGCATGTGGGAGTTATTCATACCCTACTGCACAAGATCATTGCCAAGGCCTGATTGCAGAAATTCAAAAAATTGCAACTTAAGGCATAAATGACTTAA	TTTATTAATGTCT	GTTCCATTATTGGAAC	AGGCATAAATGAC	Peak_1601
MER85-591	chr12	65019101	65019239	+	TTAACCCATTTATGCCTAGTGGTCCATTATTGGGACACTAAACATGTGAGAGTTATTTATATCCCACTGCTCAAAGTCCTCACCAACGTCTGATTGCAAAAATTCAGAAAGTTGCAACCTCAGGCATAAATGGTTAAT	CCCATTTATGCCT	GGTCCATTATTGGGAC	AGGCATAAATGGT	---
MER85-592	chr12	70580420	70580557	+	TTAACCCATTTATGCCTAGTGTTCCATTATTGGAACACTAAGCTTGTGGGAGTTATTTGTATCCTGCTGCTCAAGGTCATCTCCAAGGTCTGATTTTTCACACACAAAAATTCGCAACCTCTGGCATAAATGGGTTTA	CCCATTTATGCCT	GTTCCATTATTGGAAC	TGGCATAAATGGG	Peak_1619
MER85-593	chr12	70599754	70599889	+	TTAATGTATTTATGCCTAGTGTTCCATTATTGGAACGCTAAGCATGTGGGAGTTGTTTATATCCTACTGCTCAAGGTCATCACCAAGGTCTGATTGAAAAATTCAAAAAATTGCATCCTCAGGCATAAATGGGTTTT	TGTATTTATGCCT	GTTCCATTATTGGAAC	AGGCATAAATGGG	Peak_1620
MER85-594	chr12	72210538	72210672	-	TAAACCCATTTATGCCTAGTGTCCCATTATTGGAACACTAAGCTTGTGGGAGTTATTTATATCCTACTGCTCAAGGTCATCACCAAGGTCTGATTTTCCACAAAAAATTTGCAACCTCTGGCATAAATGGGTTAA	CCCATTTATGCCT	GTCCCATTATTGGAAC	TGGCATAAATGGG	---
MER85-595	chr12	72844336	72844473	-	TGATTCCATGTATGCCTTGTGTTTTATTATTGGAACACTGAGCATGTGGGGGTTGTTTATATCCTACTGATCAAGATCATCACCAAAGTCTGATTGCAAAAATTCAAGACATTGCAACCTTAGGAATAAATGGGTTAA	TCCATGTATGCCT	GTTTTATTATTGGAAC	AGGAATAAATGGG	---
MER85-596	chr12	81068859	81068996	-	ATAGCCCATTTAAGCTTAGCGTTCCATTATTGGAACACTAAGCATGTGGGAGTTATTTATATCCTGCTGCTCAAGGTCATTGGCAAGGTCTGATTGCAAAAATTCAAAAAATTGCAACCTCAGGCATAAATGGGTTAA	CCCATTTAAGCTT	GTTCCATTATTGGAAC	AGGCATAAATGGG	Peak_1635
MER85-597	chr12	81635941	81636079	+	TTAACCCATTTATGCCTGGTGTTCCATTATTGGAACACTAAGCTTATGGGAGTTATTTATATCCTACTGCTCAAGGTCATTGCCAAGGTCTGATTTTTTACACACACAAAAATTGCAACCTCTGGCATAAATGGATTAA	CCCATTTATGCCT	GTTCCATTATTGGAAC	TGGCATAAATGGA	Peak_1636
MER85-598	chr12	85179833	85179970	-	ATATTAAATTTATGCCTAGTGTTCTAATATTGGAACGCTAAGCATGTGGGAGTTATTTATATCCTACTGCTCAATGTCATAGCCAAGATCTGATTGCAAAAATTCAAAAAATTGCAACCTGAGGCATAAATGGGTTAA	TAAATTTATGCCT	GTTCTAATATTGGAAC	AGGCATAAATGGG	---
MER85-599	chr12	87291815	87291955	+	TTAACCCATTTATGGCTAGTGTTCCATTATTGCAATGCTAAGCTTGTGAGAGCTATTTATAGCCTACTGCTCAAGGTCATGGCCAAGGTCTGATTTTTTACACACACACAAAAATTGCAACCTCTCATATAAATGGGTAAA	CCCATTTATGGCT	GTTCCATTATTGCAAT	TCATATAAATGGG	---
MER85-600	chr12	89259105	89259241	-	TAAACTGATTTATGCCTAGTGTTCCATTATTGGAACACTAAGCATGTGGGAGTTATTTATATCCTTCTGGTCAAGGTCATAGCCAAGGTCTGATTTTGCAATTCAAAAAATTGCCATCTCAGGCATAAATGGGTTAA	CTGATTTATGCCT	GTTCCATTATTGGAAC	AGGCATAAATGGG	Peak_1640
MER85-601	chr12	90302077	90302214	+	CTGATCCATTTATGCCTAGTGTTCCATTATTGGAACGCTAAGCATCTGGGAGTTATTTATATCCTGCTGCTCAAGGTCATCACCAAGATCTGATTGCAAAAATTCAAAAAATTGCAGCTTCAGGCACAAATGGGTTAA	TCCATTTATGCCT	GTTCCATTATTGGAAC	AGGCACAAATGGG	Peak_1642
MER85-602	chr12	95232340	95232476	+	TGTAGCCATTTATGCCTAGTGTTCCATTATTGGAAGCTAAGCATGTGGGAGCTACTTATATCCTACTGCTCAAGGTCATCACCAAGGTCTGATTGCAAAAATTCAAAAAACTGCAACTTCAGGAATCCACCCACCTT	GCCATTTATGCCT	GTTCCATTATTGGAAG	AGGAATCCACCCA	---
MER85-603	chr12	96789298	96789435	-	AAAACTCATTTATGCCTAGTGTTCCATTATTGGAACGCTAAGCATGTGAGAGTTATTTATATCCTACAGCTCGAGGTCATCACCAAGGTTTGATTGCAAAAATTCAAAAAATTGCAACCTCAGGCATAAAAGGGTTAA	CTCATTTATGCCT	GTTCCATTATTGGAAC	AGGCATAAAAGGG	Peak_1651
MER85-604	chr12	110868978	110869121	+	AAAACCCATTTATGCCTAGTGTTCCATTATTGGAATGCTAAGCATGTAGAAGTTACATCCTACTGCTCAAGGTCATCCCCAAGGTCTGATTTTTCACACGTCTGCAATTCAAAAAAGCTGCAACCTCCAGCATAAATGGGTTAA	CCCATTTATGCCT	GTTCCATTATTGGAAT	AGCATAAATGGG	---
MER85-605	chr12	111793724	111793859	-	ATTCTTAATTTATGCCCAGTGTTCCATTATTGGAATGCTAAGCTTGTAGGAGTTATTTATATCCTACTGCTCAAAGTCACCGTCAAGGTCTGGTTTTTCACACAAAAATATTGCAACCTCCAGCATAATGGGTTAA	TTAATTTATGCCC	GTTCCATTATTGGAAT	AGCATAATGGG	---
MER85-606	chr12	115165458	115165593	-	TTAACCCATTTATGCCTAATGTTCCATTATTGGAACACTAAACTTGTGGGAGTTATTTATATCCTACTGCTCAAGGTCATTGCCAAGGTCTGATTTTTCACAAAAAAATTTGCATCCTCCTGCATAAATGGGTTAA	CCCATTTATGCCT	GTTCCATTATTGGAAC	TGCATAAATGGG	Peak_1666
MER85-607	chr12	115965040	115965176	+	ATTAACCATTTATGCCTAGTGTTCCATTACTGGAACGCTAAGCTGTGGGAGTTACTTATATCCTACTGGTCAAGGTCATCGCCAAGGTCTGATTGCAAAAATTGAAAAAGCTGCAACCTCAGGCAAAAATGGGTTAA	ACCATTTATGCCT	GTTCCATTACTGGAAC	AGGCAAAAATGGG	Peak_1669
MER85-608	chr12	127614354	127614491	-	TTTAGCCATTTATGCCTAGTGTTCCATTATTGGAACACTAAGCATGTGGGAGTTATTTACATCCTATTGCTCAAGGTCATCGCCAAGGTCTGAGTGCAAAAATTCAAAAAATTGCAACCTCAGGCATAAATGGGTTAA	GCCATTTATGCCT	GTTCCATTATTGGAAC	AGGCATAAATGGG	Peak_1684
MER85-609	chr12	129873254	129873390	-	TTAACCCATTTATGCGTAGTGTTCCATTATTGGAACGCTAAGCTTTTGCGAGTTATTTATATCCTACTGCTCAGGGTCATCACCAAGGTCTGATTTTTCACACACACACATTGCAGCCTCTGGCATAAATGGGTTAA	CCCATTTATGCGT	GTTCCATTATTGGAAC	TGGCATAAATGGG	Peak_1685
MER85-610	chr13	18587891	18588038	-	TTAACCCACTTATGCTTAGCGTTCCATTATTGGAACGCTAAGCATGAGAGAGTTACTTGTATCCTACTACTCAGGGTCATCGACAAGGTCTGATTTTTCACTCATGCAAAAATTCAAAAAATTGCAGCCTCTGGCATAAATGGGTTAA	CCCACTTATGCTT	GTTCCATTATTGGAAC	TGGCATAAATGGG	Peak_1686
MER85-611	chr13	18895644	18895791	-	CAGGCATAAATGGGTTAACCAATTTATGCCTAGTGTTCCATTATTGGAACGCTAAGCATATGGGAGTTATAGCCTACTGCTCAAGGTCATTTCCAAGGTCTGATTGTAAAAATTCAAAAAATTGCAACTTCACACATAAATTAAAAGA	CCAATTTATGCCT	GTTCCATTATTGGAAC	ACACATAAATTAA	Peak_1687
MER85-612	chr13	24069026	24069179	+	GAACACTAGGCATAAGTGGGTTAACCAATTTATGCCTAGTGTTCCATTATTGGAATGCTCAGCATGTGGGAGTTATATCCTACTGCTCAAGGTCATTTCCAAGGTCTGATTGTAAAAATTCAAAAAATTGCAACCTCACACATAAATTAAAAGA	CCAATTTATGCCT	GTTCCATTATTGGAAT	ACACATAAATTAA	---
MER85-613	chr13	24423969	24424122	-	GAACACTAGGCATAAATGGGTTAACCAATTTATGCCTAGTGTTCCATTATTGGAACGCTCAGCATGTGGGAGTTATGTCCTACTGCTCAAGGTCATTTCCAAGGTCTGATTGTAAAAATTCAAAAAATTGCAACTTCACACATAAATTGAAAGA	CCAATTTATGCCT	GTTCCATTATTGGAAC	ACACATAAATTGA	Peak_1688
MER85-614	chr13	28732563	28732700	+	TGAACCCGTTTATGCCTAGTGTTCCATTACTGGAACGCTAAGCTTGTGGGAGTTATTTATATCCTATCGCTCAATGTCATTGCCAATGTCTGATTTTTCACACAAAAGAATTTACAGCCTCTGGCATAAATGGGTTAA	CCCGTTTATGCCT	GTTCCATTACTGGAAC	TGGCATAAATGGG	---
MER85-615	chr13	30348717	30348854	+	AAAACCTATTTATGCCTAGTGTTCCATTATTGGAACACTAAGCATGTGGGAGTTATTTATGTCTTACTGCTCAAGGTCATCACCAGGGTCTGATTTTTCACACTCAAAAAATTGCAACCTCAGGCATAAATGGGTTAA	CCTATTTATGCCT	GTTCCATTATTGGAAC	AGGCATAAATGGG	Peak_1689
MER85-616	chr13	40295429	40295572	-	AGGCATAAATGGGTTAACAAATTTATGCCTAGTGTTCCATTATTGGAACGCTAAGCATGTGGGAGTTATATGCTACTGCTCAAGGTCCTCTCCAAGGTCTGATCGTAAAAATTCAAAAAATTGCAACCTCACGCATAAATTTAA	CAAATTTATGCCT	GTTCCATTATTGGAAC	ACGCATAAAT	Peak_1691
MER85-617	chr13	45464632	45464769	+	TTAATCCATTTATGCCTAGTGTTCCATTATTGGAATACTAAACTTGTGGGAGTTATTTATATCCTACTGCTCAAGGTCTCATGGCCAAGGTCTGATTTTTCACAAAAAAATTTGCAACTTCTGACATAACTGGGTTAA	TCCATTTATGCCT	GTTCCATTATTGGAAT	TGACATAACTGGG	---
MER85-618	chr13	47011614	47011759	+	TTAACACATTTATGCCTAGTGTTTCACTGTTGGAACGCTAAGCATTTGGAAGTTATTTATATCCTGTTGCTCAAGGTCATCACCAAAGTCTGTTTTTCAGACATCTCCAATTCAACAAATTGCAACCTCCAGCATAAATGGATTAA	CACATTTATGCCT	GTTTCACTGTTGGAAC	AGCATAAATGGA	---
MER85-619	chr13	48539656	48539792	+	TTAACCCATTTATGCCTAGTGTACCATTATTGGAACGCTAAGCTTGTGGGAGTTATTTGTATCCTGCTGCTCAAGGTCATCGCCAAGGTCCGATTTTTCACAAAAAAACCTTATAACCTCCAGCATAAATGGGTTAA	CCCATTTATGCCT	GTACCATTATTGGAAC	AGCATAAATGGG	---
MER85-620	chr13	48678471	48678609	+	GCTTCTTATTTATGCCTAGTGTTCCATTATTGGAACACTAAGCTTGTGGTAGTTATTTATATCTCACTGATCAAGGTTATTGCCAAGGTCTGATTTTTCACAAAAAAAAAATTTGCAACCTCTGGCATAAATGGGTTAA	CTTATTTATGCCT	GTTCCATTATTGGAAC	TGGCATAAATGGG	Peak_1693
MER85-621	chr13	51692117	51692269	-	CTAGGCATAAATGGGTTAACCAATTTATGCCTAGTGTTCCATTATTGGAATGCTAAGCATGTGGGATTTATTTATATCCTACTGCTCAAGGTCATCGCCAAGGGCTGATTGCAAAAATTCAAAAAATTGCAACCTCAGGCATAAATTAAAAGA	CCAATTTATGCCT	GTTCCATTATTGGAAT	AGGCATAAATTAA	---
MER85-622	chr13	52058443	52058595	+	CTAGGCATAAATGGGTTAACCAATTTATGCCTAGTGTTCCATTATTGGAATGCTAAGCATGTGGGATTTATTTATATCCTACTGCTCAAGGTCATCGCCAAGGGCTGATTGCAAAAATTCAAAAAATTGCAACCTCAGGCATAAATTAAAAGA	CCAATTTATGCCT	GTTCCATTATTGGAAT	AGGCATAAATTAA	---
MER85-623	chr13	56442631	56442767	-	TTAATCCATTTATACCTAGCGTTCCATTATTGGAATGCTAAGGTTGTGGGAGTCATTTATATCCTGCTGCTCAAGGTCATCACCAAGGTCTGATTTTTCACACAAAAAAATTTGCAACTTCCAGCATAAATGGATTAA	TCCATTTATACCT	GTTCCATTATTGGAAT	AGCATAAATGGA	---
MER85-624	chr13	57938294	57938431	-	TTTACGTATTTATGCCTACCATTCCATTTTTTGAACGCTAAGCATGTGGGAGTTATTTATATCCTACTGCTCAAGGTCATCGCCAACGTATGATTGCAAAAATTCAAAAAATTGCAACTTCAGGCATAAATGGGTTAA	CGTATTTATGCCT	ATTCCATTTTTTGAAC	AGGCATAAATGGG	---
MER85-625	chr13	59452122	59452261	+	ACCTTAAATTTATGCCTACTGTTCCATTATTGGAACGCTGAGCATGTGGAAGTTATTTATATCCTACTGCTTAAGGTCACTGCCAATGTCTGATTTTTCAAAACTCAAAAAAATTGCAATCTCAGGCATAAATGGGTTAA	TAAATTTATGCCT	GTTCCATTATTGGAAC	AGGCATAAATGGG	Peak_1696
MER85-626	chr13	64330601	64330737	+	TTAACCCATTTATGCCTAGTGTTTCATTATTGGAACGCTAAGCTTGTGGGAGTTATTTATATCCTACTGCTCAAGGTCATCACCAAGGTCCGATTTTTCAGACAAAAAATTTGCAACCTCTGACATAAATGGGCTAA	CCCATTTATGCCT	GTTTCATTATTGGAAC	TGACATAAATGGG	---
MER85-627	chr13	64548068	64548205	-	AAAATCCATTTATGCCCAGTGTTCCATTATTGGAACTCTAAACATGTGGGAGTTATTTCTATCCTACTGCTCAAGGTCATTGTCAAGGTCTGATTTTTCAAATTCAAAAAATTGCAAACTCAGGCAGAAATGAGTTAA	TCCATTTATGCCC	GTTCCATTATTGGAAC	AGGCAGAAATGAG	---
MER85-628	chr13	66655904	66656066	-	TTAATATGCCTAGTGTTCCATTATTGGAATGCCACGTAACTCACCAAAGGGACATAATATTTTTTTTCTTTTTAAATTCTTGTTCCTTGAATTTTTCTAGGTAACACATGTAAATTTCATGCAAAAATTCAAAACATTGCAACCTCAGTCGTAAACAGGTTAA	TATGCCT	GTTCCATTATTGGAAT	AGTCGTAAACAGG	---
MER85-629	chr13	67953482	67953621	+	TCAGCCAAATTATGCCTAGTGTTCCATTATTGGAATGCTAAGCATGTGGGAGTTATTTATATCCTACTGCTCAAGGTCATCGCCAAAGGCTGATTACAAACATTCAAAAAACTGCAACCTCAGGCATAAATGGGTTTT	CCAAATTATGCCT	GTTCCATTATTGGAAT	AGGCATAAATGGG	---
MER85-630	chr13	72222617	72222754	-	CTGTATGCTGTTTCTTCTGTGTTCCATTACTGGAACACTAAGCATGTGGGAGTTACTTATACCCTGTTGTTCAAGGTCATCGCCAAGGTCTGATTGCAAAAATTCAAAAAATTGCAACCTTAGGCATAAATGGGTTAA	ATGCTGTTTCTTC	GTTCCATTACTGGAAC	AGGCATAAATGGG	---
MER85-631	chr13	75138330	75138461	+	TTAACCCATTTATGCCTAGTGTTCCATTATTGGAACGTTAAGCTTGTGGGAATTATTTACAGCCTACTGTTCAACGCATCAGTTGTGATTTTTCACAAAAGTATTTTGCAACCTCTGGCATAAATGGATTAA	CCCATTTATGCCT	GTTCCATTATTGGAAC	TGGCATAAATGGA	Peak_1697
MER85-632	chr13	77847283	77847328	-	TTAGCCCATTTATGCCTAGTGTTCTATTATTGGAACACATGTGGGT	CCCATTTATGCCT	GTTCTATTATTGGAAC	---	---
MER85-633	chr13	82778875	82779064	+	CAGGTCTATTAATGCCTAGTGTTCCATTAGTGGAACGAACGCTAAGCATGTGGGAGTTTTATTTATACGCTCTGAAGAAAAACAAGAAAATAACATGTAGGAGTTTTATTTACATCCTACTGCTCAAGGTCATTGCAAAAGTCTGATTTTTCACACAAAAAATTTGCAACTGCTGGCATAAATTGGTGAA	TCTATTAATGCCT	GTTCCATTAGTGGAAC	TGGCATAAATTGG	---
MER85-634	chr13	93494564	93494703	+	CACTTAAATTTATGCCTAGTGTTCCACTATTGGAATGCTAATCAAGTGGGAGTTATTTCTATCCTACAGCTCAAGGTCATCGCCAAGGTCTGCTTGCAAAAGTTCAAAAAAATTGCAGCCTCAGGCATAAATGGGTTAAT	TAAATTTATGCCT	GTTCCACTATTGGAAT	AGGCATAAATGGG	---
MER85-635	chr13	94692183	94692320	+	TTAACCCATCTGTGCCTAGCATTCCATTATTGGAACACTAAGCTTGTGGGAGTTTATATTCTACTGTTCAACCTCATCGCCAAGGTCTGATCTTTCACACACAAAAAAAATTGGCAACCTCCGGCATAAGTGGGTTAA	CCCATCTGTGCCT	ATTCCATTATTGGAAC	CGGCATAAGTGGG	---
MER85-636	chr13	95029271	95029408	+	AAAACCTGTTTATGCCTAGTGTTCCATTATTGGAACACTAAGCATGTGGGAGTTATTTATATCCTACTGCTCAAGGTCATCGCCAAGGTGTGATTGGAAAAATTCAAAAAATTGCAACCTCAGGCATAAATGGGTTAA	CCTGTTTATGCCT	GTTCCATTATTGGAAC	AGGCATAAATGGG	Peak_1698
MER85-637	chr13	96888719	96888855	-	TTAACTCATCTATGCCTAGTGTTCCATTATTGGAACACTAAGCTTGTGGGAGTTATTTATATCCTACTGTTCAAGGTCATTGCTAAGGTCTGATATTTCACAAAAAACATTTGCAACCTCCGGTATAAATGGGTTAA	CTCATCTATGCCT	GTTCCATTATTGGAAC	CGGTATAAATGGG	Peak_1699
MER85-638	chr13	97644705	97644838	+	TTTCACATTATATGCCCAGTGTTCCATTATTGGAACGCTAAGCATGTGGAAGTTATTTATATCTTGTTCAAAGTCATTGCCAAGGTCTGATTTTGCAGTTCAAAAAATTGCAACCTCAGGCATAAATGGGTTAG	ACATTATATGCCC	GTTCCATTATTGGAAC	AGGCATAAATGGG	Peak_1700
MER85-639	chr13	97851150	97851283	+	CCTAGCCATGTATGTGTAGTGTTCCATTATTGGAACGCTAAGCATGTGGGAGTTATTTATATCTTACTGCTCACGGTCATCATCAAGGTCTGATTACAAAAATTCAAAAAATTACAACCTCAGGCATAAATTTAA	GCCATGTATGTGT	GTTCCATTATTGGAAC	AGGCATAAAT	Peak_1701
MER85-640	chr13	101144161	101144298	-	TTTACGAATTTATGCCTGGTGTTCCATTATTGGGACGCTAAGCATGTGGGAGTTTTTTATATCCTACTGCTCCAGGTCATCACCAAGGTCTGACTGCAAAAATTCAAAAAAGTCTAACCTCAGTCATTAACAGGTTAA	CGAATTTATGCCT	GTTCCATTATTGGGAC	AGTCATTAACAGG	---
MER85-641	chr13	104270929	104271063	+	TAAACCCATTTATGCCTAGTTTCCATTATTGGAACACTAAGTTTGTGGGAGTTATTTATGTCCTACTGCTCAAGGTCATCGTCAAAATTGCATACATACATACAAAAATTGCAAACTCTGGCATAAATGGGTTAA	CCCATTTATGCCT	TTCCATTATTGGAAC	TGGCATAAATGGG	---
MER85-642	chr13	107080412	107080546	+	TCAACCCATTTATGCCAGGTGTTCCATTATTGGAACACTAAGCTTGTGAGAGTTATTGATAGCCTACTGCTCAAGGTCATCGCCAAGGTCTGATTTTTCATAAAAAATTTGCAACCTCTGACATAAATGGGTTAA	CCCATTTATGCCA	GTTCCATTATTGGAAC	TGACATAAATGGG	Peak_1704
MER85-643	chr14	18578288	18578435	+	TTAACCCACTTATGCCTAGTGTTCCATTATTGGAATACTGAGCATGAGGAATTAACTTACATCCTACTGCCCAAGGTCATTGACAAGGTCTGATTTTTCACTCATGCAAAAATTCAAAAAATTGCAGCCTCTTGCATAAGTGGGCTAA	CCCACTTATGCCT	GTTCCATTATTGGAAT	TGCATAAGTGGG	---
MER85-644	chr14	19135031	19135178	-	TTAACCCACTTATGCCTAGTGTTCCATTATTGGAATACTGAGCATGAGGAATTAACTTACATCCTACTGCCCAAGGTCATTGACAAGGTCTGATTTTTCACTCATGCAAAAATTCAAAAAATTGCAGCCTCTTGCATAAGTGGGCTAA	CCCACTTATGCCT	GTTCCATTATTGGAAT	TGCATAAGTGGG	---
MER85-645	chr14	20766200	20766337	+	TTAACCCATCTATGCCTAATGTTCCATTACTGGAATGCTAAGCTTGTCGGAGTTATTTATATCCTACTGCATTAGGTCATTACCAAGGTCTGATTGCAAAAATTCAAAAAATTGCAATTTCAGGAATAAATGGGCTGA	CCCATCTATGCCT	GTTCCATTACTGGAAT	AGGAATAAATGGG	---
MER85-646	chr14	22268204	22268341	+	AAAACCCATTAATGCCTAGTGTTCCATTATTGGAACTCTAAGCATGTGGGAGTTATTTATATCCTACTGCTCAATGTCATCACGAAGGTCTGATTGCAAAAATTCAAAAAATTGCAACCTCAGGCATACATGGGTTAA	CCCATTAATGCCT	GTTCCATTATTGGAAC	AGGCATACATGGG	Peak_1706
MER85-647	chr14	25632462	25632599	-	AACTCTCGTTTATGCCTAGTGTTCCATTATTGGAATGCTAAGCATGTGGGAATTATTTGTATCCTACTGCTCAAGGTTATTGCCAAGGTCTGATTGCAAAAATTCAAAAAGTTGCAACCTCAAGCATAAAGGGGTTAA	CTCGTTTATGCCT	GTTCCATTATTGGAAT	AAGCATAAAGGGG	---
MER85-648	chr14	32443819	32443954	-	TTAAGCCATTTATGTTTAGTGTTCCATTATTGGAACGCTAAGCTTGTAGGAGTTATTTATATCCTACTCTTCAAGGTCACAGCCAAGGTCTGATTTTTCACACAAATTTTCACAACTTGCAGCATAAATTGGTTAA	GCCATTTATGTTT	GTTCCATTATTGGAAC	AGCATAAATTGG	Peak_1710
MER85-649	chr14	35374349	35374489	-	TTAACCCATTTATGCCTAGTGTTCCATTACTGGAATGTTAAGCTTGTGGGAGTTATTTATATCCTACTGCTCAAGGTCATCACCAAGATCTGATTTTTCACACACACAAAAAAATTGCAACCTTCAGCATAAATGGGTTAA	CCCATTTATGCCT	GTTCCATTACTGGAAT	AGCATAAATGGG	---
MER85-650	chr14	35746449	35746586	+	CTATATGCCTTATGCCTAGTGTTCCATTATTGGAACGCTGAGCATGTGGGAGTTATTTATATCCTACTGCTCAAGGTCATCACCAAGGTCTGATTGGAAAAATTCAAAAAATTGCAACCTCAGGCATAAATTGCTTAA	ATGCCTTATGCCT	GTTCCATTATTGGAAC	AGGCATAAATTGC	Peak_1711
MER85-651	chr14	36155821	36155958	+	TGCTTAAACTTATGCCTAGTGTTTCATTATTGGAACGTTAAGCATGTGGGAGTTATTTACATCCTGCCACTCAAGGTCATCGCCGAGGTCTGATGGCAAAAATTCAAAAAATTGCAACCCCAGGCATAAATGGGTTAA	TAAACTTATGCCT	GTTTCATTATTGGAAC	AGGCATAAATGGG	---
MER85-652	chr14	41869762	41869899	-	TGTAATAATTTATGCCTAGTGTTCCATTATTGGCACATTAAGCATGTGAGTGTTATTTATATCCTACTGCTCAAGGTCATCGCCAAGGTCTGATTACAAAAATTCAAAAAATTGCAACCTCAGGCATAAATGGGTTAG	ATAATTTATGCCT	GTTCCATTATTGGCAC	AGGCATAAATGGG	---
MER85-653	chr14	42561829	42561966	-	TAAATCCATTTATGCCTAGTGTTCCACTATTGGAACGCTAAGCATGTGAGAGTTATTTATATCTTACTGCTCAAGGTCATCACTACGGTCTGATTGCAAACATTCAAAACATTGCAACCTCAGGCATAAATTGGTGAA	TCCATTTATGCCT	GTTCCACTATTGGAAC	AGGCATAAATTGG	Peak_1712
MER85-654	chr14	46235371	46235507	+	CACCATTATACTCGTATATGGTTCCATTATTGGAACTCTAAGCACGTGGGAGTGATTTATATCTTGCTGCTCAAGGTCATCGCTAAGGTCTGATTTCAAAATTCAAAAAATTGCAACCTCAGGCATAAATGGTTTAA	ATTATACTCGTAT	GTTCCATTATTGGAAC	AGGCATAAATGGT	---
MER85-655	chr14	47670038	47670139	-	GGGATAGCATTGGGAGTTATTTATATCCTACTGCTCAAGGTCATCGCCAAAGTCTGATTGCAAAAATTCAAAAAATTTCAACCTCAGGCATAAATGGGCTAA	---	---	AGGCATAAATGGG	---
MER85-656	chr14	50038566	50038712	+	AGAACTCATTTATGCCTACTGTTCCATTATGGGAACGCTAAGCACGTGGGAGTTATTTATAGCCTATGGCTCAAGGTCATCACCAAGGTCTGATTTTTCACACGTCTGCAATTCAAAAAACTGCAAACTCCAGCATAAATGGGTTAA	CTCATTTATGCCT	GTTCCATTATGGGAAC	AGCATAAATGGG	Peak_1714
MER85-657	chr14	53307420	53307556	-	TTAGCCCATTTATGCCTAGTGTTCCATTTTTGGAACACTAAGCTTGTGGGAGTTATGTATCTCCTACTGCTCAGGGTCATCGCCAAGGTCTGATTTTTCACACAAAAGATTTCCAACCTCCAGCATAAATGGATTAA	CCCATTTATGCCT	GTTCCATTTTTGGAAC	AGCATAAATGGA	---
MER85-658	chr14	57252804	57252952	-	TCTATCCATTTATGCCTAGTGTTCTATTATTGGAACGCTAAGCATGTGGGAGTTATTTATATTCTACTGCTCAAGGTCATCGCCAAGGTCTGATTTTTCACATGTGTCTGCAATTCAAAAAATTGCAACATCCGGCATAAATGGTTAAG	TCCATTTATGCCT	GTTCTATTATTGGAAC	CGGCATAAATGGT	---
MER85-659	chr14	61799239	61799387	-	AAAACCCATTTAGGCCTAGTGTTCCATTATTGGAACACTAAGCATGTGGGAGTTATTTATGTCCTACTGCTCAAGGTCATCACCAAAGTCTGATTTTTCACACATGTCTGCAATTCAAAAAATTGCAACCTCCAGTATAAATGGGTTAC	CCCATTTAGGCCT	GTTCCATTATTGGAAC	AGTATAAATGGG	Peak_1717
MER85-660	chr14	62914775	62914911	-	TTAACCAATTTATGCCTAGTGTTCCATTATTGGAACGCTAAGCTTGTGGGAGTTATTTCTATCCCACTGCTCAAGGTCATCGTCAAGGTCTGATTTTTCACAAGAAAGTTTTACAACCTCTGGCATAAATGGGTTAA	CCAATTTATGCCT	GTTCCATTATTGGAAC	TGGCATAAATGGG	Peak_1718
MER85-661	chr14	67906523	67906659	+	TTAACCCATTTATGCCTAGTGTTCCATTAGTGGAACACTAAGCTTGTGGGAGTTATTTATATCCTCATGCTTAAGCTCATCACCAAGGTCTGATTTTTCACATAAAAATTTTGCAACCTCTGGCATAAATGGGTTAA	CCCATTTATGCCT	GTTCCATTAGTGGAAC	TGGCATAAATGGG	---
MER85-662	chr14	69409727	69409863	-	TTAACCCACTTATGCCTAGTGTTCCATTGTTGGAATGCTGAGCATGTGAGGGTTATTTATATCCTACTTCTCAAGGTCATCGCCAAGGTCTGATTTTGCAGTTCAAAAAATTGCAATCTCCAGCATAAATGGGTTAA	CCCACTTATGCCT	GTTCCATTGTTGGAAT	AGCATAAATGGG	---
MER85-663	chr14	74954029	74954165	+	TTACCCCATTTATGCCTAGTGTTCCATTACTGGAACACTAAGCTTATGGGAGTTATTTATATTCTACTGCTCAAAGTCATTGCTAAGTTCTAATTTTTCACACAAAAAAATTGCAACTTCTGGCATAAATGGGTTAA	CCCATTTATGCCT	GTTCCATTACTGGAAC	TGGCATAAATGGG	---
MER85-664	chr14	75508332	75508466	+	AAAACCCATTTATGCCTGGTGTTCCATTATTGGAACGCTAAGCATGTAAGAGTTATTTATATCCTGCTGCTCAAGGTCAAGGCCAAGGTCTGATTTCAAAATTCAAAAAAGTGCAGCCTCAGGCTTATGGGTTAA	CCCATTTATGCCT	GTTCCATTATTGGAAC	AGGCTTATGGG	Peak_1720
MER85-665	chr14	77105016	77105152	-	TTATCCCATTTATGCCTAATGTTCCATTATTGGAACGCTAAGCATGTGGGAGTTATTTATATCCTACTGCTCAAGGTCATCGCCAGGGTCTGATTTTGCAATTCAAAAAATTGTAACCTCTGGCATAAATGGGTTAT	CCCATTTATGCCT	GTTCCATTATTGGAAC	TGGCATAAATGGG	---
MER85-666	chr14	77691531	77691662	-	TTAATATGCCTAGTGTTCCATTACTGGAACACTAAGCATGTGGGAGTTATTTATATCCTACTGCTCAAGGTCATTGCCAAGGTCTGATTGCAAAAATTCAAAAAATTGCAACCCCAGGCATAAATAGGTTAA	TATGCCT	GTTCCATTACTGGAAC	AGGCATAAATAGG	---
MER85-667	chr14	78956432	78956579	-	TGTAGCCACTTATGCCTAGTGTTCCATTATTGGAACACTAAGCATGTGGGAGTTATTTATAGCCTACTGCTCAAGATATTTGCCAAGGTCTGATTTTTCTGTCATACATCAGTTTAAAAAATCACAACCTCCAGCATAAATGGGTTAA	GCCACTTATGCCT	GTTCCATTATTGGAAC	AGCATAAATGGG	Peak_1722
MER85-668	chr14	79917656	79917797	+	TTAACCCATTTATGTCTAGTGTTCCATTATTGGAACGCTAAGCTTGTGGGAGTTACTTATATCCTACTGCTCAAGGTCATCGCCATGGTCTGATTTTTCACACACACAAAAAAATTTGCAACCTCCAGCATAAATGGGTTAA	CCCATTTATGTCT	GTTCCATTATTGGAAC	AGCATAAATGGG	Peak_1723
MER85-669	chr14	80553160	80553293	-	TAAACCCATTTATGCCTAGTGTTCCATTATTGGAACGCTAAGCATGGGAGTTATTATATCTTACTGCTCAAGGTCATTGCAAGGTCTGATTGCAAAAATGCAAAAAATTGCAACCTCAGGCATAAATGTGTTAA	CCCATTTATGCCT	GTTCCATTATTGGAAC	AGGCATAAATGTG	Peak_1726
MER85-670	chr14	81199006	81199146	-	AAAACCCATTTATGCCTACTGTTCCATTACTGGAATGCTAAGCATGTGGGAGTTATTTATATCCTACTGCTCAAGGTCATTGCCAAGGTCTGAATGCAAAAATTCAAAAAAAAAAATGCAACGTCAGGCATAAAGGGTGAA	CCCATTTATGCCT	GTTCCATTACTGGAAT	AGGCATAAAGGG	---
MER85-671	chr14	87423645	87423774	+	CATTAACATTTATGTCTAGTGTTCCGAATGCTAAGCATGTGGGATTTATTTATATCCTACTGCTCAAGGTCGGGGCCGAGGTCTGATTACAAAAATTCAAAAAATAGCAACTTCAGGCATAAAGGGTTAA	AACATTTATGTCT	GTTCCGAAT	AGGCATAAAGGG	---
MER85-672	chr14	88258764	88258901	+	TCAAACCATTTATGCCTAGTGCTCCATTACTGGAACGCTAAGCTTGTGGGAATTATTTATATCTTACTGCTCAAGGTCATTGCCAAGGTCTGATTTTTCATAAAAAAAAATTTGCAACCCCTGGCATAAATGGGTTAA	ACCATTTATGCCT	GCTCCATTACTGGAAC	TGGCATAAATGGG	---
MER85-673	chr14	91005176	91005323	-	TTAACCCATTTATGCCTAGTGTTCCATTATTGGAACGCTAAGCTTGTGGGAGTTATTTATATCCTGCTTAAGGTCAACACCAAGGTCTGATTTTTTTTTTTTTTTTTTTTACAGAAAAAATTTGCAACCTCTAGCATGAATGGGTTAA	CCCATTTATGCCT	GTTCCATTATTGGAAC	AGCATGAATGGG	Peak_1728
MER85-674	chr14	91460155	91460292	+	TCTGATAAATTATGCCTAGTGTTCCATTATTGGAACGCTAAGCATGTGGGAGTTATTTATATTCTCCTGTTCAAGGTCATCACCAAGGTCTGATTGCAAAAATTTTAAAAATTGCAACATCAGGCATAAATGGGTTAA	ATAAATTATGCCT	GTTCCATTATTGGAAC	AGGCATAAATGGG	Peak_1729
MER85-675	chr14	95657268	95657390	-	TTAATCCACTTATGCCTAGTACGCTAAGCTTGTGGGAGTTATTTATATCCTACTGCTCAAGGTCATTACCAAGGTCTGATATTTCACACAAAAAATTTGCAACCTCCGGCATAAATGATAAGG	TCCACTTATGCCT	AC	CGGCATAAATGAT	---
MER85-676	chr14	99226262	99226399	-	AAAACCCATTTATGCCTAGTGTTCCATTATTGGAACGCTAAGCTTGTGGAAGTTATTTATGTCCTACTGCTCAAGGTCAACACCAAGGTCTGATTTTTCAAATTCAAAAAATTGCAACCTCAGGCATAAATGGGTTAA	CCCATTTATGCCT	GTTCCATTATTGGAAC	AGGCATAAATGGG	Peak_1730
MER85-677	chr14	99895614	99895754	+	TTAACCCATTTATGCCTACCTACTGTTCCAAAATTGGAATGCTAAACTTGTGGGAGTTATTGATATCTTACTGCTCAAGGTGATTGCCAAGGTCTGATTTTTCACAAAAAATTTTTACAACTTCTGGCATAAATGGGTTAA	CCCATTTATGCCT	GTTCCAAAATTGGAAT	TGGCATAAATGGG	---
MER85-678	chr15	22767844	22767980	+	TAACTCACATCCCTAGATGTGTTTCATACCTCTGGACCGCTAAGCTTGTGGGAGTTATTTATATCCTATTGCTCAAGGTCATTGCCAAGGTCTGATTTTTCACAAAAAAATTCCAACCTCTGGCATAAATGGGTTAA	ATCCCT	TGTGTTTCATACCTCTGGACC	TGGCATAAATGGG	---
MER85-679	chr15	23863572	23863709	+	ATTAGCAATTTATGCCTAGTGTTCCACTATTGGAATGCTAAGCATGTGGGAGTTATTTATATCCTACTGCTCAAAGTCATTGCCAAAATCTGATTGCAAAATTTCAAATAATTGCAACCTCAGGCATAAATGGGTTAA	GCAATTTATGCCT	GTTCCACTATTGGAAT	AGGCATAAATGGG	---
MER85-680	chr15	27940889	27941035	-	GAATCCCATTTATGCCTAGCGTTCCACTACTGGAATGCTAAACCTGTGGGAGTTATTTATATCCTACTGCTCAAGGTCATCACCAAGGTCTGATTTTTCACACGTCTGCAATTCAAAAAATTGCAACCTCCCTCATAAATGGGTTAA	CCCATTTATGCCT	GTTCCACTACTGGAAT	CCTCATAAATGGG	---
MER85-681	chr15	36146706	36146843	+	TTCACCTATTTAAGCCTGGTGTTCCATTATTGGAATGCTAAGCACGTGGGAATTATTTATATCCTACTGCTCAAGGTCATCACCAAGGTCTGATTCCAAAAATTCCAAAAATTGCAACCTCAGGCATGAATGGGTTAA	CCTATTTAAGCCT	GTTCCATTATTGGAAT	AGGCATGAATGGG	---
MER85-682	chr15	41524389	41524526	-	TTAACCCATTTATGCCTAGTGTTCCACTATTGGAACACTAAGCTTGCGGGAGTTATTTATATCCTGCTGCTCAAGGTCATCACCAAGGTCTGATTTTTCACAAAAAAAAATTTGCAACCTCCAGCATAAATGGGTTAA	CCCATTTATGCCT	GTTCCACTATTGGAAC	AGCATAAATGGG	Peak_1736
MER85-683	chr15	41843588	41843713	+	ATGCCTAGTGTTCCATTACTGGAATACTAAGCTTGTGGGAGTTATTTATATCCTCCTGCTCAAGGTCATTGCCAAGGTCTGATCTTTCACAAAAACAATTTGCAACCTCCCACGTAAATGGGTTAA	ATGCCT	GTTCCATTACTGGAAT	ACGTAAATGGG	---
MER85-684	chr15	50449148	50449276	+	ATTATGTCTAATGTTCCATTATTAGAACACTAAGCATGTGGGAGTTATTTATATTCTACTGCTCAAGGTCATTGCCAAAGACTGATTTTGCAATTCAAAAAATTGCAACCTTAGGCATAAATGGGTTAA	ATTATGTCT	GTTCCATTATTAGAAC	AGGCATAAATGGG	---
MER85-685	chr15	51247040	51247177	-	TTAAATTTATGCCTAGTGTTCCATTATTGGAACACTAAGCATGTGGGAGTTATTTATATCTTACTGCTCAAGGTCATCGCCAAGGACTGATTGTAAAAACTCAAAAAAAAATTGCAACCTCAGGCATAAATGGGTTAA	TAAATTTATGCCT	GTTCCATTATTGGAAC	AGGCATAAATGGG	Peak_1740
MER85-686	chr15	57631333	57631479	-	TTAACCCATGTATGCCTGGTGTTCCATTATTGGAACACTAAGCATGTGGGAGTTGTTTATATCCTACTGCTCCAGGTCACCACCAAGGTCTGATTTTTCACACGTCTGCAATTCAAAAAATCGCAACCTCCAGCCTAAATGGGTTAA	CCCATGTATGCCT	GTTCCATTATTGGAAC	AGCCTAAATGGG	---
MER85-687	chr15	58049683	58049819	-	TTAACCCAATTATGCCTGGTGTTCCACTATTGGAACGCTAAACTTGTGTGAGTTATTTGTATCCTACTGCTGAAGGTCATCGCCAAGGTCTGATTTTTCACACAAAAAATTTGCAACCTCCAGCATAAATGGGTTAA	CCCAATTATGCCT	GTTCCACTATTGGAAC	AGCATAAATGGG	---
MER85-688	chr15	61638299	61638435	-	TTAACCCATTTATGCCTAGTGTTCCATTATTGGAACGCTAAGCTTCTGGGAGTTATTTATATCTTACTGATCGAGGTCATCACCAACGTCTGATTTTTCATACAGAAAAATTGCAACCTCTGACATAAATGGGTTAA	CCCATTTATGCCT	GTTCCATTATTGGAAC	TGACATAAATGGG	Peak_1742
MER85-689	chr15	61960729	61960866	-	CAGAAGGTCTTATGCCTAGTGTTCCATTATTGGAATGCTAAGCAGGTGGGAGTTATTTATATCCTGCGGCTCAAGGTCATCACCAAGGCCTGATTTTTCACACACGTCTGCAATTCAAATTGTAACCTCTGGGCCGG	AGGTCTTATGCCT	GTTCCATTATTGGAAT	TGTAACCTCTGGG	---
MER85-690	chr15	62374473	62374607	+	TTAACTCATTTATGCCTAGTGTTCCATTATTGGAACGCTAGGCTGGTGGGAGTTATTTATATACACTGCTCGAGGTCATCACCAAGGTCTGATTTTTCACAAAAAAATTTGCAGCTTCCGGCATAAATGGGTTTA	CTCATTTATGCCT	GTTCCATTATTGGAAC	CGGCATAAATGGG	Peak_1743
MER85-691	chr15	67355489	67355636	+	AAGAAACACTGCTGCCTAGTGTTCCATTATCGGAATGCTAAGCATGTGGGAGTTATTTACATCCTACTGCTCAAGGTCATCGCCAAGGTCTGATTTTTCATTCGTGCAAAAATTCAAAAAATTGTAACCCCTGGCATAAATGGGTTAA	AACACTGCTGCCT	GTTCCATTATCGGAAT	TGGCATAAATGGG	---
MER85-692	chr15	73888383	73888520	+	TTTACACATTTATGCTTAGCGTTCCATTACTGGAACGCTAAGCTTGTGGAGTTATTTATATCCTACTGCTCAGTGTCATCGCCAAGGTCTGATTTTTCACAGAAAAACATTTGCAACCTCTGACATAATGAGTTAATT	CACATTTATGCTT	GTTCCATTACTGGAAC	GACATAATGAGTT	Peak_1748
MER85-693	chr15	90896706	90896854	-	TAAGCCCATTTATGCCTAATGTTCCATTATTGGAACACTGAGCATGTGGAAGTTATTTATTTCTTACTGCTCAGGGTCATCACCAAGGTCTGTTTTTTCACACATGTCTGGAATTCAAAAAATTGCAGGCTCTGACATAAATGGGTTAA	CCCATTTATGCCT	GTTCCATTATTGGAAC	TGACATAAATGGG	Peak_1751
MER85-694	chr15	91302666	91302797	+	ACTCAGGCGTCGTGTTCCGTCATTGGAACTCTAAGCATGTGGGAATTATTTATATCCTACTGCTCAAGGTCATTGCCAAGGTCTGATTGCAAAAAATTCAAAAAATTGCAACCTCTATCATAAATGGGTTAA	ACTCAGGCGT	GTTCCGTCATTGGAAC	TATCATAAATGGG	---
MER85-695	chr15	98684759	98684895	-	TTGTACCAATTATGCCTAGTGTTCCATTATTGGAACGCTAAGCTTGTGGGAGTTATTTATACCCTACTGCTCAAGGTCATCGCCAAGGTCTGAGTTTTCACAAAAAAAATGTGCAACCTCTGGCATAAATGGGTTAA	ACCAATTATGCCT	GTTCCATTATTGGAAC	TGGCATAAATGGG	Peak_1752
MER85-696	chr15	99598414	99598551	-	TTAACCCATTTATGCCTAGAGTTCCATTATTGGAACGCTAAGCTTGTGGGAGTTATTTATATCCCGCTCAAGGTTATCACCAAAGTCTGATTTTTTTTCCACACAAAAAAATCGCAACCTCTGACATAAATGGGTTAA	CCCATTTATGCCT	GTTCCATTATTGGAAC	TGACATAAATGGG	Peak_1753
MER85-697	chr16	4928218	4928350	-	CACCTCTATTTACGCCTAGTGGTCCATTATTGGAACGTGACGCCTGTGGGAGTTATCTCCTACTGCTCAAGGTCACTGCCAAGGTATGATTTATCAATTCAAAAAATTGCAACCTCAGGCATAAATGGGTTAA	TCTATTTACGCCT	GGTCCATTATTGGAAC	AGGCATAAATGGG	---
MER85-698	chr16	4992889	4993024	-	AGTGGCCATTTAGGCCTAGCATTCCATTATTGCAATGCTAAGCGTGTGGGAGTTATTTCTATCCTACTGCTCAAGGTCATCACCAAGGTCTGATTGCAAAAATTCAAAACATTGCAACCTCAGGCATAAATGAGTTAA	GCCATTTAGGCCT	ATTCCATTATTGCAAT	AGGCATAAATGAG	---
MER85-699	chr16	5858264	5858403	+	GGCTCTGTGTGACGTCCAGTGTTGCATTATTGGAACCCTAAGCATGTGGAGGTATTTATATCCTACTGCTCAATGAGGTCATCACCAAAGTCTGATTTTTCAAGTTCAAGAAATTGCAACCTCAGGCATAAATGGGTTAA	CTGTGTGACGTCC	GTTGCATTATTGGAAC	AGGCATAAATGGG	---
MER85-700	chr16	7942970	7943114	+	TAGATTCCTTTAGCCCACTTATGCCATTATTGGAACACTAAGCATGTGGGAGTTATATCCTACTGCTCAAGGTTGTCGCCAATGTCTCATTTTTTCACTCATACAAAAATTCAAAAAATTGTAACCTCAGGCATAAATGGGAACA	TTCCTTTAGCCCA	ATGCCATTATTGGAAC	AGGCATAAATGGG	---
MER85-701	chr16	9617791	9617928	+	TAAACTCATTTATGCCTAGTGTTCCATTATTGGAACACTAAGCATGTGGGTGTTATTTATATCCTACTGCTAAAGGTCATTGCCAAGGTCTGATTGCAAAAATTCAACAAATTGCAACCTCCAGCATAAATGAGTTAA	CTCATTTATGCCT	GTTCCATTATTGGAAC	AGCATAAATGAG	---
MER85-702	chr16	15531532	15531668	+	CTCTTAAATGTATGCCTAGCATTCCATTATTGGAACACTAAGCATGTGGGAGTTATTTATATGCTACTTCTCAAGGCTATCACCAGGTCTGATTTCTCAAATTCAAAAAATTGCAACCTCAGGCATAAATGGGTAGG	TAAATGTATGCCT	ATTCCATTATTGGAAC	AGGCATAAATGGG	---
MER85-703	chr16	17112170	17112562	+	TACTCTACTGCTCAAGGCCATCACCAAGGTCTGATTTTTCACTCATGCAAAAATTCAAACAATTGGGCCAGGCACGATGGCTTACACCTGTAATCCTAGCGCTTTGTGAGGCTGAGGCAGGTGGATCACCTGAGGTCAGGAGTTCGAGACCAGCCTGGCCAACATGGTGAAACCCCGTCTCTACTAAAAATACAAAAATAAGCCGGGCGTGATGGCTGATGCCTGTAATCCCAGGTACTCGGGAGGGTGAGGCAGGAGAATCGTTTGAACCTGGGAGGCGGAGGTTTCATTGAGCCGAGATCACACCATTGCACTCCAGCCTGGTCGATAGAGTGAGACTTCATCTCAAAAAAAAATTTTAAAAATTGCAACCTCAGGCATAAATGGGTTAA	---	---	AGGCACGATGGC	---
MER85-704	chr16	17824087	17824234	+	AAAACCCATGTATGTCTAGTGTTCCATTACTGGAACGCTAAGCATGTGGGAGTTATTTATATCCTACTGCTCAAGGTCATCGCTGAGGTCTGATTTCTCACACGTCTGCAATTCAAAAAAATTGCAATCTCTGGCATAAATGGGTTAA	CCCATGTATGTCT	GTTCCATTACTGGAAC	TGGCATAAATGGG	---
MER85-705	chr16	19625552	19625689	+	ATAAACCATTTATGCCTAGTGTTCCATTACTGGAACGCTAAGCTTATGGGAGTTATTTATATCTTACTGCTCGAGGTCCTCACCAAGATCTGATTTTTTCACAAAAAAAATTTGTAATCTCCAGCATAAATGGAATAA	ACCATTTATGCCT	GTTCCATTACTGGAAC	AGCATAAATGGA	Peak_1754
MER85-706	chr16	19721082	19721219	-	AAAACCCATTTATGCCTAGTGTTCCATTATTGGAACGCTAAGCACGTGGGAGTTATTTATATCCTACTGCTCAAAGTCGTCACCAAAGTCTGGTTGCAAAAATTCAAAAAATTACAATCTCAGGCATAAATGGGTTAA	CCCATTTATGCCT	GTTCCATTATTGGAAC	AGGCATAAATGGG	Peak_1755
MER85-707	chr16	25400983	25401123	-	TCTAGCTATTTATGCCTAGTGTTCCATTATTGGAACGCTAAGCTTGTGGGAGTTCTTTATATCTTACTGCTCAAAGTCATCGCCAAGGTCTGATTTTTCGCAAAAAAAAAAAAAAAAGAACCTCCGGCATAACTGGGTTAG	GCTATTTATGCCT	GTTCCATTATTGGAAC	CGGCATAACTGGG	Peak_1757
MER85-708	chr16	46828327	46828465	+	TTAGGCCATTGATGCCTAGTGTTCCATTATGGGAATGCTAAGCATGTGAAAGTTATTTATATCCTACTGCTCAAGGTCATCACCGAGGTCTGATTGCAAAAATCCAAAAAAATTGCAACCTCCGGCATAAGTGGGTTAA	GCCATTGATGCCT	GTTCCATTATGGGAAT	CGGCATAAGTGGG	---
MER85-709	chr16	46913577	46913714	+	TTACCCCATTTATGCCTAGTGCTCCATTATTGGAACACTAAGCTTGTGGGAGTTATTTATATCCTACTGCTCAAGGTCATTGCCAAGGTCTGATTTTTCACAAAAAAAAATTCACAACTTCTGGCATAAATGGGTTAA	CCCATTTATGCCT	GCTCCATTATTGGAAC	TGGCATAAATGGG	---
MER85-710	chr16	53198169	53198306	+	ATTACCCATTTATGTCTAGTGTTCCATTATTGGAACCATAAGCATGTGGGAGTTATTTATATCCTACTGCTCAAGGCCATCATGAAGGTCGGATTTTTCAAATTCAAAAAATTACAACCTCATGCATAAATGGGTTAA	CCCATTTATGTCT	GTTCCATTATTGGAAC	ATGCATAAATGGG	---
MER85-711	chr16	53794942	53795079	-	AATAGCCATTTATGCCTAGTGTTCCATTATTGGAACGCTAAGCGTGTGGGAGTTACTTATATCCTACGGCTCATGGTCATTGCCAAGGTCTGATTGCAAAAATACAAAAAATTGCAACCTCAGGCATAAATGGGTTAA	GCCATTTATGCCT	GTTCCATTATTGGAAC	AGGCATAAATGGG	Peak_1766
MER85-712	chr16	57608282	57608420	+	CGTAGCCACTTATGCCTAGTGTTCCATTATTGGAACGCTAAGCATGTGGGAGTTATTTATATCCTACTGCTCAAGGTCACCGCCATGGTCTGATTGCAAAAATTCAAAAAATTGTGACCCCCAGGCATAAATGAATTAA	GCCACTTATGCCT	GTTCCATTATTGGAAC	AGGCATAAATGAA	Peak_1769
MER85-713	chr16	60350294	60350431	-	TTAGCCCATTTATGCCTCATGTTCCATTTTTGGAATGCTAAGCATGTGGGAGTTCGTTATATCCTACTGCTCAATGGCGTCACCAAAGTCAGATTTTTCACACCCAGGAAATTGCAACCCCCAGCATAAATGGATTAA	CCCATTTATGCCT	GTTCCATTTTTGGAAT	AGCATAAATGGA	---
MER85-714	chr16	64319079	64319215	-	AAAACCCATTTATGCCTAGTGTTCCATTGTTGGAACACTAAGCATGAGGGAGTTATTTACTCTTACTGCTCAAGGTCATAGCCAAGGTCTGATTGCAAAAATTCAAAAAATTGCAGCCGCAGGCATAAATGGGTTAA	CCCATTTATGCCT	GTTCCATTGTTGGAAC	AGGCATAAATGGG	---
MER85-715	chr16	66073228	66073366	+	TAGCCCCATTTATGCCTTGTGTTCCATTATTGGAACGCTAAGCATATGGGAGTTATTTATATCCTACTGCTCAAGGTCATGGCCAAGGTCTGATTGCAAAAATTCAAAAAGATTGCAACCTCAGGCATAAATGGATTAA	CCCATTTATGCCT	GTTCCATTATTGGAAC	AGGCATAAATGGA	Peak_1772
MER85-716	chr16	68143378	68143512	+	TAGGCCCATTTATGCCTAGTGTTCCATTATTGGAACGCTAAGCATATGGGAGTTATTTACCTACTGCTCAAGATCATCGCTAAGGTCTGATTGCAAAAATTCAAAAAATAGAAACCTCAGGCATAAATGGGTTAA	CCCATTTATGCCT	GTTCCATTATTGGAAC	AGGCATAAATGGG	Peak_1773
MER85-717	chr16	70584964	70585099	+	TTAACCCATTTATGCCTAGTGTTCCATTATTGGAACACTAGGCATGTGGAGTTATTTACATCCTACTGCTTAAGGTCATCGCCAGGGTCTGATTTTTCACCAAAAAAGTTTGCAACCTCCAGCATAAATGGAAAAT	CCCATTTATGCCT	GTTCCATTATTGGAAC	AGCATAAATGGA	Peak_1775
MER85-718	chr16	71423239	71423377	+	TTGATACATTTATGCCTATTGTTCCATTATTGGAACACTAAGCTTGTAGGAGTTATTTATATCCTACTGCCCAAGGTCATCGCCAAGGTCTGATTTTTCACACACAAAAAATTTGCAATCTCCAGCATAAATGGGATAA	TACATTTATGCCT	GTTCCATTATTGGAAC	AGCATAAATGGG	Peak_1778
MER85-719	chr16	72570792	72570929	+	ATCTCCCCATTTATCCTAGTCTTCCATTATTGGAACACTAAGCATGTGGGAGTTATTTATATCCTACTGCTCAAGGTCATTTCCAAAGTCTGATTGCAAAAATTCAAAAAATTGCAACCTCAGGCATCAATGGGTTAA	CCCCATTTATCCT	CTTCCATTATTGGAAC	AGGCATCAATGGG	---
MER85-720	chr16	73502089	73502184	+	TAAACCCATTTATGCCTAATGTTCCATTATTGGAACACTAAGCTTGTGGGAGTTATTTATATCCTACTGCTGAGTCATCGCCAAGGTCTGATTTTTCCTTT	CCCATTTATGCCT	GTTCCATTATTGGAAC	---	Peak_1779
MER85-721	chr16	77145691	77145818	+	TATGCCTAGTGTTCCATTATTGGAACACTAAGTATGTGGGAATTATTTATATCCTACCGCTCAAAGCCATCACCAAGGTCTGATCGTGAAAATTCAAAAAATTGCAACCTGAGGCATAAATGGGTTTT	TATGCCT	GTTCCATTATTGGAAC	AGGCATAAATGGG	---
MER85-722	chr16	86671938	86672015	+	TATGCGTAGTGTTCCATTATTGGAATGCCAAGCATGTGAGAGTTCTTTATATCCTACTGCTCAAGCTCATTGCCAAG	TATGCGT	GTTCCATTATTGGAAT	---	---
MER85-723	chr17	2282626	2282727	+	ATTAAGCTTGGTGGAATTATTTATATCCGACGCTCACGGTCATCGCCAAGGTCTGAGTTTTCACAAAAAAAAAACTTGCAACTTCCGGCATAAATGGGTTAA	---	---	CGGCATAAATGGG	---
MER85-724	chr17	5275912	5276049	+	GTAACCCACTTATGCCTACTGTTTAATTATTGGAACGCTAAGCCTGTGGGAGTTATTGATCCCCTACTGCTCAAGGTCATCGCCAAGGTCTGATTTTTCACACAAAAAAATTTGCAACCTCTGGCATAAATGGGTTAA	CCCACTTATGCCT	GTTTAATTATTGGAAC	TGGCATAAATGGG	---
MER85-725	chr17	15386816	15386963	-	TTAACCTACTTATGCCTAGTGTTCCATTATTGGAACGCTAAGCATGTAGGAGTTATTTATATCCTACTGCTCAAGGTAATCACCAAGGTCTGATTTTTCACTCATGCAAAAATTCACAAAATTGCAGCCTACAGCATAAATGGGTTAA	CCTACTTATGCCT	GTTCCATTATTGGAAC	AGCATAAATGGG	Peak_1799
MER85-726	chr17	18645829	18645976	+	TTAACCTACTTATGCCTAGTGTTCCATTATTGGAACACTAAGCATGTAGGAGTTATTTATATCCTACTGCTCAAGGTCATCACCAAGGTCTGATTTTTCACTCATGCAAAAATTCACAAAATTGCAGCCTACAGCATAAATGGGTTAA	CCTACTTATGCCT	GTTCCATTATTGGAAC	AGCATAAATGGG	Peak_1801
MER85-727	chr17	20709598	20709736	-	TCAACCCACTTATGCCTAGTGTTCCATGCTAAGCATGTGGAAATTACTTATATCTTACTGTTAAATGTCATCGGCAAGGTCTGATTTTTCACTTATGCAAAAATTCAAAAAATTGCAACCTCTGGCATAAATGGACTAA	CCCACTTATGCCT	GTTCCAT	TGGCATAAATGGA	---
MER85-728	chr17	21459136	21459273	+	TTAGCCCACTTATGCCTAGTGTTCCACGCTAAGCATGTGGAAATTATTTATATCTTACTGTTAAATGTCATCGACAAGGTCTGATTTTTCACTTACGCAAAAATTCAAAAATTGCAACCTCTGGCATAAATGGGCTAA	CCCACTTATGCCT	GTTCCAC	TGGCATAAATGGG	---
MER85-729	chr17	21991159	21991297	-	TTAACCCACTTATGCCTAGTGTTCCACGCCAAGCACGTGGGAATTACTTGTATCCTACTGCTAAATGTCATCGACAAGGTCTAATTTTTCACTTATGCAAAAATTCAAAAAGTTGCAACCTCTCGCATAAATGGGCTAA	CCCACTTATGCCT	GTTCCAC	TCGCATAAATGGG	---
MER85-730	chr17	22443169	22443301	+	TTAATGCACTTATGCCTAGTGTTCCATTATTGGGACATTACTTATATCCTACTGCTAAATGTCATCAACAAGGTCTGATTTTTCACTTATGCAAAAATTCAAAAAATGGCAACCTCTGGCATAAATGGGCTAA	TGCACTTATGCCT	GTTCCATTATTGGGAC	TGGCATAAATGGG	---
MER85-731	chr17	22905335	22905472	-	ACAACCCACGTATGCCTAGCGTTCCATTGTTGGAATGCTAAGCACATGGGAGTTATTTATATCCTACTGCTCAAGGTCATTGCCAAGGTCTGACCGCAAAAATTCAAAAAACTGCAACCTCTGGCATAAATGGGTTAA	CCCACGTATGCCT	GTTCCATTGTTGGAAT	TGGCATAAATGGG	---
MER85-732	chr17	23216101	23216226	-	CTTAACTATTTATGCCCAGTGTTCCATTATTGGAATGCTAAGCATGTGGGAGTTATTTATATCCTACTGCTCAAGGTCTGATTGCAAAAATTCAAAAAATTGCAACCTCAGGCATAAATGGGTCAA	ACTATTTATGCCC	GTTCCATTATTGGAAT	AGGCATAAATGGG	---
MER85-733	chr17	23642003	23642130	-	TATGCCTAGTATTCCATTATTGGAATGCTAAGCATCTGGGAGTTATTCGTGTCCTACTGTTCAAGGTCATTGCCAAGGTCTGATTGCAAAAATTTAAAAAATTGCAACCTCAGGCATAAATGGGTTAA	TATGCCT	ATTCCATTATTGGAAT	AGGCATAAATGGG	---
MER85-734	chr17	28951726	28951864	-	TGCCCTTAATTATGCCTAGTGTTCCATTATTGGAACACTAAGCATGTGGTAGTTATTTATATCCTAGCACTCAAGGTCATCACCAAGGTCTGATTGCAAAAATTAAAAAAAATTGCCACCTCAGGCATAAATGGGTTAA	CTTAATTATGCCT	GTTCCATTATTGGAAC	AGGCATAAATGGG	Peak_1812
MER85-735	chr17	29926071	29926208	+	TTAGCCCATTTATGCCTAGTGTTCCATTATTGGAATGCTAAGCATGTGGGAATTATTTATATCCTACCGCTCCAGGTCATTGCCAAGATCTGATTGCAAAACTTCAAAAAATTGCAACCTCAGGCATAAATGGGTTAA	CCCATTTATGCCT	GTTCCATTATTGGAAT	AGGCATAAATGGG	---
MER85-736	chr17	40245262	40245400	+	AAAACCCATTTATGCCTATTGTTCCATTACTGGAACGCTACGCATGTGGGAGTTATTTATATCCTACTGTTCAAGATCATTGCCAAGGTCTGATTTTTTCAAATTCAAAAAATTGCAATCTCAGGCATAAATGGGTTAA	CCCATTTATGCCT	GTTCCATTACTGGAAC	AGGCATAAATGGG	Peak_1823
MER85-737	chr17	46420599	46420735	-	ATAACCCATTTATGCCTAGTGGTCCATTATTGGAATGCTAAGCTTGTGGGAGTTATTCATATCCTACTGCTCAAGGTCATCGCTAAGGTCTGATTTTTTACAAAAAAAATTTGCAACCTCCGGCATAAATGGGTTAA	CCCATTTATGCCT	GGTCCATTATTGGAAT	CGGCATAAATGGG	---
MER85-738	chr17	49813926	49814061	+	TTAATCCATTTATGCCTAGTGTTCCATTATTGGAACACTAAGCTTGTGGGAGTTATTTATATCCTACTGCGCAAGGTCATCGCCAAGGTCTGATTTTTCACACACAAAATTTGCAACCTCAGCATAAATTTAAATA	TCCATTTATGCCT	GTTCCATTATTGGAAC	AGCATAAATTTA	Peak_1830
MER85-739	chr17	50057818	50057953	-	TAAACTTATTTATGCCCAGTGTTCCACTATTGGAACTCTAAGCATGTGGGAGTTATTTATATCCTACTGCTCAAGGTAATTGCCAAGGTCTGATTTCAAAATTCAGTAATTGCAACCTCAGGCATAAATGGGTTAA	CTTATTTATGCCC	GTTCCACTATTGGAAC	AGGCATAAATGGG	---
MER85-740	chr17	52886016	52886150	+	TTAACCTATCTATGCCTAGTGTTCCATTATCGGAACGCCAAGCTTGTGGGGAGTTATTTATATCCTACTGCTCAAGGTCATCACCAAGGTCTGATTTTTCACAAAAATTTGCAACCTCCGGCATAAATGGGTTAA	CCTATCTATGCCT	GTTCCATTATCGGAAC	CGGCATAAATGGG	Peak_1832
MER85-741	chr17	55313431	55313578	+	TTAACCCACTTATGCCTAGTGTTCCATTATTGGAACGCTAAGCATGTGGGAGTTATTTATATCCTATTGCTCAAGGTTATTGCTAAGGTCGGATTTTTCACTCATGCAAAAATTTAAAAAATTGCAACCTCTGGCATAAATGGGTTAA	CCCACTTATGCCT	GTTCCATTATTGGAAC	TGGCATAAATGGG	Peak_1839
MER85-742	chr17	57949169	57949305	+	TTAGCCCATTTATGCTTAGTGTTTCATTATTGGGTTGCTAAGCTTGTGGCAGTTATTGATATCCTACTGTTCAAGGTCATCACCAAGGTCTGATTTTTCACAGAAAAAATTTGCAACCTCGGGCATAAATGGGTTAA	CCCATTTATGCTT	GTTTCATTATTGGGTT	GGGCATAAATGGG	---
MER85-743	chr17	58539127	58539264	-	TTAACTCATTTATGCCTAGTGTTCCACTATTGGAACGCTAAGCTTGTGGGAGTTATTTATATCCTACTGCTCAAGGTCATGGCCAAGGTCTGATTTTTGACATGAAAAAATTTGTAGCCTCTGGCATAAATGGGTTAA	CTCATTTATGCCT	GTTCCACTATTGGAAC	TGGCATAAATGGG	Peak_1845
MER85-744	chr17	62788530	62788667	+	CATTAACATTTAGGCCTAGTGTTCCATTACTGGAACGCTAAGCTTGTGGGAGTTATTTATATCCTACTGCTCAAGGTCATCGCCAAGATCTGATTTTTCACAAAAAAGATTTTGCAACCTGCAGCACAAATGGGTTAA	AACATTTAGGCCT	GTTCCATTACTGGAAC	AGCACAAATGGG	Peak_1853
MER85-745	chr17	67543456	67543584	-	TTGACCCACTTACGCCTAGTGTTCCATTATTGGAATGCTAAGCATGTGGGAGTTATTTATATCCTACTGCTCAAGATCATCACCAAGATCTGATTGCAAAAATTGCAACCTCAGGCATAAATGGGTCAA	CCCACTTACGCCT	GTTCCATTATTGGAAT	AGGCATAAATGGG	---
MER85-746	chr17	68080263	68080401	+	GGTAGCCATTTATGCCTAGGGTTCCATTATTGGAACGCTAAGCATGTAGGTGTTATTTATATCCTACTGCTCAAGGTCATCACCAAGGCCTGATTTTTGAAATTCAAAAAAATGGCAGCCTCAGGCATAAATGGGTTAA	GCCATTTATGCCT	GTTCCATTATTGGAAC	AGGCATAAATGGG	Peak_1858
MER85-747	chr17	73189952	73190089	-	TGGGTCTGTTTATGCCTACTGTTCCATTATTGGAACGCTAAGCATGGGGGAGTTATTTACAGCCTACTGCTCAAGGTCAGCACCAAGGTCTGATTGCAAAAATTCAAAAAATTGCAACCTCAGGCATACATGGGTTAA	TCTGTTTATGCCT	GTTCCATTATTGGAAC	AGGCATACATGGG	Peak_1862
MER85-748	chr17	73761684	73761821	-	AAAACCCATTTATGCCTAGTGTTCCATTATTGGAACGCTAAGCATCTGGGAGGTATTTATGTCCTACTGCTCAAGGTCATCGCCAAGGTCTGATGGCAAAAATTCAAAAAATTGCAACCTCCGACATAAATGGGTGTA	CCCATTTATGCCT	GTTCCATTATTGGAAC	CGACATAAATGGG	Peak_1863
MER85-749	chr17	78502149	78502280	-	AAAACCCATCTATGCCTAGTGTTCCATTATTGGAACGCTAAGCATGTGCAAGTTTATATTCTGCTTAAGGTCACTGCCAAGATCTGATTGCAAAAATTCGAAAAATTGCAACCTCAGCCATAAATGGGTTAA	CCCATCTATGCCT	GTTCCATTATTGGAAC	AGCCATAAATGGG	Peak_1867
MER85-750	chr18	1349621	1349757	+	TTAAGGCATTTATGCCTAGTGCTCCACTATTGGAACGCTAAGCTTGTGGGATTTATTTATATCCTACTGCTCAAGGTCATTGCCAAGGTCTGATTTTTCACACAAAAAATTTGCAACCTCTGGCATAAACGGGTTAA	GGCATTTATGCCT	GCTCCACTATTGGAAC	TGGCATAAACGGG	Peak_1870
MER85-751	chr18	7644314	7644450	-	TTAACCTATTTATGCCTAGTGTTCCATTATTGGAACACTAAGCTTGTGGGGTTTTTTATATCCTGCTACTCAAGGTCATCGCCAAGGTCTAATTTTTCACACAAAAAAATTTGTAACCTCCAGCACAAGTGGGTTAA	CCTATTTATGCCT	GTTCCATTATTGGAAC	CAGCACAAGTGGG	Peak_1881
MER85-752	chr18	12388559	12388696	-	TAAACCCATTTACGCCTAGTATTCCATTATCGGAACGCTAAGCATGTGGGAGCTATTTATATCCTACTGCTCAAAGTTATTACCAAGGTCTGATAGCAAAAATTCAAAAAATTGCAACTTCAGGCATAAATGTGTTTA	CCCATTTACGCCT	ATTCCATTATCGGAAC	AGGCATAAATGTG	---
MER85-753	chr18	13284028	13284174	-	TTAACCCATTTATGCGCAGTGTTCCATTATTGGAACGCTAAGCATGTGGGAGTTATTTATATCCTACTGCTCAAGGTCATTGCCAAGGTCTGATTTTTCACACGTCTGCAATTCAAAAAATTGCAACCTCCGGCATAAAAGGGTTTA	CCCATTTATGCGC	GTTCCATTATTGGAAC	CGGCATAAAAGGG	Peak_1897
MER85-754	chr18	17368149	17368300	+	TTAACCCACTTATGCCTAGTGTTCCATTACTGGAACACTAAGCATGTGGGAGTTATTTATATCCTACTGCTCAAGGTCATCGCCAAGGTCTTATTTTTCACTCATGCAAAAAAATCAAAAAATTGTTGCAACCTTTGGCATAAATGAGTTAA	CCCACTTATGCCT	GTTCCATTACTGGAAC	TGGCATAAATGAG	Peak_1901
MER85-755	chr18	19908286	19908418	+	AAAATCCATTCATGCCTAGTGTTCCATTATTGGAACGCTAAGCATGTGGGAGTTATTTATATCCTACGGTTCAAGGTCATTGCCAAGATCTGATTGCAAAAATTCACAAATTTGCAACCTCAGGCATAATTAA	TCCATTCATGCCT	GTTCCATTATTGGAAC	AGGCATAATTAAA	Peak_1903
MER85-756	chr18	20148794	20148929	-	TTAACCCATTTATGCCTGGTGTTCCATTATTGGAACGCTAAGCTTGTGGGAGTTATTTATATCCTACTGCTCAAGGTCATCGCCAAGGTCTGATTTTTCACAAAACATTTTGCAACCTCTGGCATAAATGGCTTAA	CCCATTTATGCCT	GTTCCATTATTGGAAC	TGGCATAAATGGC	Peak_1904
MER85-757	chr18	22794528	22794665	+	CAGAATTGTTTATGCCTAGCATTCCATTATTGGAACGCTAAGCATATGGGAGTTATTTATATCCTACTGCTCAAGGTCATTGCCAAGGTCTGATTGCAAAAATTCAAAAAATTGCAACCTCCAGCATAAATGGGTTAA	ATTGTTTATGCCT	ATTCCATTATTGGAAC	AGCATAAATGGG	---
MER85-758	chr18	32439500	32439643	+	TTAACTCATTTATGCCTAGTGTTCCGTTATTGGAACGCTAAGCTTGTGTGAGTTATTTATATCCTGCTTCTCAAGGTCATCACCAAGGTATAATTTTTCACACACAAAAAAAAAAATTTGCAACCTCCGGCATAAATGCGTTAA	CTCATTTATGCCT	GTTCCGTTATTGGAAC	CGGCATAAATGCG	Peak_1910
MER85-759	chr18	36779769	36779924	-	TTAACCCACTTATGCCTGGCATTCCATTATTGGAATGCTAAGCATGTCAGTATGTAGGAATTATTTATATCCTACTGCTCAAGGTCATCATCAAGGTCTGATTTTTCACTCATGCAAAAATTCAAAAAATTGCAACCGCTGGCATAAATTGGTTAA	CCCACTTATGCCT	ATTCCATTATTGGAAT	TGGCATAAATTGG	---
MER85-760	chr18	40556966	40557103	-	TTAACCCAGTTATGCCTAGTGTTCCATTATTGGAACACTAAGCTTGTGGGAGTTATTTATATCCTACTGCTCAAGGTCATCACCAAGGTCTGATTTTTCACACCCAAAAATTTTCAACCTCCAGCCTAAATGGGTTAA	CCCAGTTATGCCT	GTTCCATTATTGGAAC	AGCCTAAATGGG	Peak_1914
MER85-761	chr18	43829374	43829509	+	TTAACCCATTTATGCCTAGTGTTCCATTATTGGAACACTAAGCTTGTGGGAGTTATTTATAGCCTACTGCTCAAGGTCATCGCCAAAGTCTGATTTTTCACAAAAAGATTCTCAACCTCTTGCATAAATAGGTTAA	CCCATTTATGCCT	GTTCCATTATTGGAAC	TTGCATAAATAGG	Peak_1918
MER85-762	chr18	49348659	49348796	-	AACGGTTTATTATGGCTAGTGTTCCATTACTGGAATGCTAAACACAAGGGAGTTATTTATATCCTACTGCTCAAGGTCATCGCCAAGGTCTAATTGCAAAAATTCAAAAAATTGCAACCTCAGGCATAAATGGATTAA	GTTTATTATGGCT	GTTCCATTACTGGAAT	AGGCATAAATGGA	---
MER85-763	chr18	52314554	52314691	+	GTATTCCCTTTAGGACTAGTGTTCCATTATTGGAATGCTAAGCATGTGGGAATTATTTACATTCTACTGCTCAAGGTCATCACCAAGGTTTGATTGTAAAAATTCAAAAAATTGCAATCTCAGGCATAAATGGGTTAA	TCCCTTTAGGACT	GTTCCATTATTGGAAT	AGGCATAAATGGG	---
MER85-764	chr18	53505611	53505748	+	TTAACCCATTTATGCCTAGTGTTCCATTATTGGAACGCTAAGCATGTGGGAGTTATTTATATCCTACTGCTCAAGGTCATCACCAAGTTCTGATTGCAAAAATTCAAAAAATTGCAACCTCTGGCATAAACGAGTTCA	CCCATTTATGCCT	GTTCCATTATTGGAAC	TGGCATAAACGAG	Peak_1924
MER85-765	chr18	54932414	54932561	-	AAAACCCACTTATGCCTAGTGTTCCATTATTGGAATGCTAAGCATGTGAAAGTTATTCATATCCTACTGCTCAAGGTCATCACCAAGGTCTGATTTTTCATTTATGCAAAAATTCAAAACATTGCAACCTCTGGCATAAATGGGTTAA	CCCACTTATGCCT	GTTCCATTATTGGAAT	TGGCATAAATGGG	---
MER85-766	chr18	55644696	55644831	-	TTAGGCCATTTATGCCTAGTGTTCCATTATTGGAACGCTAAGCTTGTGGAAGTTGTTTATATCCTACAGCTCAAGGTCATTGCCCAACGTCTAGTTTAAAAAAAAAAAAGAGCAATCTCCAGCATAAATAGGTTAA	GCCATTTATGCCT	GTTCCATTATTGGAAC	AGCATAAATAGG	Peak_1927
MER85-767	chr18	57403538	57403675	+	AAAATCCATTTATCTCTAGTTTTCCATTATTGGAACGCTAAGCATGTGGGAGTTATTTATATCCTACTGCTCAAGGTCATTGCTAAGGTCTGATTGCAAAAATTCAAAAAATTGCAACCTCAGGCATAAATGGGTTAA	TCCATTTATCTCT	TTTCCATTATTGGAAC	AGGCATAAATGGG	---
MER85-768	chr18	58296256	58296391	+	AAAACCCACTTATGCCTAGTGTTCCATTATTGGAACACAAACCTGTGGGAGTTATTTATATCCTACTGCTCAGTTATCACCAAGGTCTGATTGCAAAAATTCAAAACATTGCATCCTGAGGCATAAGTAGGTTAA	CCCACTTATGCCT	GTTCCATTATTGGAAC	GGCATAAGTAGG	Peak_1928
MER85-769	chr18	59827882	59828019	-	TTAGCCCATTTATACCTAGTGTCCCATTATCGGAATGCTAAGCTTGTGGGCATTATTGATATCCAACTGCTCAAGGTCATCATCAAGGTCTGATTCTTCACAAAAAAACTTTTGCAGCTTCCGGCATAAATGGGTTGT	CCCATTTATACCT	GTCCCATTATCGGAAT	CGGCATAAATGGG	---
MER85-770	chr18	60726858	60726994	+	TTAACGCATTTATGCCCAGTTTTCCATTATTGGAACACTAAGCTTGTGGGAGTTATTTATATCCTGCTGCTCAAGGTAATTTCCAAGGTCTCATTTTTCACCAAAAAAATTTGCAACCTCTGGCATAAATGGGTTAA	CGCATTTATGCCC	TTTCCATTATTGGAAC	TGGCATAAATGGG	---
MER85-771	chr18	67247968	67248093	-	AATTAATTTTTATGCCTAGTGTTGCATTATTGGAACGCTAAGCATGTGGGAGTTATTTATATCTTACTGCTCATGGTCTGATTGCAAAAATTCAAAAAATTTCAACCTCAGGCATAAATGGGTTAA	AATTTTTATGCCT	GTTGCATTATTGGAAC	AGGCATAAATGGG	Peak_1930
MER85-772	chr18	69221276	69221412	-	AGATTAAATTTATGCCTAGTGTTCCATTATTGGAACGCTAAGTATGTGAGAGTTATTCATATCCTACTGCTCAAGGTCATTGCCAAGGTCTGATTGCAAAAATTCAAAAACTTGCAACCCCAGGCAAAAATGGTTAA	TAAATTTATGCCT	GTTCCATTATTGGAAC	AGGCAAAAATGG	Peak_1931
MER85-773	chr18	72242020	72242160	+	TTAACCCATTTATGCCTAGTGTTCCATTATTGGAACGCTAAGCTCATGGGAGTTATTTATATCCTACTGCTCAAGGTTGTCACCAAGGTCTGATTTTTCACTAAAAAAAGAAATTTGCAACCTCCGGCATAAATGGGTTAA	CCCATTTATGCCT	GTTCCATTATTGGAAC	CGGCATAAATGGG	Peak_1933
MER85-774	chr18	73146241	73146378	-	TTGATCCCTTTATGCCTAGCGTTCCATTATTGGAACGCTAAGCACGTGGAAGTTATTTATATCCTACTGCTCAAGGTCATTGCCAAGGTCTGATCACAAAAATTCAAAAAATTATAATCTCAGGCATAAATGGGTTGA	TCCCTTTATGCCT	GTTCCATTATTGGAAC	AGGCATAAATGGG	Peak_1935
MER85-775	chr19	4303215	4303352	-	CATTGCCATTTATGCCTAGGGTTCCATTATTGGAACGCTAAGCATATGGGAGCTATTTATATCCTACTGCTCAAAGTCATCGCCAAGGTCTGATTGCAAAAATTCAAAGAATTGCAACCTCAGGCATAAATGGGTTTA	GCCATTTATGCCT	GTTCCATTATTGGAAC	AGGCATAAATGGG	Peak_1937
MER85-776	chr19	11799815	11799961	-	TTAACCAATTTATGCCTAGTGTTCCATTTTTGGAACGCTAAGCATGTGGGAGTTATTTATATCCTACTGCTCAAGGTCATGGCCAAAGTCTGATTTTTCACACGTCGGCAATTCAAAAAAGTGCAACCTCCAGCATAAATAAGTTAA	CCAATTTATGCCT	GTTCCATTTTTGGAAC	AGCATAAATAAG	Peak_1939
MER85-777	chr19	11835924	11836070	-	TTAACCCATTTGAGCCCACTGTTCCATTTCTGGAACGCTAAGCATGTGGGAGTTATTTGTATCCTACTGCTCAAGGTCATTACCAAAGTCTGATTTTTCACACGTCTGCAATTCAAAAAATTGCAACCTCTAGCATAAATGGGTTGA	CCCATTTGAGCCC	GTTCCATTTCTGGAAC	AGCATAAATGGG	Peak_1940
MER85-778	chr19	11873115	11873261	-	TTAACCAATTTATGCCTAGTGTTCCCTTTTTGGAACGCTAAGCATGTGGGAATTGTTTATATCCTACTGCTTAAGGTCATGGCCAAAGTCTGATTTTTCACACGTCGGCAATTCAAAAAAGTGCAACCTCCAGCATAAATAAGTTAA	CCAATTTATGCCT	GTTCCCTTTTTGGAAC	AGCATAAATAAG	---
MER85-779	chr19	11909695	11909841	-	TTAGCCCATTTATGAGTAGTGTTCCATTTTTGGAACGCTAAGCATGTGGGAGTTATTTATATCCTACTGTTCAAGGTTATTGCCAAAGTCTGATTTCTCACACATCTGCAATTCAAAAAATTGCAATCTCCAGCATAAATGGGTTAA	CCCATTTATGAGT	GTTCCATTTTTGGAAC	AGCATAAATGGG	Peak_1941
MER85-780	chr19	13329008	13329146	-	ACAACCCATTTATGCCTAGTGTTCCATTATTGGAATGCTAATCCTGTGGGAGTTATTTACATCCTGCTGCTCAAGGTCATCACTAAGGTCGGATTTTTCACACACACAAAAATTGCAACCTCCGGCATAAATGGGTTAA	CCCATTTATGCCT	GTTCCATTATTGGAAT	CGGCATAAATGGG	---
MER85-781	chr19	15552089	15552226	+	TTGTCCCACTTATGCCTAGTGTTCCATTATTGGAATGCTAAGCATGTGGGAGTTATTCATATTCTACTGCTCCAGGTCATTGCCAAGGTCTGATTTTCAAAATTCAAAAAATTGAAACCTCAGGCATAAATGGGTTAA	CCCACTTATGCCT	GTTCCATTATTGGAAT	GGCATAAATGGGT	---
MER85-782	chr19	20973911	20974048	+	ATCACACATTTATTCCCAGTGTTCCATTATTGGAACACTAAGCATATGGGAGTTATTTATATCTCACTGCTCAAGGTCATTGCCAACGTCTGACTGCAAAAATTTTAAAAATTGCAACCTCAGGCATAAATGGGTTAA	CACATTTATTCCC	GTTCCATTATTGGAAC	AGGCATAAATGGG	Peak_1942
MER85-783	chr19	33815819	33815956	-	AAAACCCATTTATGCCTAGTGTTCCATTACTGGAATACTAAGCATGTGGGACTTATTTATATCCCACTGCTCAAGATCATCGCCAAGGTCTGATTGGAAAAATTTAAAAAATTGCAACCTCAGGCATAAATGGGTTAA	CCCATTTATGCCT	GTTCCATTACTGGAAT	AGGCATAAATGGG	---
MER85-784	chr19	35684533	35684670	-	TTAGCCCATTTATGCCTAGTGTTCCATTATTGGAATGCTAAGCATGTGGGAGTTATTTGTATCCTACTGCTCAAGGTCATCGCCAAGGTCTGATTGCAAAAATTCAAAAAATTGCAACCTCAGGCATGAATGGGTTAA	CCCATTTATGCCT	GTTCCATTATTGGAAT	AGGCATGAATGGG	---
MER85-785	chr19	39182102	39182249	-	CTTATTATTTTATGCCTAGTGTTCCACTATTGGAACACCAAGCCTGTGGGAGTTATTTATATCCTACTGCTCAAGGTCAGCGCCAAGGTCTGATTTTTCACTTATGCAAAAATTCAAAAAATTGCAACCTCCAGCATAAATGGGTTAA	TTATTTTATGCCT	GTTCCACTATTGGAAC	AGCATAAATGGG	Peak_1947
MER85-786	chr19	43266757	43266900	+	CTTATGCCCTTATGCCTAGTGTTTCATTATTGGAACGCTAAGCATGTGGGAGTTATAGCCTACTGCTCAAGGACATTGCCAGGGTCTGAATTTTTACTTGTGGAAAAATTCAAAAAATTGCAGCCTCCGGCATAAATGCGTTAA	TGCCCTTATGCCT	GTTTCATTATTGGAAC	CGGCATAAATGCG	Peak_1952
MER85-787	chr19	51383077	51383213	-	TAACCCCATTTATGCCTAGTGTTCCATTATTGGAATGCTAAGAATGTGGGAATTATTTATATCCTATTGCTCAAGGTCATCACCAAGGTCCGATTTTTCAAATTTAAAAACTGTAACCTCAGATACAAATGGGTTAA	CCCATTTATGCCT	GTTCCATTATTGGAAT	AGATACAAATGGG	---
MER85-788	chr19	54292464	54292611	+	CAGTAAATTATATGTCTAATGTTCCATTATTGGAACGCTAAGCATGTGGGAGTTATTTATATCCTACTGCTCGGGTCATCACCAGGGTCTGATTTTTCACACGTGTCTGCAATTCAAAAAATTGCAACCTCTGGCATAAATGGGTTAA	AAATTATATGTCT	GTTCCATTATTGGAAC	TGGCATAAATGGG	Peak_1965
MER85-789	chr19	60128521	60128652	-	ACTGCTTCATGATGCCCAGTGTTGCATTATTGGAACGCTAAGCATGTGGGAGTTATTTATATCCTGCTCAAGGTACGATTTTTCACACGTCTGCAGTTCAAATAATTGTAACCTCTGGCATAAATGGGTTAA	CTTCATGATGCCC	GTTGCATTATTGGAAC	TGGCATAAATGGG	---
MER85-790	chr19	61170354	61170493	-	TAAAACCATTTATGCCTAGGATTCCATTATTGGAATGCTAAGCACTTGGGAGTTATTTATATCTCACTGCTCAAGGTCATCACCAAACTCTGATTGAAAAAATTCAAAAAATTGCAGCCTCGGGCATAAACGGGTTAA	ACCATTTATGCCT	ATTCCATTATTGGAAT	GGGCATAAACGGG	---
MER85-791	chr19	61689010	61689142	+	AGTACCCATTTATGGCTAGTGTTCCATTATTGGAATGCTAAGCATGTGGGAGTTATATCCTACTGTTCAAGTCATTGCCAAGGTCTGATTGCAGAAATTCAAAAAATTGCAACCTCAGGCATAAATGGTAAGG	CCCATTTATGGCT	GTTCCATTATTGGAAT	AGGCATAAATGGT	---
MER85-59	chr2	7267079	7267219	-	TTAACCCACTTATGCTTAGCGTTCCATTATTGGAACGCTAAGCTTGTGGGAGTTATTTATGTCATACTGCTCAAGGTCATCACCAAGGTCTGATTTTTCACACACACAAAAAAAGTGCACCCTCCAGCATAAATGGGTTAA	CCCACTTATGCTT	GTTCCATTATTGGAAC	AGCATAAATGGG	Peak_142
MER85-60	chr2	11579807	11579955	+	TAAACCCATTTATGCCTAGTGTTCCATTATTGGAACACTAAGTATGTAGGAATTATTTATATCCTACTGCTCAATGTCATTGCCAAGGTCTGATTTTTCACACACGTCTGCAATTCAAAAAATTGCAACCTCCAGCATAAATGGGTTAA	CCCATTTATGCCT	GTTCCATTATTGGAAC	AGCATAAATGGG	Peak_146
MER85-61	chr2	13122583	13122720	-	GCAATCCATTTATGCCTAGTGTTCCATCAGTGGAACGCTAAGCATGTGGGAGTTATTTATATCCTACTGCTCAAGGTTATTGCCATGGTCTGATTGCAAAAATTCAAAAAATTGCAAACTCAGGCATAAATACATTAA	TCCATTTATGCCT	GTTCCATCAGTGGAAC	AGGCATAAATACA	---
MER85-62	chr2	13763904	13764041	-	TCTTAACCCATATGTCTAGTGTTCCATTATTGGAATGCTAAGCATGTAGGAATTATTTATATCCTACTGCTCAAGGTCATCACAAAGCTCTGATTGCAAGAATTCAAAAAACTGCAACCTCAGGCATAATTGGGTTAA	AACCCATATGTCT	GTTCCATTATTGGAAT	AGGCATAATTGGG	---
MER85-63	chr2	15542002	15542138	+	CCCACCCATTTATGCCTAGTGTTCCATTATTGGAATGCTAAGCTTGTGGGAGTTATTTAAATCCTACTGCTCAAGGTCATGGCCAAGGTCTGATTTTTCACAAAAAAAATTTGCCACCTCCAGCATACATGGGTTAA	CCCATTTATGCCT	GTTCCATTATTGGAAT	AGCATACATGGG	---
MER85-64	chr2	17011936	17012084	+	TCTTTCCATTTATGCCTAGTGTTCCATTATTGGAATGCTATGCATATGGGAGTTATTTATATCTTACTGCTCAAGGTCATCGCCAAGGTCTGATTTTTCATACATGTCTGTTATTCAAAAAATTGCAACCTCTGGCATAAATGGGTAAA	TCCATTTATGCCT	GTTCCATTATTGGAAT	TGGCATAAATGGG	---
MER85-65	chr2	21780410	21780557	+	TTAACCCACTTATGCCCAGTGTTTCATTATTGGAATGCTAAGCATGTGGGAGTTATTTATATCCTACTGCTCAGGGTCATCACCAAGGTTTGATTTTTCACTCATGTAAAAATTCAAAAAATTGCAACCTCAGGCATAAATGGGTTAA	CCCACTTATGCCC	GTTTCATTATTGGAAT	AGGCATAAATGGG	---
MER85-66	chr2	22621221	22621358	+	TTAACCAATTTATGCCTAGTGTTCCACTATTGGAACACTAAACTTGTGGGAATTATTTATATCCTACTGCTCAAAGTCATCGCCAAGGTCTGATTTTTCACAAACAAAAAATTTCAACCTCCGGCATAAATGTGTTAA	CCAATTTATGCCT	GTTCCACTATTGGAAC	CGGCATAAATGTG	---
MER85-67	chr2	23009518	23009651	-	TTAACCCATTTATGCCTAGTGTTCCATTATTGGAATGCTGAGCTTGTGGGAATTATTTATATCCTGCTCAAGGTCATTGCCAAGGTCTGATTTTTCACAAAAAAAATTTGCAACCTCCAGCATAAATGGGTTAA	CCCATTTATGCCT	GTTCCATTATTGGAAT	AGCATAAATGGG	---
MER85-68	chr2	25297399	25297536	+	TTTATCCATTTATGCCTAGCATTCCATTATTGGAAAGCTAGGCATGTGGGAGTTATTTATATCCTACTGCTCAAGATCATCACCAAGGTCTGATTGCAAAAATTCAAAAAATTGCAACCTCAGGCATGAATGGGTTAA	TCCATTTATGCCT	ATTCCATTATTGGAAA	AGGCATGAATGGG	---
MER85-69	chr2	29545290	29545427	-	TTAGCCCATTTATGCCTAGTGTTCCATTATTGGAACACCAAGCATGTGAGTGTTATTTATATCCTACTGCTCAAGGTCATTGCCAAAGTCTGATTGCAAAAGTTCAAAAAATTGCAACCTCAGGCATAAATGGGTTAT	CCCATTTATGCCT	GTTCCATTATTGGAAC	AGGCATAAATGGG	Peak_161
MER85-70	chr2	30867040	30867178	-	TTAACCCATTTATGCCTAGTGTTCCATTATTGGAACGCTAAGCATGTGGGAGTTATTTATATCCTACTGCTCAAGGTCATCACCAAGGTCTGACTGCAAACATCTAAAAAAATTGCAACCTCAGGCATAAATGCAGTTA	CCCATTTATGCCT	GTTCCATTATTGGAAC	AGGCATAAATGCA	Peak_162
MER85-71	chr2	32903374	32903511	-	TTAACCCATTTATGCTTAGTGTTCCATTATCGGAACGCTAAGCGTGTGAGAGTTATTTATATTCTACTGCTCAAGGTCATCACCAAGCTCTGATTGCAAAAATTTTAAAAATTGCAACCTCCGGCATAAATGGGTTAA	CCCATTTATGCTT	GTTCCATTATCGGAAC	CGGCATAAATGGG	Peak_164
MER85-72	chr2	32975276	32975426	+	AAAACCCATTTATGCCTAGTGTTCCATTATTGGAACACTAAGCATGTAGGAGTTATTTATATCTACTGCTCAAGGTCTGATTGGCAAAAATTCAAAAAATTGCAACCTCAGGCAGAAATGGTTTAATACTGTTATCATGGAAATGGGTTTG	CCCATTTATGCCT	GTTCCATTATTGGAAC	TCATGGAAATGGG	Peak_165
MER85-73	chr2	33327799	33327966	+	TTAACCCATTTATGCCTGGTGTTCCATTATTGGAATGCTGAGCTTGTGGGAGTTATTTATATCCTGCTCAAGGTCATCTCAGTAGGTCTGATTTTTCACACACACACACACACACACACACACACACACACACACACACATTTACAACCTCCAGCATAAATGGGTTAA	CCCATTTATGCCT	GTTCCATTATTGGAAT	AGCATAAATGGG	---
MER85-74	chr2	34137693	34137830	+	AAAACCCCTTTATGCCTAGTGTTCCATTATAGGAACGCTAAGCATGTGGGAGTTATTTATATCCAACTGCTCAAAGTCATCAGCAAGGTCTGATTGCAAAAATTCAAAAAATTGCAACCTCAGGCATAAATGGGTTAA	CCCCTTTATGCCT	GTTCCATTATAGGAAC	AGGCATAAATGGG	---
MER85-75	chr2	39400985	39401118	-	TTAACCCATTTAGCCTAGTGTTCCATTATTGGAACTAGGCTTGTGGGAGTTATTTATATCCTACTGCTCAAGGCCATCGTCAAGGTTTGATTTTTCACACAAAAAATTTGCAACCTCAGGTATAAATGGGTTAA	CCCATTTAGCCT	GTTCCATTATTGGAAC	AGGTATAAATGGG	---
MER85-76	chr2	40942975	40943111	-	TTGACTTGTTTATGCCTAGTGTTCCATTATTGGAACGCTAAGCTTGTGGCAGTTATTTATATCCTACTGTTCAAGGTCATCACCAAAGTCTGATTTTTCACAAATAAAATTTGCAACCTCCGGCATAAATGGATTAA	CTTGTTTATGCCT	GTTCCATTATTGGAAC	CGGCATAAATGGA	Peak_183
MER85-77	chr2	47595972	47596108	+	TTAACCTATTTATGCCTAGCGTTCCCTTATTGGAACACTAAGTCTGTGAGAGTTATTTACATCCTACTGCTTAAGGTCATCGCCAAAATCTGATTTTTTACACAAAAAATTTGCAACCTCCAGCATAAATGGGTTAA	CCTATTTATGCCT	GTTCCCTTATTGGAAC	AGCATAAATGGG	---
MER85-78	chr2	49949375	49949513	-	CTTAGACATTTATGCCTAGTGTTCCATTATTGGAATGCTAAGCCTGAGGGAATTATTTATATCCTACTGCTCAAGGTCATCACCAAAGTCTGATTGCAAAAATTCAAAAAAAATTACAAACTCAGGCATAAAAGGGTTTA	GACATTTATGCCT	GTTCCATTATTGGAAT	AGGCATAAAAGGG	---
MER85-79	chr2	52117820	52117955	-	TTAGCTCATTTATGCCTAGTGTTCCATTATTGGAACGCTAAGCTTGTGGGAGTTATTTGTATCCTGCTGTTCAAGGTCACTGCCAAGTCCTGATTTTTCACAAAAAACATTTGCAATCTTTGGCATAAATGTGTTAA	CTCATTTATGCCT	GTTCCATTATTGGAAC	TGGCATAAATGTG	Peak_190
MER85-80	chr2	57451894	57452040	-	GGGCTTGATTCATGCCTAGTGTTCCATTGGAACACTAAGCATGTGGGAGTTATTTATATCTTACTGCTCAAGGTCATCGCCAAGGTCTGATTTTTCACTCATGCAAAAAAATAAAAAAAATTGCAACCTCCGGGATAAATGGGTTAA	TTGATTCATGCCT	GTTCCATTGGAAC	CGGGATAAATGGG	---
MER85-81	chr2	59583982	59584130	+	TTAAACTTATGCCTGTGTTCCATTATTGGAACGCTAAGCATGTGGGAGTTATTTATATCCTACTGCTCAAAATCATCATCAAGGTCTGATTTCAAAAATTCAAAAATTCAAAAATTGCAACCTCAGGCATAAATGGGTTAA	ACTTATGCCT	GTTCCATTATTGGAAC	AGGCATAAATGGG	Peak_193
MER85-82	chr2	61081385	61081519	+	TTAACCCATTTTCCTAGTGTTCCATTATTAGAACGCTAAGCTTGTGGGAGATATTTATATCCTACTGCTCTAGGTCATCGCCAAGGTCTGATTTTTCACCAAAAAAATTTGCAATCTCCAGCATAAATGGGTTAA	CCCATTTTCCT	GTTCCATTATTAGAAC	AGCATAAATGGG	---
MER85-83	chr2	69421101	69421240	+	TTAAATCATTTATGCCTAGTGTTCCATCACTGGAACGTTAAGCATGTGGGAGTTATTTATATCCTACTGCTCAAGGTCAGCACCAAGGTCTGATGATTTTTCACAAAAAAATTTTGCAACCTCTGGCATAAATGAGTTAA	ATCATTTATGCCT	GTTCCATCACTGGAAC	TGGCATAAATGAG	---
MER85-84	chr2	72201378	72201516	+	TTAACCCATTTATGCCTTGTGTTCTACTATTGGAACGCTAAGCTTGTGGGAGTCATTTATATCCTACTGCTCAAGGTCATCACCAAGATCTGATTTCTCACGCACAAAAAATTTGCAACCTCCAGCATAAATGGGTTAA	CCCATTTATGCCT	GTTCTACTATTGGAAC	AGCATAAATGGG	---
MER85-85	chr2	81423423	81423558	+	TTAACCAATTTATGCCTAGTGTTCCATTATTGGAACGCTAAGCTTGTGAGAGTTATTTGTATCCTACTGCTTGAGGTCATCATCAAAGTCTGATTTTTCTCAAAAAAATTTGCAACCTCCAGCATAAATGGGTTAA	CCAATTTATGCCT	GTTCCATTATTGGAAC	CAGCATAAATGGG	Peak_204
MER85-86	chr2	84021440	84021577	-	TTAACCCATCTATGCCTAGTGTTCCATTATTGGAACGCTAAGCTTGTGGGACTTATGTATATCCTACTGTTCAAGGTCATCGCCAAGGTCTGATTTTTCACATACAAAAATTTTCAATCTCTGGAATAAATGGGTTAA	CCCATCTATGCCT	GTTCCATTATTGGAAC	TGGAATAAATGGG	Peak_205
MER85-87	chr2	98923216	98923352	+	TGAGCCCATTAATGCCTAGTGTTCCATTATTGGAATGCTAAGCTTGTGGGAGTTATTTACATCCTACTGCTGAAGGTCATGGCCAAGGTCTGATTTTTCACATAAGAAAATTGCAACCTCCAGCATAAATGGGTTAA	CCCATTAATGCCT	GTTCCATTATTGGAAT	CAGCATAAATGGG	---
MER85-88	chr2	99876896	99877042	-	TTAACCCATTTATGCCTAGTGTTCCATTACTGGTTCCATTATTGCTAAGCTTGTGGGAGTTATTTATATCCTACTACTCAAGGTCATTGCAAAGGTCTGATTTTGCACAAAAAAAGAAATTTGCAACCTCTGGCATAAATGGGTTAA	CCCATTTATGCCT	GTTCCATTACTGGTTC	TGGCATAAATGGG	---
MER85-89	chr2	101585895	101586031	+	GAAACCCATTTATGCCTAGTGTTCCATTATTGGAACGCTAAGCTTGTGGGAGTTATTTATACCCTACTGATCAAGGTCATCGTCAAGGTCTGACTTTTCCCACAAAAAGTCAGCAACCTCCGGCATAAATGGGTTAA	CCCATTTATGCCT	GTTCCATTATTGGAAC	CGGCATAAATGGG	Peak_216
MER85-90	chr2	101655663	101655795	-	AAAACCCATTTATGCCTAGTGTTCCATTATTGGAACGCTAAGCATGTGGGAATTATTTATATCCTACTGCTCAAGGTTGTTTTTTGATTGCAAAAATTCAAAAAAATTGCAACCTCAGGCATAAATGGGTTAA	CCCATTTATGCCT	GTTCCATTATTGGAAC	AGGCATAAATGGG	Peak_217
MER85-91	chr2	105359935	105360072	-	CAAGCCCATTTACGCCTAGTATTCCATTAGTGGAATGCTAAGCATGTGGGAGTTATGTATATCTTACTGCTCAAGATCATCGCCAAGGTCTGATTGCAGAAATTCAAAAAATTGCAACCTCAGGCATGAATGGGTTAC	CCCATTTACGCCT	ATTCCATTAGTGGAAT	AGGCATGAATGGG	---
MER85-92	chr2	105716631	105716766	+	TTAACCCATTTATGCCTAGTGCTTCATTATTGGAAAGCTAAGCTTGTGGGCATTATTTATATCCTGTTGTTCAAGGTCATTGCCAAAGTCTGATTTTTTACAAAAAAAATTGCAACCCCAGGCATAAATGGGTTAA	CCCATTTATGCCT	GCTTCATTATTGGAAA	AGGCATAAATGGG	---
MER85-93	chr2	108745853	108745989	+	TTAACCTACTTATGCCTAGTGCTCCATTATTGGAACACTAAGCTTATGGGAGTTATTTATATCCTACTGCTCAAGGTCATTGCCAAGGTCTGATTTTTCACACAGAAAATTTGCAGCCTCTGGCATAAACGGGTTAA	CCTACTTATGCCT	GCTCCATTATTGGAAC	TGGCATAAACGGG	---
MER85-94	chr2	118856369	118856506	-	GGGAAAAGAAAATGCCTAGTGTTCCATTACTGGAACACTAAGCATGTCGGAGTTATTTATATCCTACTGCTCAAGGTCATCGCCAAGGTCTGATTGCAAAAATTCAAAAAATTGCAACATTAGGCATAAATGGGTTAA	AAAGAAAATGCCT	GTTCCATTACTGGAAC	AGGCATAAATGGG	---
MER85-95	chr2	120336353	120336491	+	TTAACCCATTTATGCCTAGTGCTCCATTATTGGCTTGCTAAGCTTATGGGAGTTATTTATATCCTACTGCTCAAGGTCATTGCCAAGGCCTGATTTTTCACACAAAAAACGTTTGCTACCTCTGGCATAAATGGGTTAA	CCCATTTATGCCT	GCTCCATTATTGGCTT	TGGCATAAATGGG	---
MER85-96	chr2	124692200	124692337	-	GAAGCCTATTTTTGCCTAATGTTCCATTATTGGAACGCTAAGCATGTGGGAGTTATCTATATCCTACTGCTCAAGGTTGTCGCCAAGGTCTGATTGCAAAAATTCAAAAAATTGCAACCTCAAGCATAAACAGGTTAA	CCTATTTTTGCCT	GTTCCATTATTGGAAC	AAGCATAAACAGG	Peak_219
MER85-97	chr2	125869707	125869855	-	TTAACCCACTTATGCCTAGTGTTCCATTATTGGAATGCTAAGTATGTGGGAGTTATTTATATCCTGCTGCTCAAGATTATTGCTAAGGTCTGATTTTTCACTTATGCAAAAATTCAAAAAAATTGCAAACTCCGGCATAAATAGGTTAA	CCCACTTATGCCT	GTTCCATTATTGGAAT	CGGCATAAATAGG	---
MER85-98	chr2	125870529	125870609	-	TTGTATCCTATGGCTCAAGGTCATTGCCAAGGTCTGATTTTTCACTTACGAGAATTCAAAAAAATTTGCAACCTCTGGTAA	---	---	TGGTAA	---
MER85-99	chr2	126899819	126899959	-	TTAACACATTTATGCCTAGTGTTCCATTATTGGAACGCTAAGCATGTGAGAGTTATTTGTATCTATCTTACTGCTCAAGGTCATCGCCAAGGTCTAATTTTTCAATTCCAAAAATTGCAACTTCCAGCATCACTGGGTTAA	CACATTTATGCCT	GTTCCATTATTGGAAC	AGCATCACTGGG	Peak_220
MER85-100	chr2	130296521	130296659	+	CTTATCCACTTATGCCATAGTGTTCCATTATTGGAACGCTAAGCATGTGAGAGTTATTTCTATCCTACTGCTCAAGGTCGTTGCCAAGGCCTGATTGCAAAAATTCAAAATATCGCAACCTCAGGCATAAATGGGTGAA	TCCACTTATGCCAT	GTTCCATTATTGGAAC	AGGCATAAATGGG	Peak_221
MER85-101	chr2	130600561	130600707	-	TTAAACCACTTATGCCTAGTGTTCCATTATTGGAATGGTAAGCATGAGGGAGTTAATTACATCCTACTGCTCAAGGTCATTAGAAGGTTTGATTTTTCACTCGTGCAAAAATTCAAAAAATTGCAGCCTCTGGCATAAATGGGCTAA	ACCACTTATGCCT	GTTCCATTATTGGAAT	TGGCATAAATGGG	---
MER85-102	chr2	130777476	130777624	+	TTAACCCACTTATGCAAAGAGTGTTCCATTATTGCAATGCTATGCATGTGGGAGTTATTTGCTCCCTACTGCTCAAGGTCATCACCAAGGTCTGATTTTTCACTCAGCAAAAATTCAAAAAACTGCAACCTTCTGCACAAATGGGTTAA	CCCACTTATGCAAAG	GTTCCATTATTGCAAT	TGCACAAATGGG	---
MER85-103	chr2	131686274	131686420	+	TTAAACCACTTATGCCTAGTGTTCCATTATTGGAATGGTAAGCATGAGGGAGTTAATTACATCCTACTGCTCAAGGTCATTAGAAGGTTTGATTTTTCACTCGTGCAAAAATTCAAAAAATTGCAGCCTCTGGCATAAATGGGCTAA	ACCACTTATGCCT	GTTCCATTATTGGAAT	TGGCATAAATGGG	---
MER85-104	chr2	132020291	132020449	+	TTAACCCGCTTATGCTTAGCGTTCCAATAATGTTCCATTATTGGAACACTAAGCATGAGGGAGTTACTTACATCCTACTGCTCAAGGTCATTGACAAGGTCTGATTATTCACTCAGGCAAAAATTCAAAAAATTACAGCCTCTGGCATAAATGGGGTAA	CCCGCTTATGCTT	GTTCCAATAATGTTCC	TGGCATAAATGGG	---
MER85-105	chr2	135483793	135483930	-	TTAACCCATTTATGCTTAGTGTTCCATTATTGGAACGGTGAGCTTGTGGGGGTTATTTATATCCCACTGCTCAAGGTCATTGCCAAGGTCTGATTTTTCACACAAAAAAATTTGCAACCTCCGAGATAAATGGGTTAA	CCCATTTATGCTT	GTTCCATTATTGGAAC	CGAGATAAATGGG	Peak_223
MER85-106	chr2	136304578	136304705	+	AATGCCTAGTGTTCCATTATGGGAATGCTAAGCCTGTGGAAGTTACTTATATCCTACTGCTCAAGGTCTTCGCTAAGGTCTGATTGCAAAAGTTCAAAAAATTGCAGCCTCAGGCATAAATGGGTTAA	AATGCCT	GTTCCATTATGGGAAT	AGGCATAAATGGG	---
MER85-107	chr2	145909442	145909579	-	TTAACCCATTTATGCCTAGTGTTCCATTATTGGAATGCTAAGCATGTGGGAGTTATTTATATCCTACTGCTCAAGGTCATTGCCAAGGTCTGATTGCAAAAATTCAAAAAATTGCAACGTCCAGTATAAGTGGGTTAA	CCCATTTATGCCT	GTTCCATTATTGGAAT	AGTATAAGTGGG	---
MER85-108	chr2	151612745	151612880	-	AGTTAATCCATTTGCCTAGTGTTCCATTATTGGAACGCTAAGCTTGTGGAGTTATTTATATCCTGCTGCTAAAGGTCATCACCAAGGTCTGATTTTTCAGACAAAAAATTTGCAACCTCTGGCATAAATGGGTTAA	AATCCATTTGCCT	GTTCCATTATTGGAAC	TGGCATAAATGGG	Peak_226
MER85-109	chr2	154723506	154723643	-	TTAACCCATTTATGACTACTGTTCCATTATTGGAATGCTCAGCATGTGGGAGTTATTTATATCCTACTGCTCAAGGTCATTGCCAAGGTCTGATTTTTCAAATTCAAAAAAATTGCAACCTCAGGCATAATTAA	CCCATTTATGACT	GTTCCATTATTGGAAT	AGGCATAA	---
MER85-110	chr2	166390372	166390509	+	TTAATCCATTTATGCCTAGTGTTCCATTATTGGAACACTAAGCTTGTGAGAGTTATTTATATCTTACTGCCCAAGGTCATCACCAAGGTCTGATTTTTCACACAAAAAAATTTGCAACCTCCTGCATAAATGGGTTAA	TCCATTTATGCCT	GTTCCATTATTGGAAC	TGCATAAATGGG	Peak_228
MER85-111	chr2	166997818	166997951	+	TTAACCCATTTATGCCTAGTGTTCCATTATTGGAAGGCTAAGCTTGTGGGAGTTATTTATATCCTACTGCTCAAGGTCATCGCCAAGGTCGACTTTTCACACAAAAATTGCAACTTCTGGCATAAATGGGTTAA	CCCATTTATGCCT	GTTCCATTATTGGAAG	TGGCATAAATGGG	---
MER85-112	chr2	170188084	170188200	-	GTTTCATTATTGGTACGCTAAGCTTGTGGGAGTTATGTATATCCTACTTCTCAAGGTCATTGCCAAGATCTGATTTTTCACACAAAAAACTTGCAACCTCCGGCATAAATGGGTTAA	---	GTTTCATTATTGGTAC	CGGCATAAATGGG	---
MER85-113	chr2	170958918	170959055	+	TGAACCCATTTATGCCTAGTGTTCCATTATTGGAATGCTAAACATGTGGGAGTTATTTATACCCTACTGCTCAAGGTCATCACCAAGGTCTGATTGCAAAAATTCAAAACATTGCAACCTCAGGCTTAGGTGGGTTAA	CCCATTTATGCCT	GTTCCATTATTGGAAT	AGGCTTAGGTGGG	---
MER85-114	chr2	170966884	170967024	-	AAAACCCATTTATGCTTGGTGTTCCATTATTGGAACACAAAGCATATGGGAGTTAGTTATTCACATCCTACTGCTCAAGGTCATCGCCAAGGTCTGATGAAAAAATTCAAAAAATTGCAACCTCAGGCATAAATGGGTTAA	CCCATTTATGCTT	GTTCCATTATTGGAAC	AGGCATAAATGGG	---
MER85-115	chr2	171622546	171622600	+	TATTGCTCAAGGTCACTGCTGCCACGGTCTGACTGCAAAAATTCAAAAAATTAC	---	TATT	---	---
MER85-116	chr2	174770015	174770156	-	TTAACCTATTTATGCCTAAGTGTTCCATTATTGGAACACTAAGCTTGTGGGAGTTATTTATATCTTACTGCACAAGGTCTTCTCCATGGTCTGATTTTTCACACAAAAAAACAACTTGCCACCTCTGGTGTAAATGGGTTAA	CCTATTTATGCCT	GTTCCATTATTGGAAC	TGGTGTAAATGGG	Peak_232
MER85-117	chr2	177933098	177933238	-	TCCTAATATGTATGCCTAGTGTTCCATTATTGGAATGCTAAGCTTGTGGGAGTTATTTATATCCTACTGCTCAAGATCATCGCCAAGTTCTGATTTTTCACACACACAAAAAAATTGCAATCTCCAGCATAAATAGGTTAA	AATATGTATGCCT	GTTCCATTATTGGAAT	AGCATAAATAGG	---
MER85-118	chr2	182667650	182667796	-	TTAATCCATTTATGCCTACTGTTCCATTATTGGAACACTAAGCATGTGGGAGTTATATATATCCTACTGCTCAAGGTCATCGCAAGGTCTGATTTTTTACACATCTGCAATTCAAAAAAGTGCAACCTCCAGCCTAAACACTTACAT	TCCATTTATGCCT	GTTCCATTATTGGAAC	AGCCTAAACACTT	Peak_234
MER85-119	chr2	184351163	184351298	+	TCTTTACATTTATTTCTAGTGTTCCATTATTGGAATGCCAAGCTTGTGGGAGTGATTTATATCCTACCGCCCAAGGTCATCACCAAGGTCTGATTTTTCACACAGAAATTTGCAACCTCTGGTATAAATGGGTTAA	TACATTTATTTCT	GTTCCATTATTGGAAT	TGGTATAAATGGG	---
MER85-120	chr2	190527438	190527575	+	TACACATTAATATGCCTAGTGTTCCATTAATGGAATGCTAAGCATGTGGGAGTCATTTATATCCTACTGCTCAAGGTCATCACCAAGGTCTGACTGTAAAAATTCAAAAAATTGCAACCTCAGGCATAAATGGGTTAA	CATTAATATGCCT	GTTCCATTAATGGAAT	AGGCATAAATGGG	---
MER85-121	chr2	191675063	191675200	-	ATAGCCCATTTATGCCTAGTGTTCCATTATTGGAACGGTAAGCATGTGGGAGTTATTTATATCCTGCTGCTAAAGGTCATCGCCAATGTCTGATTGCCAAAATTCAAAAAATTGCAACCTCAGGCATAAATGGGTTAA	CCCATTTATGCCT	GTTCCATTATTGGAAC	AGGCATAAATGGG	Peak_238
MER85-122	chr2	197314549	197314690	-	TTAACCCATTTATGCCTAGTGTTCCATTACTGGAACACTAAGCTTGTTGGAGTTACTTATATCCTACTGCTCATTGCCAAGGTCATTGCCAAGGTTTGATTTTTCACAAAAAATTTTGCAACCTCCAGCATAAATGGGTTTA	CCCATTTATGCCT	GTTCCATTACTGGAAC	AGCATAAATGGG	Peak_240
MER85-123	chr2	198286152	198286287	-	TTAGCCCATTTATACCTAGAGTTCCATTATTGGAACGCCAAGCATGTGGGGGTTATTTTATATCCTGCTCAAGGTCTTCGCCAAGGTCTGATTGCAAAAATTCAAAAAATTGCAACCTCAGGCATAAATGGGTTAA	CCCATTTATACCT	GTTCCATTATTGGAAC	AGGCATAAATGGG	Peak_241
MER85-124	chr2	201068850	201068985	+	GTTTAACATTTATGCCTAGTGTTCCATTATTGGAACACTAAGCATGTGGGAGTTATTTATATCCTACTGCTCAAGGTCATCGCCAAGATCTGATTGCAAAAATTCGGCTCACTGCAACTTCTGCCTCCTGGGTTCA	AACATTTATGCCT	GTTCCATTATTGGAAC	TGCCTCCTGGG	Peak_243
MER85-125	chr2	202013683	202013816	+	TTAACCCATTTATGCCTACTGTTCCATTATTGGAATGCTAAGCTTGTGGGAGTCATATCCTACTGCTCAAGGTCATCGCCAAAGTCTGATTTTTCACACAAAAAAATTTGCAACCTCTGGCATAAATGGGTTAA	CCCATTTATGCCT	GTTCCATTATTGGAAT	TGGCATAAATGGG	---
MER85-126	chr2	203704531	203704679	+	CCTATTCTTTTATGCCTATTGTTCCATTATTGGAACACTAAGCATTTGGGAGTTATTTATATCCCACTGCTCAAGGTCATCACCAAGGTCTGACTTTTCACACATGTCTGCAATTCAAAAAATTGCAACCTCCGGCATAAATGGGTTAA	TTCTTTTATGCCT	GTTCCATTATTGGAAC	CGGCATAAATGGG	Peak_246
MER85-127	chr2	207554057	207554194	-	TTTACATCATTATGCCTAGCGTTCCATTATTGCAACGCTAACCATGTGGAAGTTATTTATATCCCACTGCTCAAGGTCATTGCCAAGGTCTGATGGCAAAAATTCAAAAAATTGCAACCTCAGGCATAAATGGGTTAA	CATCATTATGCCT	GTTCCATTATTGCAAC	AGGCATAAATGGG	---
MER85-128	chr2	210591663	210591799	-	TTAACCCATTTATGCCTAGTGTTCCATTATTGGAACGCTAAGCTTGTGGGAGTTCTTCATATCCTGCTGTTTAAGGTCATCGCCAAGGTCTGATTTTTCACACAAAAAATTTGCTACCTCTGGCATAAAAGCAGGAA	CCCATTTATGCCT	GTTCCATTATTGGAAC	TGGCATAAAAGCA	Peak_250
MER85-129	chr2	211005326	211005461	-	TTAACCCATTTATGCCTAGTGTTCCATTATTGGAATGCTAAGCTTGTGGGAGTCATTTACATCCTACTGCTCAAAGTCATTGCCAAGGTCTGATTTTTCACACAAAAAATTGCAACCCCCAGCATAAATGGGTTAG	CCCATTTATGCCT	GTTCCATTATTGGAAT	AGCATAAATGGG	---
MER85-130	chr2	213586232	213586369	-	TTAACATTTATGCCTAGTGTCCCATTATTGGAACGCTAAGCATGTGGGAGTTATTTATATCCTACTGCTCAAGGTCATCGCCAAGGTCTGATTGCAAAAATTAAAACAAAATTTCAACCTCAGGCATAAATGGGTTAA	CATTTATGCCT	GTCCCATTATTGGAAC	AGGCATAAATGGG	---
MER85-131	chr2	214781605	214781745	-	TTAGCCCATTTATCCCTAGTGTTCCATTATTGGAACCCTAAGCATGTGGGAGTTATTTATATCCTACTGCTCAATGTCATCACCAAGGTCTGATTGCAAAAACTAAAAAAAAAATTGCAACCTCAGGCATAAATGGGTTAA	CCCATTTATCCCT	GTTCCATTATTGGAAC	AGGCATAAATGGG	---
MER85-132	chr2	221708747	221708883	+	ACTTTAAATTTATGCCTAGTGTTCCATTATTGGAATGCTAAGCATGTTGGAGTTATTTATATCCTACTGCTCAAGGTCATCCCCAAGGTCTGATTTTGCAGTTCAAAAAATTGCAAACTCAGGGATAAATGGATTAA	TAAATTTATGCCT	GTTCCATTATTGGAAT	AGGGATAAATGGA	---
MER85-133	chr2	222596265	222596402	+	AAGAACTTAATATGCCTAGTGTTCCATTATTGGAACACTAAGCACGTGGGAGTTATTTATATCCTACTGCTCAAGGTCACCTCCAAGGTCTCATTACAAAAATTCAAAAAATTGCAACCTCAGGCCTAAATGGGTTAA	ACTTAATATGCCT	GTTCCATTATTGGAAC	AGGCCTAAATGGG	---
MER85-134	chr2	223052681	223052818	+	TTAACCCATTTATGCCTAGTGTTCCATTATTGGAACGCGAAGCTTGTGGGAGTTATTTATATCCTACTGCTCAAGGTCATCGCTAAGGTCTGATTTTTCACACACAAAAATTTGCAACCTCCAGCATAAATGGGTTAA	CCCATTTATGCCT	GTTCCATTATTGGAAC	AGCATAAATGGG	---
MER85-135	chr2	225634525	225634662	+	TAGACCCATTTATGCCTAGTGTTCCATTATTGGAACGTTAAGCATTTGGGAGTTATTTATACTCTACTGCTCAAGGTCATTGCCAAGGTCTGATTGCAAAAATTCAAAAAATTGCAAACTCAGGCATAGATGGGTTAA	CCCATTTATGCCT	GTTCCATTATTGGAAC	AGGCATAGATGGG	Peak_257
MER85-136	chr2	227430916	227431053	+	AAATCCCATTTATACCTAGTGTTCCATTATTGGAATGCTAAGCTTGTGGGAGTTATTTATATCCTGCTGTTCAAGGTCATCGCCAAGGTCTGATTTTTCACACACAAAAAATTACAACCTCCAGCATAAATAGGTTAA	CCCATTTATACCT	GTTCCATTATTGGAAT	AGCATAAATAGG	---
MER85-137	chr2	228135813	228135948	+	TTAACCCATTTATGCCTAGTGTTCCATTATTGGAATGCTAAGCTTGTGGGAATTATTTATATCCTACTGCTCAAGGTCATTGCCAAGGTCTAATTTTTCACAAAAAAATTTGCAACTTCCAGCATAAATGGATTAA	CCCATTTATGCCT	GTTCCATTATTGGAAT	AGCATAAATGGA	---
MER85-138	chr2	228892761	228892898	+	TTAACCCATTTATGCCTAGTGTTCCCTTATTGGAACGCTAAGTATGTGGGAGTTATTTATAGCCTGCTGCTCAAGGTCATTGCCAAGGTCTGATTGCAAAAATTCAAAAAATTGCAACCTCCAGCATAAATGGGTTAA	CCCATTTATGCCT	GTTCCCTTATTGGAAC	AGCATAAATGGG	---
MER85-139	chr2	230114416	230114564	+	GTAAGTTTAATATATCTAGTGTTCCATTATTGGAACGCTAAGCCTGTGGGAGTTATTTATATCCTACTGCTCAAGGTCATTGCCAAGGTCTGATTATTCACTCATACAAAAATTCAAAAAAATTGTATCCTCCAGCATAAATGGGCTAA	GTTTAATATATCT	GTTCCATTATTGGAAC	AGCATAAATGGG	Peak_261
MER85-140	chr2	230403215	230403362	-	TTAACCCACTTAGGCCTAGTGTTCCATTATTGGAACACTAAGAATGTGGGAGTTATTTATATCCTACTGCTCAAGGCCATCACCAAGGTCGGACTTTTCACTCATGCAAAAATTCAAAAAATTGCAACCTGCAGCATAAATGGGTTTT	CCCACTTAGGCCT	GTTCCATTATTGGAAC	AGCATAAATGGG	Peak_262
MER85-141	chr2	231261779	231261916	+	TTAGCCCATTTATGACTAGTGTTCCATTACTGGAACACTAAGTATGTGGGAGTTATTTGTATCCTACTGCTCAAGGTCATTGCCAAGTTCTGATTGCAAAAATTCAAAAAATTGCAACCTCAGGCATAAATGGGTTAA	CCCATTTATGACT	GTTCCATTACTGGAAC	AGGCATAAATGGG	Peak_263
MER85-142	chr2	231606058	231606206	+	CAATCCCATTTATTCCTAGTGTTCCATTATTGGAACGCTAAGCATGTGGGAGTTATTTATTTCCTGCTGCTCAAGGTCATTGCCAAGGTCTGATTTTTCACACATGTCTGCAATTCAAAAAATTGCAACCTCCTGCATAAGTGGGTTAA	CCCATTTATTCCT	GTTCCATTATTGGAAC	TGCATAAGTGGG	Peak_264
MER85-143	chr2	234521730	234521866	+	AAAACCTTTTTATGCCTAGTGTTCCATTATTGGAACACTAAGCATGTGGGAGTTATTTATATCCTACTGCTCAAGGTCATCACCAAGGTGATCGCCAAAAATTCAAAAAATTGCAAGCTCCAGCATAAATGGCTCAA	CCTTTTTATGCCT	GTTCCATTATTGGAAC	AGCATAAATGGC	---
MER85-144	chr2	235959047	235959184	+	AAAACATATGTATGCCTAGTGTTCCATTATTGGAACACTGAGCATATGGGAGTTATTTATTCCCTACTGCTCAAGGTCATTGCCAAGGTCTGATTGCAAAAACTCAAAAAATAGCAACCTCAGGCACAAATGGGTTAA	CATATGTATGCCT	GTTCCATTATTGGAAC	AGGCACAAATGGG	Peak_266
MER85-145	chr2	237212668	237212805	+	CTTAGCTATGTATGCCTAGTGTTCCATTATTGGAACACTATGCATGCAGGAGTTATTTATATCCTACTGCTCAAGGTCATTGCCAAAGTCTGATTGCCAAAATTCAAAAAATTGCAACCTCAGGCATACATGGGTTAA	GCTATGTATGCCT	GTTCCATTATTGGAAC	AGGCATACATGGG	---
MER85-146	chr2	238649256	238649393	-	AGAACCCATTTATGCCTGGTGTTCCATTATTGGAACGCTAAGCTTGTGGGAGTTATTTATATCCTACTGCTCAAGGTTATTGCCAAGGTCTGATTTTTCACACAAAAAAACTTGCAACCTCCGGCATAAATGGGTTAA	CCCATTTATGCCT	GTTCCATTATTGGAAC	CGGCATAAATGGG	Peak_267
MER85-147	chr2	239343580	239343717	-	AAAACCCATTTATGCCTAGTGTTCCATTATTGGAATGCTAAACATGTGGGACTTATTTATATCCTACTCCTCAAGGTCATCGCCAAGGTCTGATTGCAAAAATTCAAAGCATTGCAACCTCAGGCATAGATGGGTTAA	CCCATTTATGCCT	GTTCCATTATTGGAAT	AGGCATAGATGGG	---
MER85-792	chr20	1585497	1585636	-	TTCACCCATTTATGCCTAGTGCTCCGTTATTGGATCACTAAGCTTGCGGGAGTTATTTATATCCTACTGCTCAAGGGCATCGCCAAGGTCTGATTTTTCAAATTAAAAAAAAATTGCAACCTCGGGCATAAATGGGTTAA	CCCATTTATGCCT	GCTCCGTTATTGGATC	GGGCATAAATGGG	---
MER85-793	chr20	2201715	2201852	-	TTAAGTTATTGATGCCTAGTGTTCTACTATTGGAACGCTAAGCTTGTGGGAGTTATTTGTATCCTACTGCTCAAGGTCATCGCCAAGGTCTGATTTTTCACACAAAAAAATTTGTGACCTCCGGCATAAATGTGTTAA	GTTATTGATGCCT	GTTCTACTATTGGAAC	CGGCATAAATGTG	---
MER85-794	chr20	3499849	3499982	+	TTAACCCATTTATGCCTAGTGTTCCATTATTGGAACGCTAAGCTTGTGGGAGTTATTTATATCCTGCTGCTCAAGGTCATCCCCAAGGTCTGATTTTTCACAAAAAAATTTGCCCTCTGGCATAAGTGGGTTAA	CCCATTTATGCCT	GTTCCATTATTGGAAC	TGGCATAAGTGGG	Peak_1966
MER85-795	chr20	7644172	7644309	+	ACAGCCCATTTATGCCTAGTGTTCCATTATTGGAACGCTAAGCAGGTGGGAGTTATTTATATCCTACTGCGCAAGGTCATAGCCAAGGTCTGATTGTAAAAATTCAAAAACTTGAAACCTCAGACATACATGGGTTAA	CCCATTTATGCCT	GTTCCATTATTGGAAC	AGACATACATGGG	Peak_1967
MER85-796	chr20	13682453	13682578	-	GAGATTAACTTATGCCTAGTGGTCCATTATTGGAATGCTAAGCATGTGGAAGTTATTTATATCCTACTGCTCAAAGTTTGATTGCAAAAATTCAAAAAATTGCAACCTCAGGCATAAATGGGTTAA	TTAACTTATGCCT	GGTCCATTATTGGAAT	AGGCATAAATGGG	---
MER85-797	chr20	16771617	16771763	-	TTGACCCCCTTATGCCTAGTGTTCCATTATTGGAACGTTAGGGATGTGGGAGTTTTTTATATCCTATTGCTCAAGGTCATTGCCAAGGTCTGATTTCTCACTCATGCAAACATTTGAAAAATTGCAATCTCCAGCATAATGGGTTAA	CCCCCTTATGCCT	GTTCCATTATTGGAAC	AGCATAATGGG	Peak_1975
MER85-798	chr20	19361520	19361656	+	GCTTTTTATTTTTGCCTAGTGTTCCATTATTGGAACATAAGCATGTGACAGTTATTTATATCCTATTGCTCAAGGTCATCGCCAAGGTCTGATTGCAAAAGTTCAAAAAATTGCAACCTCGGGCATAAATGGGTTCA	TTTATTTTTGCCT	GTTCCATTATTGGAAC	GGGCATAAATGGG	---
MER85-799	chr20	21266270	21266406	+	TTAACTCATTTCTGCCCAGTGTTCCATTATTGGAACGATAAGCTTGTGGGAGTTATTTATATCCTACTGCTAAAGGTCATCACCAAGGTTTGATTTTTCACACAAAAAACTTGCAACCTCCAGCATAAATGGGTTAA	CTCATTTCTGCCC	GTTCCATTATTGGAAC	AGCATAAATGGG	Peak_1976
MER85-800	chr20	21400621	21400758	+	TGAACCTATTTATGCCTAGTTTTCCATTATTGGAATGCTAAGCATGTGGGAGTTATTTATATTCTTCTGCTCAAGGTCATTGCCAAGGTCTGATTTTTCAAATTCAAAAAATTGCAACCTCAAACATAAACGGGTTAA	CCTATTTATGCCT	TTTCCATTATTGGAAT	AAACATAAACGGG	---
MER85-801	chr20	23329910	23330052	+	TTAACACATTTATGCCTAGTGTTCCTTCACTGGAACGCTAGGCACGTGGGAGTTATTTATATCCTATCCTACTGCTCAAGGTCATCGCCAAGGTCTGATTTCCAAAATTCAAAAAATTGCAACCTCAGACATAAATGGAAACA	CACATTTATGCCT	GTTCCTTCACTGGAAC	AGACATAAATGGA	---
MER85-802	chr20	24358496	24358632	-	TTAACCCATTTATGCCTGGTGTTCCGTTATTGGAACACTAGGCTTGTGGGAGTTATTTATATCCTACTGCTCAAGATCATCTCCAAGGTCTGATTTTTCACAGAAAAAATTTGAAACCTCCAGAACAAATGGATTAA	CCCATTTATGCCT	GTTCCGTTATTGGAAC	AGAACAAATGGA	Peak_1978
MER85-803	chr20	26061827	26061965	-	TTAACACACTTATGCCTAGTGTTCCACGCTAAGCATGTGGGAATTACTTATATCCTACTGCTAAATGTCATCGACAAGGTCTGATTTTTCACTTATGCAAAAATTCAAAAAATTGCAACCTCTGGCATAAATAGGCTAA	CACACTTATGCCT	GTTCCAC	TGGCATAAATAGG	---
MER85-804	chr20	32638368	32638505	-	TTAACCCATTTATGCCTAGTGTTCTATTATTGGAACACGAAGCTTGTGGGAGTTATTTACGTCCTACTGCTCAAGGTCATCGCCAAGGTCTGATTTTTCACACAAAAAAATTTGCAACCTCCAGCATAAGTGGGTTAA	CCCATTTATGCCT	GTTCTATTATTGGAAC	AGCATAAGTGGG	---
MER85-805	chr20	38532329	38532465	-	TTAACCCATGTATACCTAGTATTCCGTTATTGGAACACTAAGCTTGTGGGAGTTATTTATATCCTACTCCTCAAGGTCATCGCCAAGGTCCAATTTTTCACAGAAAAAATTTGCAACCTCCATCATCAGTGGGTTAA	CCCATGTATACCT	ATTCCGTTATTGGAAC	ATCATCAGTGGG	---
MER85-806	chr20	42071598	42071735	-	GAAACCCATTTATGCCTAGTGTTCCATTACTGAAACGCTAAGCATGTGGGAGTTATTTATATCCTACTGCTCAAGCTCATTGCCAAGGTCTGATAGCAAAAATTCAAAAAATTGCAACCTCAGGCATAAATGGGTTAA	CCCATTTATGCCT	GTTCCATTACTGAAAC	AGGCATAAATGGG	---
MER85-807	chr20	42884887	42885026	+	ACAATCCATTTATGCCTAGTGTTCCATTATTGGAATGCTAAGCTTGTGGGAGTTATTTATATCCTACTGCTCAAGGTCATCACCAAGATCTGATTTTTCACACACACAAAAAATTGCAACCTCCGGCATAAATGGGTTAA	TCCATTTATGCCT	GTTCCATTATTGGAAT	CGGCATAAATGGG	---
MER85-808	chr20	44250441	44250578	+	TTGACCCAATTATGCCTAGCGTTCCATTATTGGAACGCTAAGCATGTGAGAGTTATTTATATCCTACTGCTCAAGGACTTCGCCAAGGTCTGATTGCAAAAATTCAAAAAATTGCAACCTCAGGCATAAATGGGTTAA	CCCAATTATGCCT	GTTCCATTATTGGAAC	AGGCATAAATGGG	Peak_2005
MER85-809	chr20	46799707	46799846	+	TTAACCCATTTATGCCTAGTGTTCCATTACTGGAATGCTAAGCTTGTGGGAGTTACTTATATCCTACTCTTCAAGGTCATTGCCAAGGTCTGATTTTTTATTAAAAAAAAAAATTGCAACCTCCAGCATAAATGGGTTAA	CCCATTTATGCCT	GTTCCATTACTGGAAT	AGCATAAATGGG	---
MER85-810	chr20	47863468	47863614	+	TAACGTTATTTGTGCCTAGTGTTCCATTATTGGAACGCTAAGCATGTGGGAGTTATTTATATCCTACTGCTCAAGGTCATCGCCAAGGTCTGATTTTTCTCACGTCTGCAGTTCTAAAAATTGCAACCTCTGGCATGAATGGGTTAA	GTTATTTGTGCCT	GTTCCATTATTGGAAC	TGGCATGAATGGG	Peak_2009
MER85-811	chr20	50487856	50487995	-	AAAACCTACATATGCCTAGTGTTCCATTATTGGAACGCTAAGCTTGTGGGAGTTATTTATATCTTACTGCTCAAGATCATCGCCAAGGTCTGATTTTTCACACACAAAAAAATTTGCAACCTCCGGCATAAATGGATTAA	CCTACATATGCCT	GTTCCATTATTGGAAC	CGGCATAAATGGA	Peak_2016
MER85-812	chr20	52135743	52135880	+	GAAATCCATTTATGCCTAGTGTTCCATGATTGGAACACTAAGCATGTGGGAGTTATCTATATCCTACTGCTCAAGGTCATTGCCAAGGTCTGATTTTTCAATTCAAAAAATTGCAACTTCAGGCATAAATGGGTTAAA	TCCATTTATGCCT	GTTCCATGATTGGAAC	AGGCATAAATGGG	---
MER85-813	chr20	52144661	52144786	-	TTATTAAATTTATGCCTAGTGTTCCATTATTGGAACGCTAAGCATGTGGGAGTTAGTTATATCCTGCTTCTCAAAGTCTGATTTTTCAAAGTTAAAAAATTGCAACCTCAGGCATAAATGGGTTAA	TAAATTTATGCCT	GTTCCATTATTGGAAC	AGGCATAAATGGG	Peak_2023
MER85-814	chr20	52199952	52200088	+	AAAACCCATTTATGCCTAGTGTTCCATTAGTGGAACGCTAAGCTTCTGGGAGTTATTGAAATCCCACTGCTTAAGGTCATCGCTAAGGTCTGATTTTTCACAAAAAAATTTGCAACCTCTGGCATAAATGGGTTAAT	CCCATTTATGCCT	GTTCCATTAGTGGAAC	GGCATAAATGGGT	Peak_2027
MER85-815	chr20	53961845	53962000	-	AAATCCCATTTATGCCTAGTGTTCCATTACTGGAATGCTAAGCATGTGGGAGTTATTTATATTCTACTGCTCAAGTAGAGTCTTGTCTGATTGCAAAATCACCAAGTCTGATTGCAAAAATTCAAAAAATTGCAACCTCAGGCATAAATGGGTTCA	CCCATTTATGCCT	GTTCCATTACTGGAAT	AGGCATAAATGGG	---
MER85-816	chr21	9929252	9929385	-	TTAACCAATTTATGCCTAGTGTTCCATTATTGGAACACTCAGCATGTGGGAGTTATATCCTACTGCTCAAGGTCATTTCCAAGGTCTGATTGTAAAAATTCAAAAAATTGCAACCTCACACATAAATTAAAAGA	CCAATTTATGCCT	GTTCCATTATTGGAAC	ACACATAAATTAA	Peak_2033
MER85-817	chr21	18002151	18002292	+	CACCTAGGTATTAGCCTAGTGTTCCATTATTGGAACACTAAGCATGTGGGAGTTATTTATATCCTACTGCTCAAGGTCATTGCCAAGGTCTGATTGATTGCAAAAATTCAAAAAATTTCAACCTCAGGCATAAATGGGTTAA	TAGGTATTAGCCT	GTTCCATTATTGGAAC	AGGCATAAATGGG	Peak_2038
MER85-818	chr21	23321463	23321600	-	TTAACGAATTTGTGCCTACTGTTCCATTATTGGACTGCTAAGCATGTGGAAGTTATTTATACCCTACTGCTCAAGGTCATCGCCAAGGTCTGATTGCAAAAATTCAAAAAATTGCAACCTCAGGCATAAATGGGTTAA	CGAATTTGTGCCT	GTTCCATTATTGGACT	AGGCATAAATGGG	---
MER85-819	chr21	27432171	27432308	+	TTAACCCATTTATACCTAGTGTTCCATTATTGGAACACTAAGCCTGTGGGAGTTATTTATATCCTACTGCTCAAGGTCATCACCAAGGTCTGATTGCAAAAATTTAAAAAATTGCAACCTCAGGCCTAAATGGGATAG	CCCATTTATACCT	GTTCCATTATTGGAAC	AGGCCTAAATGGG	Peak_2045
MER85-820	chr21	29462864	29463000	+	ATATTAAATTTATGCCTAGTGTTCCATTATTGGAACACTAAATGTGGGAGTTATTTATATCCTACTGCTCAAGGTCATTGCCAAGATCTGATTTTTCAAATTCAAAAAATTGCAACCTCAGGCATTAAGTGGGTTAA	TAAATTTATGCCT	GTTCCATTATTGGAAC	AGGCATTAAGTGGG	Peak_2051
MER85-821	chr21	34821852	34821989	-	TTAACCCATTTATGCCTAGTGTTCCATTATTGGAACGCTAAGCATGTGGGAGTTATTTATATCCTATTGCTCAAGGTCATTGCCAAGGTCTGATGGCAAAAATTCAAAAAATTGCAACCTCTGGCATAAATGGGTTAA	CCCATTTATGCCT	GTTCCATTATTGGAAC	TGGCATAAATGGG	Peak_2055
MER85-822	chr21	34980085	34980221	+	TTAACCCATTTATGCCTAGTATTCCATTATTGGACCGCTAAGCTTGTGGAAGTTATTTATATCCTACTGCTCAATGTCATCACCAAGGTCTGCTTTTTCACACAAAAAATTTGCAACCTCAGGCATAAATGGGTTAA	CCCATTTATGCCT	ATTCCATTATTGGACC	AGGCATAAATGGG	---
MER85-823	chr21	37833211	37833317	+	AAAACCCATTTATGCCTAGTGTTCCATTATTGGAATGCTAAGCATGTGGGAGTTATTTATATCCTACTGCTGAAGGTCATCACCAAGGTCTGATTGCCTCAGGCATACATGGGTTAA	CCCATTTATGCCT	GTTCCATTATTGGAAT	AGGCATACATGGG	---
MER85-824	chr21	40645821	40645960	-	AAAACCCACTTATGACTAGTGTTCCATTATTGGAACACTAAGCATGTGGGAGTTATTTACATCCTACTGTGCAAGGTCATCACCAAGGTCTGATTGCAAAAATTCAAAAAAAATTGCAACCTCAGGCATAAATGGGTTAA	CCCACTTATGACT	GTTCCATTATTGGAAC	AGGCATAAATGGG	---
MER85-825	chr21	40665587	40665724	+	TAAACCCATTTAAGCCTAGCGTTTCATTATTGGAACGCTAAGCATGTGGCAATTATTTATTTCCTGCTGCTCAAGGTCATTGCCAAGGTCTGATTGCAAAAATTTAAAAAATTGCAACCTCAGGCATAAATGGGTTAA	CCCATTTAAGCCT	GTTTCATTATTGGAAC	AGGCATAAATGGG	---
MER85-826	chr21	40745577	40745716	+	AATACCCAAGTGTTCCATTATTGGAACACTAAACATGTGGGAGTTATTTATATCCTACTGCTCAAGGTCATCATCAAAGTCTGATTTTTCACTGACGCAAAAATTCAAAAAAATTGCAACCTCCAGCATAAATGGGTTTA	CCCA	GTTCCATTATTGGAAC	AGCATAAATGGG	---
MER85-827	chr21	42041068	42041199	-	TGAATATGCCTAGTGTTCCCTTATTGGAACGCTAATCATATGGGAATTATTCGTGTCCTACTGTTCAAGGTCATCGCCAAGGTCTGATTTTTCAAATTCAAAAAATTGCAACCTCAGGCAAAAATGGGTAGG	TATGCCT	GTTCCCTTATTGGAAC	AGGCAAAAATGGG	---
MER85-828	chr22	14712912	14713059	-	TTAACCCACTTATGCCTAGTGTTCCATTATTGGAATACTGAGCATGAGGAATTAACTTACATCCTACTGCCCAAGGTCATTGACAAGGTCTGATTTTTCACTCATGCAAAAATTCAAAAAATTGCAGCCTCTTGCATAAGTGGGCTAA	CCCACTTATGCCT	GTTCCATTATTGGAAT	TGCATAAGTGGG	---
MER85-829	chr22	30056614	30056749	+	TTAACCCACTTATGCCTCATGTTCCATTATTGGGACGCTAACCTTTTAGGAATTATTTGTATCCTACTGCTCAAGATCATCATTAAAGTCTGATTTTTCACAAAAAAGTTTGTAACCTCCAGCATAAATGGGTTAA	CCCACTTATGCCT	GTTCCATTATTGGGAC	AGCATAAATGGG	---
MER85-830	chr22	32397714	32397851	+	TCAACCCATCTATGCCTAGTGTTCCATTATTGGAACACTAAGCATGTGGGAGTTATTGATATCCTACCGTTCAAGGTCATCGCCAAGGTCTGATTGCAAAAATTCAAAAAATTGCAACCTCCAGCATAAATGGATTAA	CCCATCTATGCCT	GTTCCATTATTGGAAC	AGCATAAATGGA	Peak_2058
MER85-831	chr22	33288671	33288834	+	CCCGTTTGTTTATGCCTAGTGTTCCATTATTGGAATCCTAAGCTTGTGGGAGTTATTTATATCCTACTGCTCAAGGTCATTGCCAAGGTCTGATTTTTCACACACACACACACGCACATGCATGCACACACACAAAATTATAACCTGCGGCATAAATGGGTTAA	TTTGTTTATGCCT	GTTCCATTATTGGAAT	CGGCATAAATGGG	---
MER85-832	chr22	38013831	38013972	+	TCATTTCATTTATGCCTAGTGTTCCATTATTGGGAATTATTTCTGTCCTCCTTCTCAAGGTCATTGCCAAGGTCTGATTGCAAAAGTTTTAAAAATTGCAACTTAAGGCATAAATGGGTTAA	TTCATTTATGCCT	GTTCCATTATTGGGAA	AGGCATAAATGGG	---
MER85-148	chr3	7633779	7633920	-	TTAACCTATTTATGCCTAGTGTTTCATTATTGGAACGTTAAGCTTGTGGCAGTTATTTATATCCTACTGCTCAAGGTCATTGCCAAGGTCTGATTTTTCACACACACACAAAGAATTGCAACCTCCAGCATAAATGGGTAAA	CCTATTTATGCCT	GTTTCATTATTGGAAC	AGCATAAATGGG	---
MER85-149	chr3	15850200	15850333	-	TTAATCCACTTATGCCTAGTGTTCCATTATTGGAACACTAAGCATGTGGGAGTTATTTATATCCTACTGCTCAAGGTCATTGCCAAGTTCTGATTTTTCACTCATAATTGCAGCTTCCAGCATAAATGGGTTAA	TCCACTTATGCCT	GTTCCATTATTGGAAC	AGCATAAATGGG	Peak_281
MER85-150	chr3	31013583	31013720	-	TTAGTCCCTTTATGCCTAATGTTCCATTATTGGAACACTAATCATGTGGGAGTTATTTATATCCTACTGTTCAAGATCATAGCAAAGGTCTGATTGCAAAAATTCAAAAAATTGCAACCTCAGGCATAAATGGGTTAA	TCCCTTTATGCCT	GTTCCATTATTGGAAC	AGGCATAAATGGG	Peak_292
MER85-151	chr3	33193609	33193746	-	TTAACCCATTTATGCCTCGTGTTCCATTGTTGGAATGCTAAGCTTGTGGGAGTTATTTATATCCTACTTCTCAAGGTCATCACCAAGGTCTGATTTTTGACACAAAAAAATTTGCAACCTCTGGCATAAATGGGTTAA	CCCATTTATGCCT	GTTCCATTGTTGGAAT	TGGCATAAATGGG	---
MER85-152	chr3	39198219	39198354	+	AGCACTTTATACTGCCTAGTGTTCCATTATTGGAACGCTAAGCATGTGGGAGTTATTTATGCGACTGCTCAAGGTCATTGCCAAGGTCTGATTACAAAAATTCAAAAAATTGCGACCTCAGGCATAAATGGGTTAA	CTTTATACTGCCT	GTTCCATTATTGGAAC	AGGCATAAATGGG	Peak_293
MER85-153	chr3	40217528	40217655	+	GTGTCTTAATTATGCCTAATGTTCCATTATTGGAACGCTAAGCATGTGGGAGTTATTTATCTGACTGCTCAAGGTCATCGCCAAGGTCTGATTGCAAAAATTCAAAAAAATTGCAAACTCAGGCATAAATTGGTTAA	CTTAATTATGCCT	GTTCCATTATTGGAAC	AGGCATAAATTGG	Peak_294
MER85-154	chr3	40273885	40274032	-	AAAATCCACTTATGCCTAGTGTTCCATTATTGGAATGCTAAGCATATGAGAGTTATTTATATCCTACTGCTCAAGGTCATCACCAAGGTCTGATTTTTCACTCATGCAAAAATTCAAAAAACTGCAATCTCCAGCATAAATGGGATTG	TCCACTTATGCCT	GTTCCATTATTGGAAT	AGCATAAATGGG	---
MER85-155	chr3	44323254	44323390	-	TTAACCCATTTATACCTAGTGTTACATTATTGGAACACTAAACTTATGGGAGTTATTTATATCCTACTGCTCAAGGTCATCACCAAGGTCTGATTTTTCACAAAAAACATTTGCAATCTCTGGCATAAATGGGTTAA	CCCATTTATACCT	GTTACATTATTGGAAC	TGGCATAAATGGG	---
MER85-156	chr3	53036899	53037036	-	TTAACCCATTTATGCCTACTGTTCCATTACTGGAACGCTAAGCTTGTGGGAGTTATTTATATCATAGTGCTCAAGGTCATCACCAAGGTCTGAGTTTTCACACAAAAAAATTTGCAACCTCCAGCATAAATGGGTTAA	CCCATTTATGCCT	GTTCCATTACTGGAAC	AGCATAAATGGG	Peak_295
MER85-157	chr3	54265351	54265483	+	TTAATATGCCTAGCATTCCATTATTGGAATGCTAAGCATATGGGAATTATTTCTATCCTACTGCTCAAGGTCATCGCCAAGATCTGATTTTCAAAATCCAAAAAATTGCAACCTTCAGGCATAAATGGGCTAG	TATGCCT	ATTCCATTATTGGAAT	AGGCATAAATGGG	---
MER85-158	chr3	59334827	59334965	+	AAAACCCATTTACACCTAGTGTTCCCATTATTGGAACGCAAAGCATGTGGGAGTTATTTATATCCTATTGCTCAAGGTCATCGCCAAGGTCTGATTGCAAAAATTCAAAAAATTGCAACCTCAGGTATAAATGGGTTAA	CCCATTTACACCT	GTTCCCATTATTGGAAC	AGGTATAAATGGG	---
MER85-159	chr3	60114882	60115029	+	TTAACCCACTTAGGCCTAGTGTTCCATTACTGGAATGCCAAGCATGTGGGAGTTATCCATATCCTACTGCTCAAAGTCATCGCCAAGGTCTGATTTTTCACTCATGCAAAAATTCAAAAAATTACAACCTCCGGCATATATGAGTCAA	CCCACTTAGGCCT	GTTCCATTACTGGAAT	CGGCATATATGAG	---
MER85-160	chr3	60572133	60572280	+	GCAGGACATTAATGCCTAGTGTTCCATTATAGGAACGCTAAGCATGTGGGAGTTATTTATAACCTACAGCTCAAGGTCATCACCAAGGTCTGATTTTTCACTCATGCAAAAATTCAAAAAACTGAAACCTCTGGCATAAACGGGTTAA	GACATTAATGCCT	GTTCCATTATAGGAAC	TGGCATAAACGGG	---
MER85-161	chr3	68091951	68092088	+	AAAACCCATTTATGCCTAGTGTTCCATTATTGGAACACTAAACATGTGGGAGTTATTTTTATCCTACTGCTCAAGGTCATCACCAAAGTCCGATTTTTCAAATTCAAAAAATTGCAACCTCAAGCATAAATGGGTTAA	CCCATTTATGCCT	GTTCCATTATTGGAAC	AAGCATAAATGGG	Peak_296
MER85-162	chr3	77149688	77149825	-	TTACCCAATTTATGCCTAGTGTTCCATTATTGGAACGCCAAGCATGTGGGAGTTATTTACATCCTACTGTTCAAGGTCATTGCCAAGGTCTGATTGCAAAAATTCAAAAAATTACCACCTCAGGCATAAATGGGTTAA	CCAATTTATGCCT	GTTCCATTATTGGAAC	AGGCATAAATGGG	Peak_298
MER85-163	chr3	86774302	86774438	-	AAAACCCATTTATTCCTAGTGTTTCATTATTGGAATGCTAAGCATGAGGGATTTATTTATATCCTACTGCTCAATGTCATCGCCAATGTCTAATTTCAAAATTCAAAATATTGCATCTTCAGGCATAAATGGGTTAA	CCCATTTATTCCT	GTTTCATTATTGGAAT	AGGCATAAATGGG	---
MER85-164	chr3	88622692	88622833	-	TAAGCCCATTTATGCCTAGTGTTCCATTATTGGAACGCTAAGCTTGTGGGAATTATTTATATCCTACTGCTCTAGATAATCACCAAGGTCTGATTTTTCTCCAAAAAAAAAAAAATTGCAACCTCAGGCATAAATAGGTTAA	CCCATTTATGCCT	GTTCCATTATTGGAAC	AGGCATAAATAGG	Peak_304
MER85-165	chr3	97513798	97513935	-	AAAACTGATGTATGCCTAGTGTTCTATTATTGGAACATTAAGCATGTGGGAGTTATTTATATCCTACTTCTCAAGGTTCTCACCAAGATCTGATTGCGAAAATCCAAAAAATTGCAACCTCAGGCATAAATGGGTTTA	CTGATGTATGCCT	GTTCTATTATTGGAAC	AGGCATAAATGGG	---
MER85-166	chr3	98222353	98222486	+	ACCCATTTATTATGCCTAGTGATCCGTTATTGGAACGCTAAGCTTGTGGGAGTTATTTATATCCTACTGCTCAAAGTCATCACCAAGGTTTGATTTTTTTTTTAAAAAGTCAACCTCTGGCATAAATGGGTTAA	ATTTATTATGCCT	GATCCGTTATTGGAAC	TGGCATAAATGGG	---
MER85-167	chr3	102579435	102579572	-	TTAACCCATTTATGCTTAGTGTTCTATTACTGGAACGCTAGGCATGTGGAAGTTATTTATATCCTACTGCTAAAGGTTATCACCAAGCTGTGATTGCAAAAATTCAAAAAATTGCAACCTCAGGCGTTAATGAGCCTT	CCCATTTATGCTT	GTTCTATTACTGGAAC	AGGCGTTAATGAG	---
MER85-168	chr3	111383610	111383747	-	GTTAGCAATTTATTCCTAGTGTTCCATTATTGGAACGCTGAGCATATGGGAATTATTTATATCCTAGTGCTCAAGGTCATCGCCAAGGCCTGATTGCAAACATTCAAAAAATTGCAACCTCAGGCATAAATGGGTTAA	GCAATTTATTCCT	GTTCCATTATTGGAAC	AGGCATAAATGGG	Peak_309
MER85-169	chr3	113299416	113299552	+	CTTCTTAATTTATGCCTAGTGTTCCATTATTGGAATGCTAATCATGTAGAAGTTATTTATATCTTACTGCTCAAGGTCATCACCAAAGTCTGAATGCAAAAATTCGAAAAGTTCAACCTCAGGTATAAATGGGTTAA	TTAATTTATGCCT	GTTCCATTATTGGAAT	AGGTATAAATGGG	Peak_317
MER85-170	chr3	115868627	115868765	-	TTATCCCATTTATGCCTAGTGTTCCATTATTGGAACGCTAAGCATGGAGGAGTTATTTATATCCTACTGCTCAAGGTCATCGCCATGGTCTGATTGCAGAAATTCAAAGAAATTGCAACCTCAGGCATAGATGGGTTAA	CCCATTTATGCCT	GTTCCATTATTGGAAC	AGGCATAGATGGG	Peak_324
MER85-171	chr3	115931712	115931865	-	ATAACCCATTTATGCCTAGTGTTCCACTATTGGAATGCTAAGCTTGTGGCAGTTATGTATATCCTGTTGCTCAAGGTCATCACCAAGTTCTGATTTTTCACACATACACACACACACACACACAAAATTGCAACATTTGGCATAAATGGGTTAA	CCCATTTATGCCT	GTTCCACTATTGGAAT	TGGCATAAATGGG	---
MER85-172	chr3	119530293	119530430	-	TTAACCCATTTATGCCTAGTATTCCACTATTAGAATGCTAAGTATGTGGGAGTTATTTATATCCTATTGCTGAATGTCATTGCCAAGGTCTGATTGCAAAAATTCAAAAAATTGCAACCTCAGGCATAAATGGGTTAA	CCCATTTATGCCT	ATTCCACTATTAGAAT	AGGCATAAATGGG	---
MER85-173	chr3	120125119	120125247	+	TTAACCCACTTATGCCCAGTGTTCCATTATTGGAACGCTAAGCATGTGGGAGTTATTTACATCCTACTGCTCAAGGTCATCGCCAAGGTCTGATTGCAAAAAATAAAAAAATTGCAACCTCAGGGTTAA	CCCACTTATGCCC	GTTCCATTATTGGAAC	AGGG	Peak_328
MER85-174	chr3	130737800	130737937	-	TAGACCTGCGTATGCCTAGTATTCCATTATTGGAACGCTAAGCATGTGGGAGTTATTTATATCCTACTGCTCAAGGTCATCGCCAAGGTCTGATTGCAAAAATCCAAAAAATTGCAACCTCAGGCATAAATGAGTTAC	CCTGCGTATGCCT	ATTCCATTATTGGAAC	AGGCATAAATGAG	Peak_343
MER85-175	chr3	132058382	132058519	+	TTATCTCATTTATACCTAGTGTTCCATTATTGGAACAATAAGCATGTGGGAGTTATTTACATCCTACTGCTCAAGGCCATCGCCAAGGTCTGATTGCAAAAATTCAAAAAATTGTAACTTTGGGCACAAATGGGTTAA	CTCATTTATACCT	GTTCCATTATTGGAAC	GGGCACAAATGGG	Peak_344
MER85-176	chr3	132158563	132158700	+	ATTAACCATTTATGCCTAGTGTTCCATTATTGGAATGCTAAGCATGTGGGACTTATTTATATCCTACTGCTCAAGGTCATTGCCAAGGTCTGGTTGCAAAAATTCAAAAAATTGCAACCTCAGACACAAATGGGTTAA	ACCATTTATGCCT	GTTCCATTATTGGAAT	AGACACAAATGGG	---
MER85-177	chr3	133748590	133748727	-	TAAATCCATTTATACCTAATGTTCCATTATTGGAACGCTAAGCATGCGAGAGTTATTTATATCCTACTGCTCAAGGTCATCACCAAGGTCTGATTGCAAAAATTCAAAAAATTGCAACCTGAGGCATAAATGGGTTAA	TCCATTTATACCT	GTTCCATTATTGGAAC	AGGCATAAATGGG	Peak_345
MER85-178	chr3	134091417	134091565	-	TTAACCCATTTATGCCTAGTGTTCCATTATTGGAACGCTAAGCATGTGGCAGTTATTTATATCCTACTGCTCAGGGTCATCACCAAGGTCTGATTTTTCATACATGTCTGCAATTCAAAAATTTGCAACCTCCAGCATAAATGGGTTAA	CCCATTTATGCCT	GTTCCATTATTGGAAC	AGCATAAATGGG	Peak_346
MER85-179	chr3	138126288	138126420	+	TTAACCCATTTGTGCCTAGTGTTCCATTATTGGAACGCTAAGCTTGTGAGAGTTATTTATATCATGCTCAAGGTCGTCACCAAGGTCTGATTTTTCACACAAGAAATTGCAACCTCCGGCATATATGGGTTAA	CCCATTTGTGCCT	GTTCCATTATTGGAAC	CGGCATATATGGG	---
MER85-180	chr3	143083155	143083287	-	AGCTTCCATTTATGCCTGTGTTCCATTACTGGAACGCTAAGCATGTGGGAGTTATATCCTACTGCTCAATGTCCTTGCCAAGGTCTCATTGCAAAAATTTTAAAAATTGCAACCTCCAGCATAAATGGGTTAA	TCCATTTATGCCT	GTTCCATTACTGGAAC	AGCATAAATGGG	Peak_354
MER85-181	chr3	143748451	143748587	+	TTAATGAACTTATGTCTAGTATTCCATTATTGGAATGGTAAGCTTGTAGAAGTTATTTATATCCTACTGCTCAAGGTCATCACCAAAGTCTGATTTTTCACAAAAAAAATTTGCAACCTCTGGCATAAATGGGTTAA	TGAACTTATGTCT	ATTCCATTATTGGAAT	TGGCATAAATGGG	---
MER85-182	chr3	144120946	144121082	+	CAATCCCATTTATGCCTAGTAGTCCATTATTGGAATGCTAAGCATGTGGGAGTTATTTTTATCTTACTGCTCAAGGTCATCTCCAAGGTCTGATTGCAAAATTTAAAAAATTGTAACCTCAGGTATAAATGGGTTAA	CCCATTTATGCCT	AGTCCATTATTGGAAT	AGGTATAAATGGG	---
MER85-183	chr3	152452761	152452897	+	TTAACTTGTTTATACCTTGTGTTCCATTATTGGGACACTAAGCTCATGGGAGTTATTCATATCCTATTGCTCATGGTCATCGCTAAGATCTGATTTTTCATAGAAAATAATTGCAACTTCTGGCATAAATACTGATT	CTTGTTTATACCT	GTTCCATTATTGGGAC	TGGCATAAATACT	---
MER85-184	chr3	161175225	161175360	+	ATCTTTTATTTATGCCTAGTGTTCCATTATTGGAACGCTAAACTTGTGGGAGTTATTTATATCCTACTGCTCAAGGTCATCACCAAGGTCTGATTTTCACCAAAAAAATTTGCAACCTCCGGCATAATTGGGTTAA	TTTATTTATGCCT	GTTCCATTATTGGAAC	CGGCATAATTGGG	Peak_375
MER85-185	chr3	164722329	164722465	-	TAAGCCCATTTATGCCTAGTGTTCCCTTATTGGAATGCTAAGCTTGTGGGAGTTATTTATATCCTACTGCTCAAGGTCATTGCCAAGGTCTGATTTTTCACACACAAAAATTGCAACCTCCAGCATAAATGGGTTAG	CCCATTTATGCCT	GTTCCCTTATTGGAAT	AGCATAAATGGG	---
MER85-186	chr3	165060684	165060820	+	AAAACCCATTTATGCCCAGTGTTCCACTATTGGAATGCTAAGCATGTGAGAGTTACTTATATCCTACTGCTCAAGGTCATCACCAGGGTCTGATTTTGCAATTCAAATAATTGCAAACTCAGTCATAAATGGGTTAA	CCCATTTATGCCC	GTTCCACTATTGGAAT	AGTCATAAATGGG	---
MER85-187	chr3	170964536	170964668	+	CGTCTTTCATTATGCCTAGTGTTCCGTTATTGGAACGCTAAGCTTGTGGGGGTTATATCCTACTGCTCAAGGTCATCGCCAAGGTCTAATTTTTCAAAAAAGAAACTTCTAACCTCTGGCATAAACCGATGAC	TTTCATTATGCCT	GTTCCGTTATTGGAAC	TGGCATAAACCGA	Peak_378
MER85-188	chr3	174883151	174883287	-	TTGACCCATTTATGCCTGGTGTTCCATTATTGGAACACTAAGCATGTGGGAGTTATTTATATCCTACTGCTCAAGGTCATCGCCAAGGTCTGATTGCAAAAATTCACAAAATTCCAACCTCAGGCATAATGGGTTAA	CCCATTTATGCCT	GTTCCATTATTGGAAC	AGGCATAATGGG	Peak_383
MER85-189	chr3	176491096	176491229	-	AAATAAACTTTATGCCTAGCGTTCCATTATTGGAACACTAAGCATGTGGAAGTTATATCCTATTGCTCAAGGTCATCGCCAAGGTCTGATTGCAAAAATTCAAAAAATTGCAACCTCAGACACAAATGGGTTAA	AAACTTTATGCCT	GTTCCATTATTGGAAC	AGACACAAATGGG	Peak_384
MER85-190	chr3	177086942	177087080	+	TTAATCCGTTTATGCCTAGTGTTCCTTTATTGGAACACTAAACATGTGGGAGTTATTTATATCCTACTGCTCAAGGTCATCACCAAGGTCTGATTGCAAAAATTTAAAAACATTGCAACCTCAAGAATTAATGAGTTTT	TCCGTTTATGCCT	GTTCCTTTATTGGAAC	AAGAATTAATGAG	---
MER85-191	chr3	193544477	193544602	-	TTAACTCATTTATGCCTAGTGTTCCATTATTGGAACACTACGCATGTGGGAGTTATTTATATCCTACTGCTCAAAGTCATCGCCAAGGTCTGATTGCAGAAATTCAAAAAATTGCAACCTCATTAA	CTCATTTATGCCT	GTTCCATTATTGGAAC	A	Peak_394
MER85-833	chr3_random	472780	472917	-	AAAACCCATTTATGCCTAGTGTTCCATTATTGGAACACTAAACATGTGGGAGTTATTTTTATCCTACTGCTCAAGGTCATCACCAAAGTCCGATTTTTCAAATTCAAAAAATTGCAACCTCAAGCATAAATGGGTTAA	CCCATTTATGCCT	GTTCCATTATTGGAAC	AAGCATAAATGGG	---
MER85-192	chr4	3702792	3702939	-	TGATAACATTTATGCCTAGTGTTTCATTATTGGAACGCTAAGCCTGTGGGAGTTATTTATATCCAACTGCTCAATGTCATCACCAAGGTCTGATTTTTTACTCATGTAAACATTTTAAAAATTGCAACCTCAAGCATAAATGGGTTAA	AACATTTATGCCT	GTTTCATTATTGGAAC	AAGCATAAATGGG	Peak_399
MER85-193	chr4	5641449	5641586	-	GAATGGCATTTATGCCTAGTGTTCCATTATTGGAATGCTAAGCTTGTGGGAGTTATTTATATTGTACTGCTCAAGGGCATCACCAAGTTCTGATTTTTCACACACAAAAAATGGCAACCTCCAGCATAAATGGGGTAA	GGCATTTATGCCT	GTTCCATTATTGGAAT	CAGCATAAATGGG	---
MER85-194	chr4	11652569	11652706	-	TAACACTTTTAATGCCTAGTGTTCCATTATTGGAACACTAAGCATGTGGGAGTTATTTACATCTTACTGCTCAAGGTCATCACCAAGGTCTGATTGCAAAAATTCAAAAAATTGCATTCTCAGGCATAAATGGGTTAA	ACTTTTAATGCCT	GTTCCATTATTGGAAC	AGGCATAAATGGG	Peak_405
MER85-195	chr4	15185625	15185762	+	TAAACCTATTTATGCCTAGTGTTCCATTACTGGAACGCTACGCATGTGGGAGTTATTTATATCCTACCTCTCAAGGTCATTTCCAAGGTCTGATTGCAAAAATTCAAAAAATTGCAACCTCAGGCATAAATGTGTTAA	CCTATTTATGCCT	GTTCCATTACTGGAAC	AGGCATAAATGTG	Peak_408
MER85-196	chr4	15625274	15625410	-	TTAACCCATTTATGCCTAGTGTTCTATTATTGGAACGCTAAGCTTGTGGGAGTTATTTATATCCTACTGCCAAATGTCATCATCAGGTTCTGATTTTTCACAAAAAATATTTGCAACCTTCAGCATAAATGGATTAA	CCCATTTATGCCT	GTTCTATTATTGGAAC	AGCATAAATGGA	---
MER85-197	chr4	24919559	24919696	+	CCAACGCATTTATGCCTAGTGTTCCATTATTGGAATGCTAAGCATGTGGGAGTTATTTATATCCTAATGCTCAAGGTCACCGCCAAGGTCTGATTGCAAAAATTCAAAAAATTGCAACTTCAGGCATAAATGGGTTAA	CGCATTTATGCCT	GTTCCATTATTGGAAT	AGGCATAAATGGG	---
MER85-198	chr4	25961673	25961792	-	TATAACGTATATAATATAGTGTTCCATTATTGGAATGCTAAGCTTGTGAGTTATTTATATCCAACTGCTCAAGGCTATCACACAAAAAAAATTTTGCAACCTATGGCATAAATGGGTTAA	ACGTATATAATAT	GTTCCATTATTGGAAT	TGGCATAAATGGG	---
MER85-199	chr4	34400486	34400623	+	AGTCTTCCATTTAGTCTAGTGTTCCATTATTGGAACGCTAAGCATGTGGGAGTTATTTATATCCTACTGCTCAAGGTCATCACCAAGGTCTAATTGCAAAAATTCAAAAAACTGCAACCTCAGGCATAAATGGGTTAA	TTCCATTTAGTCT	GTTCCATTATTGGAAC	AGGCATAAATGGG	Peak_414
MER85-200	chr4	44014391	44014538	+	TTAACCCACTTATGCCTAGTGTTCCATTAGTGGAGTGCTAAGCATGTGGGAATTACTTATATCCTACAGCTCAAGGTCATTGCCAAGGTCTGATTTTTCACTCATGGAAAAATTCAAAAAATTGCAATCTCTGGCATAAATGGGTTAA	CCCACTTATGCCT	GTTCCATTAGTGGAGT	TGGCATAAATGGG	---
MER85-201	chr4	45574768	45574906	-	TAACCCCATTTATGCCTGGTTTTCCATTATTGGAACACTAAGCATGTGGGAGTTATTTATATCCTACTGCTCAAAGTCATTGCCAAAGTCTGATTGCAAAAAGTAAAAAAAATTGCAACCTCAGGCATAAATGAGTTAA	CCCATTTATGCCT	TTTCCATTATTGGAAC	AGGCATAAATGAG	---
MER85-202	chr4	45574934	45574980	+	TGACCTCATTTATGCCTAGTGTTCCATTATTAGGACACTAAGCATG	CTCATTTATGCCT	GTTCCATTATTAGGAC	---	---
MER85-203	chr4	47647956	47648092	+	CAAACCCATTTATGCCTAGTGTTTGATTATTGGAACGCTAAGCATGTGGGAGTTATTTCTATCCTACTGCTCAAGGTCATCACCATGATCTGATTGCAAAAATTCAAAACACTGCAACCTTAAGCATAAATGGTTAA	CCCATTTATGCCT	GTTTGATTATTGGAAC	AGCATAAATGG	Peak_434
MER85-204	chr4	47764513	47764660	+	TTAACCAACTTATGCCAAGGGTTCCATTTTTGGAACGCTAAGCATGTGGGAGTCACTTATATCCCACTGCTCGAGGTCATCGCCAAGGTCTGATTTTTCACTCATGCAAAAATTCAAAAAATTGCCACCTGCGGCATAAATAGGCTAA	CCAACTTATGCCA	GTTCCATTTTTGGAAC	CGGCATAAATAGG	---
MER85-205	chr4	47850307	47850444	+	TTAACCCATTTATGCCTAGTGTTCCATTATTGGAACACTAAGCTGTGGGAGTTATTTATATTCTACTGCTCAAAGTCATCACCAAGGTCTGATTTTTCACACACAAAAAATTTGCAACCTCCAGCACAAATGAGTTAA	CCCATTTATGCCT	GTTCCATTATTGGAAC	AGCACAAATGAG	Peak_436
MER85-206	chr4	63105633	63105769	+	TTAACCCATTTATGCCTAGATTTCCATTATTGGAACACTAAGCTTGTGGGAATTATTTATATCCTACTGCTCAAGGTCATCGCCAAGGTCTGATTTTTCACAAAAAATATTTGCAACCTCCTGCATAAATAGGTTAA	CCCATTTATGCCT	TTTCCATTATTGGAAC	CTGCATAAATAGG	---
MER85-207	chr4	72566156	72566287	+	AGTCAGCTTAAATGCCTAGTGTTCCATTATTGGAATGCTAAGCTTGTGGGAGTTATTTATATCCTACTGCTCAAGGTCATCGCCAAGGTCTGATTTTTCACACACAAAAAATTTTTGGAATAAATAGGCTAA	ATGCCT	GTTCCATTATTGGAAT	TGGAATAAATAGG	---
MER85-208	chr4	79969103	79969249	-	AAAACCCACTTATACCCAGTGTCCCATTATTGGAACGCTAAGCATGTGGGAGTTATTTATATCCTACCGCTCAAGGTCATCGCCAAGGTCTGATTTTTCACTATGCAAAAATTCAAAAACTTGCAACCTCCAGCATAAATGGGTTAA	CCCACTTATACCC	GTCCCATTATTGGAAC	AGCATAAATGGG	Peak_453
MER85-209	chr4	83716081	83716217	+	TTAGCCTATTGAAGCCTAGTGTTCCATTATTGGAACCCTAAGTATGTGGGAGTTATTTATATCCTGCTGCTTAAGGTCATTGCCAAGGTCTGATTGCAAAAATTAAAAAATTGCAACTTCAGGCATAAATGGGTTAA	CCTATTGAAGCCT	GTTCCATTATTGGAAC	AGGCATAAATGGG	---
MER85-210	chr4	83803714	83803851	-	TAAACACATTTATGCCTAGTGTTCCATTATTGGAACGGTAAGCATGTGGGAGTTATTTATATCCTGCTGCTCAAGGTCATCACCAAGGTCTGATTGCAAAAATTCAAAAACTTGCAACCTCAGGCATAAATGGGTTAA	CACATTTATGCCT	GTTCCATTATTGGAAC	AGGCATAAATGGG	Peak_454
MER85-211	chr4	88711001	88711137	+	CTTAGCCATTTATGCCTAGTGTTCCATTTTTGGAACGCTAAGCATGTGGGAGTTATTTACATCCTACTGCTCAAGATCATCGCCAGGTCTGATTTTTCACACACACAAAATTGCAACCTCTGGCATAGATGGGTTAT	GCCATTTATGCCT	GTTCCATTTTTGGAAC	TGGCATAGATGGG	Peak_461
MER85-212	chr4	89699277	89699414	-	TTAACCCATTTATGCCTAGTGTTCCATTATTGGAATGCTAAGCATGTGGGAGTTATTTATATCCTACTGCTCAAGGTCATCACCAAGGTCTGATTACAAAAATTCAAAAAATTGCAACCTCAGGCATAAATGGATTAT	CCCATTTATGCCT	GTTCCATTATTGGAAT	AGGCATAAATGGA	---
MER85-213	chr4	90181571	90181707	-	TTAACCCATTTATGCCTAGTGTTCCATTATTGGAACGCTAAGCTTGTGGGAGTTATTTATATCCTACTGCTTAAAGTCATCATCCAGGTCTGATTTTTAGCAAGAAAAATTTGCAACCTTCGGCATAAATGGGTTAA	CCCATTTATGCCT	GTTCCATTATTGGAAC	CGGCATAAATGGG	Peak_463
MER85-214	chr4	93747260	93747395	-	TTCACCCACTTATGCCTAGTGTTCCATTATTGGAACGCTAAGCATGTGGGAGTTATTTATATCCTGCTGCTCAAGGTAATTACCAAGGTCTGATTGCAAAAATTCAAAAAATTGCAACCAGGCATAAATGAGTAAG	CCCACTTATGCCT	GTTCCATTATTGGAAC	AGGCATAAATGAG	---
MER85-215	chr4	98105028	98105165	+	TTTAACCATTTATGCCTAGTGTACCATTATTGGAATGCTAAGCATATGGGAGTTATTTATATCCTACTGCTCAAGGCCATCACAAAGGTCTGATTGCAAAAATTCCAAAAATTGCAACCTCAGGCATAAATGTGTTAA	ACCATTTATGCCT	GTACCATTATTGGAAT	AGGCATAAATGTG	---
MER85-216	chr4	99765315	99765452	+	AGTAGTTATTTATGCCTAGTGTTCCATTACTGGAACGCTAAGCATGTGGGAGTTTTTTATACCCTTCTGCTCAAGGTGGTTGCCAAGGTCTGATTGCAAAAATTCAAAAAATTGCAACCTCAGACATAAATGGATTAA	GTTATTTATGCCT	GTTCCATTACTGGAAC	AGACATAAATGGA	Peak_464
MER85-217	chr4	103480064	103480201	+	TAAACACATTTATTCCTAGTGTTCCATTATTGAAACACTAAGCATGTGGGAGTTATTTATATCCCACTGCTCAAGGTCATTGCCAAGGTCTGATTGCAAAAATTCAAAAAATTGCAACCTCAGGCATAAATGGGTTAG	CACATTTATTCCT	GTTCCATTATTGAAAC	AGGCATAAATGGG	---
MER85-218	chr4	103988193	103988340	+	TTAACCCACGTATGCCTAGCGTTCCATTATTGGAACGCTAAGCATGTGGGAATTATTTATAGCCTACTGCTCAAGGTCATCGCCAAGGTCTGATTTTTCACTCATGCAAAAATTCAAAAAATTGCAACCTCTGGCACAAACGGGTTAA	CCCACGTATGCCT	GTTCCATTATTGGAAC	TGGCACAAACGGG	Peak_465
MER85-219	chr4	104165852	104165988	+	TTAACCCATTTATGCCTAGTGTTCCATTATTAGAATGCTAAGCCTGTGGGAGTTATTTATATCCCACTGCTCAAGGTCATTGCCAAGGTCTGATTTTTCACAAAAAATTTTTGCAACCTCTGGCATAAATAGGTTAA	CCCATTTATGCCT	GTTCCATTATTAGAAT	TGGCATAAATAGG	---
MER85-220	chr4	106822251	106822385	+	TTAACCCACTTATGCCTAGTGTTCCATTATTGCAATGCTCGGCTTATAGAGTTATTTATATCCTACTGTTCAAGGTCATCATCAGGTCTGATTTTTCACCAAAAAAATTTGCAACCTCTGGCATAAATGGGTTAA	CCCACTTATGCCT	GTTCCATTATTGCAAT	TGGCATAAATGGG	---
MER85-221	chr4	107762412	107762522	-	TTAAGGAACACTAAGCATGATGGAGTTATTTATATCCTACTGCTCAAGGTAGTCACCAAGGTCTGTTTGCAAAAAGTTAAAAAACTGCAACCTCAGGCATAAACAGGTTAA	---	GGAAC	AGGCATAAACAGG	---
MER85-222	chr4	107941631	107941750	+	TTAACCTATTTATGCCTAGTGTTCCATTATTGGAACGCTAAGCTTGTAGGAGTTATATGTATCCTACTGCTCAAGGTCATCACCAAGGCCTGACTTTTCACAAAAAAAAATTTGCAAACT	CCTATTTATGCCT	GTTCCATTATTGGAAC	---	Peak_467
MER85-223	chr4	108538712	108538849	+	AGAACCCATTTATGCCTAGTGTTCCATTACTGGAACCCTAAGCATGTGGGAGTTATTTACATCCTACTGCTCAAGGTCATCGCCAAAGTCTGATTAAAAAAATTCAAAAAATTACAACCTCAAGTATAAATGGGTTAA	CCCATTTATGCCT	GTTCCATTACTGGAAC	AAGTATAAATGGG	---
MER85-224	chr4	109666726	109666863	-	TAAACTCATTTATGCCTAGTGTTCCATTATTGGAACCCTAAGCATGTGGGAGTTATTTATATCCTATTACTCAAGGTCATCACCAAGGTCTGATTGCAAAAATTCAAAAAATTGCAACCTCAGTCATAAATGGGTTAA	CTCATTTATGCCT	GTTCCATTATTGGAAC	AGTCATAAATGGG	Peak_468
MER85-225	chr4	114516602	114516737	-	AAAACCCACTTATGCCTAGTGAACACTAGGCATGTGGAAGTTATTTATATCCTACTGCTCAAGGTCATCACCAAGGTCTGATTTTTCACTCATGCAAAAATTTTAAAAATGGCAACCTCTGGCATAAGTGGGTTAA	CCCACTTATGCCT	GAAC	TGGCATAAGTGGG	---
MER85-226	chr4	114628965	114629112	-	TTTACCCACTTATACCTACTGTTCCATTATCGAAACGCTAAGCATGTGAGAGTTATTTATATCCTACTGCTCAAGGTCATCGCTAAGGTCTGATTTTCCACTCACGCAAAAATTCAAAAAATTGCAACCTCCAGCATAAATGGGTTAA	CCCACTTATACCT	GTTCCATTATCGAAAC	AGCATAAATGGG	---
MER85-227	chr4	115117008	115117145	+	TTAACTCATTTATGCCTAGTGTTCCATTATTGGAATTCTAAGCATGTGGGAGTAATTTATATACTACTGCCCAAGATCATTGCCAGGGGCTGATTGCAAAAATTCAAAACATTGCAACCTCAGGCATAAATGGGTTAA	CTCATTTATGCCT	GTTCCATTATTGGAAT	AGGCATAAATGGG	---
MER85-228	chr4	115790923	115791069	-	CACACCCACTTATGGCTAGTGTTCCATTATTGGAATGCTATGCATGTGGGAGTTATTTATATCCTACTGCTCAAGTCATCACCAAGTTCTGATTTTCCAATCATGCAAAAATTCAAAAAATTGCAACCTCCGGCATAAATGGGTTAA	CCCACTTATGGCT	GTTCCATTATTGGAAT	CGGCATAAATGGG	---
MER85-229	chr4	130804504	130804641	+	ACCACCCACTTATGCCTAGTGTTCCATTATTGGAACGCTAAGCATGTGGGAATTACTTATATCCTAGTGCTCAAGGTCATCACCAAGGTCTAATTGCAAAAATTCAAAAAATTGCAACCTCAGACATAAATGGGTTAA	CCCACTTATGCCT	GTTCCATTATTGGAAC	AGACATAAATGGG	Peak_472
MER85-230	chr4	131289984	131290121	-	TTTTAATCCATATGTCTAGTGTTTCCTTATTGGAACACTAAGCATGTGGGAGTTATTTATATCCTACTGCTCAAGGTCATTGCCTAGGTCTGATTGCAAAAATTCAAAAAATTACACCGTCAGTAATAAATGGGTTAA	AATCCATATGTCT	GTTTCCTTATTGGAAC	AGTAATAAATGGG	---
MER85-231	chr4	137764872	137765009	+	AAAACCCATTTATGCCTCATGATTTATTATTGGGAGGCTAAGCTTGTGGGGGTTACTTATATTCTCCTGCTCAAGATCATCACAAAGGTCTGATTTTTCACGAAAAGAAAATTGCAGCCTCAGGCATAAATGGGTTAA	CCCATTTATGCCTC	ATTTATTATTGGGAG	AGGCATAAATGGG	---
MER85-232	chr4	140311977	140312113	+	CCAGCCCATTTATGCCAAGTGTTCCATTTTTGGAATGCTAAGCTTGTGGGAATTATTAATATCCTACTGCTCAAGGTCATCGCCAAGGTCTGCTTTTTCACAAAAAAAAATTGCAACTTCGGGCATAAATGGGTTAA	CCCATTTATGCCA	GTTCCATTTTTGGAAT	GGGCATAAATGGG	---
MER85-233	chr4	143296146	143296290	+	TTGGCCCCCTTATGCCTAGTGTTCCATTATTGGAATGCTAAGCATGCAGTTATTTATATCCTACTGCTCAAGGTCATCGCCAAGGTCTGATTTTTCACTCATGCAGAAATTCAAAAAATTGCAGCCTCAGGCATAAATGGGTTAA	CCCCCTTATGCCT	GTTCCATTATTGGAAT	AGGCATAAATGGG	---
MER85-234	chr4	144383170	144383308	+	AAAACCCATTTATGCCTAGTGTTCCATTATTGGAACATTAAGCATGTGGGAGTTACTTACATCCTACTACTGAAGGTCATTGCCAAGGTCTGATTCCAAAAATTCAAAAAAATTGCAACCTCAGGAATAAATGGGTTAA	CCCATTTATGCCT	GTTCCATTATTGGAAC	AGGAATAAATGGG	---
MER85-235	chr4	144557393	144557530	+	TTATCCCATTTATGCCTAGTGTTCCATTATTGGAACGCTAAGCATGTGGGAGTTATTTATATCCCACTGCTCAAGGTCATCGCCAAGGTCTGATTGCAAACATTCAAAAAATTGCAACCTCAAGCATAAATAGGTTAT	CCCATTTATGCCT	GTTCCATTATTGGAAC	AAGCATAAATAGG	Peak_473
MER85-236	chr4	152029792	152029933	+	TTAACCTATTTATGTCTAGTGTTCCATTATTGGAACACTAAGCTTGTGGGAGTTATTTATATCCTACTGCTCAAGGTCATTGCCAAGATTTGATTTTCCACAAAAAAAAAAAAAATTGCAACCTCTGGCATAAATGGCTTAA	CCTATTTATGTCT	GTTCCATTATTGGAAC	TGGCATAAATGGC	Peak_474
MER85-237	chr4	157586010	157586143	-	TTAACTTATGCCTAGCGTTCCATTATTGGAACGCTAAGCATACAGGAGTTATTTATAACCTACTGCTTAAGGTCATTGCCAAGGTCTGATTGCAAACATTTAAAAAATTGCAACCTCAGACATAAATGGGTTAC	CTTATGCCT	GTTCCATTATTGGAAC	AGACATAAATGGG	Peak_476
MER85-238	chr4	169855424	169855561	-	TTTACCCATTTATGCCTAGTGTTCCATTATTGGAATGCTAAGCATTTGGGAGTTACTTATATCCTACTGCTCAAGGTCATCGTCAAGGTCTGATTGCAAAAATTCAAAAAATTGCAACCTCAGGCATAGATGGGTTAA	CCCATTTATGCCT	GTTCCATTATTGGAAT	AGGCATAGATGGG	---
MER85-239	chr4	170224841	170224977	-	CTTGCTTATTTATGCCTAGTGTTCCATTATTGGAACGGTAAGCATGTGGGAGTTATTTATATCCTACTGCTCAAGGCATTTCCAAGGTCTGATTTTTCAAATTAAAAAAATTGCCACCTCAGCCATAAATGGGTTAA	CTTATTTATGCCT	GTTCCATTATTGGAAC	AGCCATAAATGGG	Peak_481
MER85-240	chr4	171729715	171729848	-	AAAACCCACTTATGCCTAGTGTTCCATTATTGGAACGTTAAGCTTAAGGGAGTTATTTATATCCTACTGTACAAGGTCATCAACAAGGTCTGATTTTCCACAAAAAATTGCGATTTCTGGCATAAATGGTTTAA	CCCACTTATGCCT	GTTCCATTATTGGAAC	TGGCATAAATGGT	---
MER85-241	chr4	175669002	175669149	+	TTGACCCACTTATGCCTAGTGTTCCATTATTGGAATACTAAGCACGTGAGAGTTATTTATATCCTACTGTTCAAGGTCATTGCCAAGGTCTAATTTTTAACTCATGCAAAAATTCAAAATATTGCAACCTCTGGCATAAATGGGTTAA	CCCACTTATGCCT	GTTCCATTATTGGAAT	TGGCATAAATGGG	---
MER85-242	chr4	180110768	180110905	-	TAAAAAGGGGTGAGGCTAGTGTTCCATTAATGGAACGCTAAGTATGTAGGAGTTATTTATATCCTACTGCTTAAAGTCATCGCCAAGGTCTGATGGCAAAAATTCAAAAAATTGCAACCTCGGGCATAAATGGGTTAA	AAGGGGTGAGGCT	GTTCCATTAATGGAAC	GGGCATAAATGGG	Peak_485
MER85-243	chr5	172415	172553	+	TTTACCCATTTATGTTTAATGTTCCATTATTGGAACACTAAGCTTGTGGGAGTTATTTATATCCTACTGCTGAATGTCATCGCCAAGGTCTGATTTTTCACACACAAAAAATTTGCAACCTCCAGCATAAATGGGTTAA	CCCATTTATGTTT	GTTCCATTATTGGAAC	AGCATAAATGGG	---
MER85-244	chr5	1987560	1987658	+	AATGTTCTAATAATGGAACGCTAGGCATGTCGGATTTATATCCTACTGCTCAAGGTGATCACCAATGTCTGATTGCTACCTTAGGCATAAATGGTTTAA	---	GTTCTAATAATGGAAC	AGGCATAAATGGT	Peak_494
MER85-245	chr5	2994612	2994749	-	TAAACTCATTTATGCCAAGTGTTTCATTATTGGAACGCTAAGCATGTGGGAGTTATTTATCTCCTGCTGCTCAAGATCATTGCCTAGGTCTGATTTTTCAAATTCAAAAAGTTGCCACCTCAGGTATAAATGAGTTAA	CTCATTTATGCCA	GTTTCATTATTGGAAC	AGGTATAAATGAG	---
MER85-246	chr5	6395285	6395422	-	TTAACCCATTTATGGCTAGTGTTCCATTATTGGAATGCTAAGCTTGTGGGAGTTATTTGTATCCTACTGCTCAAGGTCATCGCTGTGGTCTGATTTTTCACAAAAAAATTTGCAACCTCCAGCATATAAATGGGCTAA	CCCATTTATGGCT	GTTCCATTATTGGAAT	AGCATATAAATGGG	---
MER85-247	chr5	8089338	8089478	-	TTAACCCATTTATGCCTAAAGTCCCATTATTGGGATGCTAAGCTTGTGGGAGTTGTTTTTATCCTACTGTTCAAGGTCATGGGCCAAGGTCTAATTTTTCACACATACAAAAATTGCAAACCCCAGGATAATTAGGGAGGAGA	CCCATTTATGCCT	GTCCCATTATTGGGAT	AGGATAATTAGGG	---
MER85-248	chr5	12358395	12358534	-	ATCTTCTCTTAATGCCTAGTGTTTCATTATTGGAACGCTAAGCTAGCGGGAGTTATTTATATCCTACTGCTCAAGGTCATCGCCAAGGTCTAATTTTTCACACACACACAAAATTGTAACTTCTGGCATTAATGGGTTAA	TCTCTTAATGCCT	GTTTCATTATTGGAAC	TGGCATTAATGGG	Peak_508
MER85-249	chr5	13025944	13026083	+	TCAACCCATTTATGCCTAGTGTTCCATTATTGGAACGCTAAGCTTCTGGGAGTTATTTATATCCTACTGCTGAAGGTCATCAACAAGGTCTGATTTTCCACACAAAAAAAAACTTGCAGCCTCTGGCATAAATGGGTTAA	CCCATTTATGCCT	GTTCCATTATTGGAAC	TGGCATAAATGGG	Peak_509
MER85-250	chr5	19510297	19510434	-	CATTCTCATTTATGCCTAGTGTTCCATTATTGGAACATTAAGCTTGTGGAAGTTATTTATGTCCTACTGCTCAAGGTTATCGCCAAAGTCTGATTTTTCACACACAAAAAATTGCAACCTCAGGCATAAATGGGTTAA	CTCATTTATGCCT	GTTCCATTATTGGAAC	AGGCATAAATGGG	Peak_524
MER85-251	chr5	22293306	22293337	-	AAAAATTGCAACCTCAGGCATAAATGGGTTAA	---	---	AGGCATAAATGGG	---
MER85-252	chr5	22293642	22293779	-	TTAACCCATTTATGCCTAGTCTTCCACTATTGGAACGCTAAGCTTGTGGGAGTTATTTATATCCTACTGTTCAAGGTCATTGACAAGGTCTGATTTTTCACACACAAAAAAAATTTGCAGTCAGGTGTCGTGGCTCAC	CCCATTTATGCCT	CTTCCACTATTGGAAC	AGGTGTCGTGGC	---
MER85-253	chr5	24998917	24999053	-	TTTCCCTATTTATGCCTAGTGTTCCATTATTGGAATGCTAAGCATGTAGGAGTTATTTATATCCTATTGCTCAAGGTGATCATCAAGTTCTGATTGCAAAAATACAAAATTTGCCACCTCAGGCATAAATGGGTTAA	CCTATTTATGCCT	GTTCCATTATTGGAAT	AGGCATAAATGGG	---
MER85-254	chr5	32622951	32623088	+	TTAGCTAATTTATGCCTAGTGTTCCATTATTGGAACGCTAAGCATGTGGGAGTTATTTATGTGCTACTGCTCAAGATCATCGCCAAGGTCTGCTTGCATAAATTCAAAAAATTGCAACCTCTGGCATAAATGGGTTAA	CTAATTTATGCCT	GTTCCATTATTGGAAC	TGGCATAAATGGG	Peak_533
MER85-255	chr5	33877402	33877539	+	ATAACCCATTTTTGCCTAGTGTTCCATTATTGGAATGCTAAGCTTGTAGGAGTTATTTTTATCCTACTGCTCAAGGTCGTCGCCAAGGTCTGATTTTTCACACACAAAAACTTGCAACCTCTGGCATAAATGGGTTAA	CCCATTTTTGCCT	GTTCCATTATTGGAAT	TGGCATAAATGGG	Peak_538
MER85-256	chr5	39815816	39815865	+	TTTAGCTATTTGTGCCTAGTGTTTCATTATTGGAGTGCTAAGCATGTGGG	GCTATTTGTGCCT	GTTTCATTATTGGAGT	---	---
MER85-257	chr5	43169549	43169686	-	TTAATCCATTTATGCCTAGTGTTCCATTATTTGAACACTAAGCATGTGGGAGTTATTAATATCCTACTGCTCAAGGTCATCACCAAGGTCTGATTTTTCAAATTCAAAAAATTACAATTTCAGGCATAAATGGGTTAA	TCCATTTATGCCT	GTTCCATTATTTGAAC	AGGCATAAATGGG	---
MER85-258	chr5	50687795	50687932	-	TAAACCGATTTATGCCTGGTGTTCCATTATTGGAAAGCTAAGCTTGTGGGAGTTATTTATATCCTACTGCTCAAAGTCATCTCCAAGGTTTGATTTTTCACACAAGAAAATTTGCAACCTCCAGCATAAATGGGTTAA	CCGATTTATGCCT	GTTCCATTATTGGAAA	CAGCATAAATGGG	---
MER85-259	chr5	52411790	52411926	+	TTGAGCCATTTATGCCCAGTGTTCCATTATTGGCGCACTAAGCATGTGGGAGTTACTTATATCCTACTGCTCAAGGTCATTGCCAAGGTATGATCGAAATTTCAAAAAAATTGCAACCTCAGGCATAAATGCGTTTT	GCCATTTATGCCC	GTTCCATTATTGGCGC	AGGCATAAATGCG	---
MER85-260	chr5	52976864	52977001	-	AAAACTTATTTATTCCTAGTGTTCCATTATTGGAATGCTAAGCATGTGGGAGTTATTTATATCCTACTGCTCAAGGCCATTGCCAAGGTCTGATTGCAAAAATTCTAAAAACTGCAACCTCAGACATAAATGGGTTAA	CTTATTTATTCCT	GTTCCATTATTGGAAT	AGACATAAATGGG	---
MER85-261	chr5	59570468	59570607	-	AAAACCCATTTACGCCTAGTGTTCCATTATTGGAATGCTAAGCATGTGAGAGTTATTTATTATCCTACTGCTCAAGATCATCGCCAAGGCCTGATTGCAAAAATTCAAAAAAATTGCAACCTCAGGCATAAGTGGGTTAA	CCCATTTACGCCT	GTTCCATTATTGGAAT	AGGCATAAGTGGG	---
MER85-262	chr5	60005506	60005643	+	TAAACTCATTTATGCCTCCTGTTCCATTATTGGAACGCTAAGCATGTGGGAGTCATCTCTATCCTACTGCTCAAGGTCACCACCAAGGTCTGATTGCAAAAATTCAAAAAATTGCAAACTCAGGAATAAAGAGGTTAA	CTCATTTATGCCT	GTTCCATTATTGGAAC	AGGAATAAAGAGG	Peak_598
MER85-263	chr5	63151741	63151878	-	GATTTTATCCTATGCCTAGCTTTCTATTATGGGAATGCTAAGTATGTGAGAGTTATTTATATCCTACTGCTCAAGGTCATCGCCAAGGTCTGATTGTAAAAATTCAAAAAATTGCAACTTCAGGCATAAATGGGTTAA	TTATCCTATGCCT	TTTCTATTATGGGAAT	AGGCATAAATGGG	---
MER85-264	chr5	81191798	81191934	+	TTAGCCCACTTATGCCTAGTGTTCCATTATTGGAACACTAAGCATGTGGGAGTTATTTATATCCTGCTGCTCAAGGTCATTGCCAAGGTCTGATTGGAAAAATTCAAAAAATTGCAGCCTCAGGCATAAATGGGTTAA	CCCACTTATGCCT	GTTCCATTATTGGAAC	AGGCATAAATGGG	Peak_641
MER85-265	chr5	81308292	81308426	+	CATTCATTAATATGCCTAGTGTTCCATTATTGGAACGCTAAGCTTGTGGGAGTTATTTATATCCTGCTCATGGTCATCGCCAAGGTCTGATTTTTCACAAAAAAAATTTGCAACCTCCAGCATAAATGGGTTAA	CATTAATATGCCT	GTTCCATTATTGGAAC	AGCATAAATGGG	Peak_642
MER85-266	chr5	85198261	85198397	+	TTAACCCATTTATGTCAGGTGTTCCATTACTGGAACACTAAGCTTGTGGGAGTCATGTATATACTACTGCTCAAGGTCATCGCCAAGGTCTGATTTTTCACAAAAAACATTTGCAACCTGCAGGATAAATGGGCTAA	CCCATTTATGTCA	GTTCCATTACTGGAAC	AGGATAAATGGG	---
MER85-267	chr5	86630573	86630710	+	TTAACTTATTTATGCCTAGTGTTCCATTAATGGAACGCTAAGCATCTGGGAGTTCTTTATATCCTACTGCTCAAGGTCATCGCCAAGGTCTGATTTTTCACCCTCAAAAAATTGCAACCTTAGACATAAATACAGGAG	CTTATTTATGCCT	GTTCCATTAATGGAAC	AGACATAAATACA	Peak_651
MER85-268	chr5	90840720	90840845	-	AAAACCCATTTATGCCTAGTATTCCATTATTGGAACGCTAAGCATGTGGGAGTTACTGCTCAAGGTCATCACCAAGGCCTGATTTCAAAATTCAAAAAATTGCAACCTCAGGCATAAATGGGTTAA	CCCATTTATGCCT	ATTCCATTATTGGAAC	AGGCATAAATGGG	---
MER85-269	chr5	94592055	94592191	-	AAAACCCATATATGCCTAGTGTTCCATTATCAGAACGCTAAACATGTGGGAGTTATTTATATCCTGCTGCTCAAGGTCATTGCCAAGGTCTGACTGCAAAAATTCAAAAAATTGCAGCCTCAGGCAAACTGGGTTAA	CCCATATATGCCT	GTTCCATTATCAGAAC	AGGCAAACTGGG	---
MER85-270	chr5	102789327	102789459	+	TTAACCCATTTATGCCTAGTGTTCCATTATTAGAACGCTAAGCTTGTGGGAGTTATTTATATCCTGCTCAAGGTCATCGTTAAGGTCTGATTTTTCACACAAAAATTTGCAACTTCCAGCATAAATGGCTCAA	CCCATTTATGCCT	GTTCCATTATTAGAAC	AGCATAAATGGC	Peak_693
MER85-271	chr5	105737274	105737411	-	ATAACACATTTATGCCTAGTGTTCCATTATTGGAACACTAAGCATATGGGAGTTATTTATATCCTACTGCTCAAGGCCATCACCAATGTCTGATTGCAAAAATTCAAAAAACTGCAACCTCAGGCATAAATGGGTTAT	CACATTTATGCCT	GTTCCATTATTGGAAC	AGGCATAAATGGG	Peak_695
MER85-272	chr5	108232549	108232704	-	TTAACCCATTTATGACTAGTGTTCCATTATTGGAACACTAAACTTATGGGAGTTATTCATATCCTACTGCTCAAGGTTATCGCTAAGGTCTGATTTTATGCACAAAAAAAAATGTTCACACAAAAAAATTTGCAACCTCTGGCTTAAATGGGTTAA	CCCATTTATGACT	GTTCCATTATTGGAAC	TGGCTTAAATGGG	Peak_701
MER85-273	chr5	112498291	112498429	-	TTAATCTATTTATGCCTAGTGTTCCATTACTGGAACGCTAAGCTTGTGGGAGTTATTTATATCCTACTGCTCAAGGTCATCACCAACGTCTGATTTTTCACACACAAAAAAATTTCAGGCTCCAGCACAAATGGGTTAA	TCTATTTATGCCT	GTTCCATTACTGGAAC	AGCACAAATGGG	---
MER85-274	chr5	112623289	112623429	+	TTAACCCATTTATGCCTAGTGTTCCATTATTGGAACACTAAGCTTGTGGGAGTTATTTATATACTACTGCTCAAGGTCATCGCCAAGATCTGATTTATCACACACACAAAAAATTTGCAACCTCCAGCATAAATGGGTTAA	CCCATTTATGCCT	GTTCCATTATTGGAAC	AGCATAAATGGG	Peak_706
MER85-275	chr5	112961507	112961643	-	TTAATCCCTTTATGCCTAGTGTTCCATTATTGGAACGCTAAGCATGTGGGAGTTATTTATACACTACTGCTCAAGGTCATCGCCAAGTTCTGATTTTTCACACAAAAAAATTCCAACCTCCAGCATAAATGGATTAA	TCCCTTTATGCCT	GTTCCATTATTGGAAC	AGCATAAATGGA	Peak_708
MER85-276	chr5	115268612	115268750	+	CTAAGACATTTATGCCTGGTGTTCCATTATTGGAATGCTAAGCTTGTGGGAGTTATTTATATCCTACTGCTCAAGGTCATCCCCAAGGTCTGATTTTTCACAAAAAAAAGTTTGCAACCTCCGGCATAAATGGGTTAA	GACATTTATGCCT	GTTCCATTATTGGAAT	CGGCATAAATGGG	---
MER85-277	chr5	118276633	118276770	+	TTAACCCACTTATGCCTAGCGTTCCATTATTGGGATGCTAAGCATGTGGAAGTTATTTATATCCTACTGCTCAGGGTCATCGCCAAGGTCTGATTGCAAAAATTCAAAATATTGCCACCTCAGGTATAAATGGGTTAA	CCCACTTATGCCT	GTTCCATTATTGGGAT	AGGTATAAATGGG	---
MER85-278	chr5	119904237	119904374	+	ACAATTTATTTATGCCTAGTGTTCCATTATTGGAACGCTAAGCATCTGGGAGTTATTTATATCCTACTGCTCAAGGTCATCACCAAGGTCTGATTGCAAAAATTCCAAAAATTGCAACCTCAGGAATAAATGGGTTAT	TTTATTTATGCCT	GTTCCATTATTGGAAC	AGGAATAAATGGG	Peak_713
MER85-279	chr5	128611478	128611624	+	TTGAGTGATTATATGCCAGTGTTCCATTATTGGAAAACTAAGCATGTGGGAGTTATTTATATCCTACTGCTCAAGGTTATTGCCAAGGTCTGATTTTTGATACGTCTACAATTCAAAAAATTGCAGCCTCCAGCATAAATGGGTTAA	GTGATTATATGCC	GTTCCATTATTGGAAA	AGCATAAATGGG	---
MER85-280	chr5	132296182	132296318	-	TTAACCCATTTATGCTTGGTGTTCCATTATTGGAATGCTAAGCTCGTAGGAGTTACTTACGTCCTACTGCTCAAGGTCATCGCTAAGGTACGATTTTTCACACAAAAAATTTGCAGCCTCTGGCATAAATGGGTTAA	CCCATTTATGCTT	GTTCCATTATTGGAAT	TGGCATAAATGGG	---
MER85-281	chr5	133213151	133213288	+	TGCCTCCATTTATGCCTAGTGTTCCATTAGTGGAAAGCTAAGCATGTGGGAGTTATTTATATCTTACTGCTCAAGGTCATCACCAAGGTCTGATTTTTCAAATTCAAAAAATTACAACCTCAGGCATAAATGGGTTAA	TCCATTTATGCCT	GTTCCATTAGTGGAAA	AGGCATAAATGGG	---
MER85-282	chr5	134544372	134544509	-	TTAGTCCATTTATGCCTAGTGTTCCATTATTGGAACACTGAGCATGTGGGAGTTATTTATATCCTACTGCTCAAGGTCACCACCAAGTTCTGATTGCAAAAATTCAAAAAATTGCAACCTCAGGCATAAATGGGTTAA	TCCATTTATGCCT	GTTCCATTATTGGAAC	AGGCATAAATGGG	Peak_725
MER85-283	chr5	134823473	134823610	-	TTGACCCACTTATGCCTAGTGTTCCATTATTGGAATGCTAAGCATGTGGGAGTTATCTATATCCTACTGCTCAAGGTCATTACCAAGGTCTGATTGCAAAAATTCAAAAAATTGCAACCTCAGGCATAAATGGGTTAA	CCCACTTATGCCT	GTTCCATTATTGGAAT	AGGCATAAATGGG	Peak_726
MER85-284	chr5	138206184	138206321	-	TTAACCCATTTAGGCCTGGTGTTCCATTACTGCAACGCTAAGCTTCTGGGAGCTATTTATATCCTACTGCTCAAGGTCATCATCAAGGTCTGATTTTCCACAACAAAAAATTTGCAACCTCTGGCATAAATGGGTTAG	CCCATTTAGGCCT	GTTCCATTACTGCAAC	TGGCATAAATGGG	---
MER85-285	chr5	139178452	139178588	-	AAAACCCATTTATGCCTATGGTTCCATTATTGGAACGCTAAGCATGTGGGAGTTATTTATATCCTACTGCTCAAGGTGATCGCCAAGGTCTGATTTTGCAATTCAGAAAATTGCAACCTCAGGCATAAATGGGTTAA	CCCATTTATGCCT	GTTCCATTATTGGAAC	AGGCATAAATGGG	Peak_735
MER85-286	chr5	139200990	139201128	-	TTATCCCATTTATGCCTAGTGTTCCATTATTGGGACATTAAGTTCATGGGAGTTATTTATATCATACTGCTCAAGGTCATCTCCAAGGTCTGATTTTTCACCAAAAAAAAATTTGCAAACTCTGACATAAATGGGTTAA	CCCATTTATGCCT	GTTCCATTATTGGGAC	TGACATAAATGGG	---
MER85-287	chr5	145835354	145835486	-	TTAACACAGTTATGCCTAGTGTTCCATTATTGGAACGCTAAGCTTGTGGGATTTATATCCTACTGCTCAAGGTCATTGCCAAGGTCTGATTTTTCACAAAAAAAATTTGCAACCTTCAGCATAAATGGGTTAA	CACAGTTATGCCT	GTTCCATTATTGGAAC	AGCATAAATGGG	Peak_750
MER85-288	chr5	151104037	151104174	+	TTAACCCATTTATGCCTAGTGTTCCATTATTGGAACGCTAAGCTTGCAGGAGTTATTTATATCCTACTGTTCAAGGTCATCACCAAGGTTTGATTTTTCACATAAAAAACTTTGCAATATTCAGCATAAATGGGTTAA	CCCATTTATGCCT	GTTCCATTATTGGAAC	AGCATAAATGGG	Peak_761
MER85-289	chr5	152265368	152265505	+	TAAATCTGCTTATGCCTAGTGTTTCATTATTGGAACACTAAGCATGTGGAAGTTATTTATATCCTATTGCTCAAGGTTACCTCCAAGGTCTGATTGCAAAAATTCAAAAAATTGCAACCTCTGGCATAAATGGGTTAA	TCTGCTTATGCCT	GTTTCATTATTGGAAC	TGGCATAAATGGG	---
MER85-290	chr5	163080187	163080325	-	CCTTAATATTTATGCCTAGTGTTCCATTATTGGAATGCTAAGAATGTGGGAGTTATTTACATCCTACTGTTTAAGATCATCGCCAAGGTCTGATTGCAAAAAATTCAAAAAATTGCAACCGCAGGCATAAATGGGTTAA	AATATTTATGCCT	GTTCCATTATTGGAAT	AGGCATAAATGGG	---
MER85-291	chr5	163551419	163551554	-	TTAGCCCATTTATGACTAGTGTTCCATTATTGGAACGCTAAGCAAGTGGAACTTATTTATATCCTACTGCTCAAGGTCATCGCCAAGGTCTGATTGCAGAAATCCAAAAATTGCAACCACAGGCATAAATAGTTAA	CCCATTTATGACT	GTTCCATTATTGGAAC	AGGCATAAATAG	Peak_777
MER85-292	chr5	167171255	167171391	-	TTAACCCATATATGCCTAGTATTCCATTACTGGAACGCCAAGCTGGTGGGAGCTATTCATATCCTGCTGCTCAAGGTCATCGCTGAGGTCTGATTTTTCACACAAAAAAACTGCAACCTCCAGCATAAATGGGTTAA	CCCATATATGCCT	ATTCCATTACTGGAAC	AGCATAAATGGG	---
MER85-293	chr5	170318560	170318697	-	GGATTACATTTATGCCTAGTGTTCCATTATTGGAACGCTAAGCATGTGGGAGTTATTTATATCCTACTGCTCAAGGTCATCGCCAAGGTCTGATAGCAAAAATTTTAAAAATTGCAACTGCATACATAAATGAGTTAA	TACATTTATGCCT	GTTCCATTATTGGAAC	ATACATAAATGAG	Peak_789
MER85-294	chr5	170330157	170330294	+	CCTGCTTAATTATGCCTAGTGTTCCATTATTGGAACGCTAAGCATGTGGGAGTTATTTATATCCTACTGCTCAAGGTCATCATCAAGGTCTGATTGCAAAAATTTAAAAAATTCCAACCTCAGGCATGAATGGGTTAA	CTTAATTATGCCT	GTTCCATTATTGGAAC	AGGCATGAATGGG	Peak_790
MER85-295	chr5	170434614	170434752	-	TATTAACATTTATGCCCAATGTTCCATTATTGGAACGCTAAGCTTGTGGGAGTTATTTATATCCTGCTGCTCAAGGTCATCGCCAAGGTCTGATTTTTCACAAAAAAAAATTTTGCAGCCGCCGGCATAAATGGGTTAA	AACATTTATGCCC	GTTCCATTATTGGAAC	CGGCATAAATGGG	Peak_791
MER85-296	chr5	170597772	170597909	+	TTAACCCATTTATGCCTAGTCTTCCATTATTAAGACGCTAAGCTTGTGGGAGTTATTTGTATCCTACTGCTCAAGGTCATCACCAAGGTCTGATTTTTCACACAAAAAAATTTGCAACCTTCGGCATAAATGGGTTAA	CCCATTTATGCCT	CTTCCATTATTAAGAC	CGGCATAAATGGG	---
MER85-297	chr5	171765598	171765745	+	TTAACCCACTTATGCCTAGTGTTCCATTATTGGAATGCTAAGCCTGTGGGAATTATTTATATATTACTGCTCAAGGTCACTGCCAAGGTCTGATTTTTCACTCATGTAAAAATACAAAAAATTGCAACCTCCGGCATAAATGGGTTAA	CCCACTTATGCCT	GTTCCATTATTGGAAT	CGGCATAAATGGG	---
MER85-298	chr5	173613515	173613653	+	AGTTTATACTTATGCCTAGTGTTCCATTATTGGAACGCTAAGCACGTGGGAGTTATTTATATCCTACTGCTCAAGGTCATCACTAAGGTCTGATTGCAAAAATTCAAAAAAATTGCAACCTCAGGCATAAATGGGTTAA	TATACTTATGCCT	GTTCCATTATTGGAAC	AGGCATAAATGGG	---
MER85-299	chr5	175688118	175688254	-	ACATTAAATTTATGCCCAGTGTTCCATTATTGGAACGCTAAACTTGTGAGAGTTATTTGTATCCTACTGCTCAAGGTCATTGCCCAGGTCTGATTTTTCACACAAAAAATGTTGAACCCCAGGCATAAATGGGTTAA	TAAATTTATGCCC	GTTCCATTATTGGAAC	AGGCATAAATGGG	Peak_800
MER85-300	chr6	7379251	7379391	-	TTAGCCCATTTATGCCTAGTGTTCCATTATCGGAATGCTAAGCTTATGGGAGTTATTTATACTCTACTGCTCAAGGTCATCGCTAAGGTCTGATTTTTCACACACACAAAAAATTTGCAACCTCTGGCATACATGGGTTAA	CCCATTTATGCCT	GTTCCATTATCGGAAT	TGGCATACATGGG	---
MER85-301	chr6	7550957	7551094	+	TACTAACATTTATGCCTAGTATTCCATTATGGGAACACCAAGCATGTGGGAGTTATTTATGTCCTACTGCTCAAGGTCATCGCCAAGGTCTCATTGCAAAAATTAAAAAAATTGCAACCTCAGGCATAAATGGGTTAA	AACATTTATGCCT	ATTCCATTATGGGAAC	AGGCATAAATGGG	---
MER85-302	chr6	10886630	10886763	-	AAAACACATTTATGCCTAGTGTTCCATTATTGGAACGCTAAGCATGTGGGAGTTGTATCCTACTGCTGAAGGTCATCGCCAAGGTCTGATTGCAAAATTTCAAAAAATTGCAACCTCAGGCATAAATGAGGGTT	CACATTTATGCCT	GTTCCATTATTGGAAC	AGGCATAAATGAG	Peak_811
MER85-303	chr6	14714215	14714351	-	TTAACTCATTTATGCCTAGTGTTCCATTAGTGGAACGCTAAGCGTGTGGGAGTCATTTATATCCTACTGCTCAAGGTCATTGCCGAGGTCTGATTTTTCACACAAAAAATTTGCAACCTCCAGCATAAATGGGTTAA	CTCATTTATGCCT	GTTCCATTAGTGGAAC	AGCATAAATGGG	Peak_821
MER85-304	chr6	16877119	16877250	+	TGTTAATATTTATGCCTAGTGTTCCATTATCGGAACGCTAAGCATGTGGGAGTTATTTATATCCTACTGCTCGAGGTCATCGCCAAGGTCTGATTGCAAAAATTCAAAAAATTGCAACCATAAATGGGTTAA	AATATTTATGCCT	GTTCCATTATCGGAAC	AACCATAAATGGG	Peak_823
MER85-305	chr6	21520704	21520839	-	AACTTAGTCTTTAACCTAGTACTACATTATTGGAACGCTAAGCTTGTGGGAGTTATTTACATCCTGCTGCATAAGGTCATCCCCAAGGTCTGATTTTTCACAAAAAAATTTGCAACCTCTGGCATAAATGGGTTAA	TAGTCTTTAACCT	ACTACATTATTGGAAC	TGGCATAAATGGG	---
MER85-306	chr6	23934676	23934816	-	AGACCTCATTTATGCCTAGTATAAATGTTCCATTATTGAACGTTAATCGTGGGAGTTATTTATGTTCTACTGCTCAAGGTCATTGCCAAAGTGTCATTGCAAAAACTTAAAAAATTGCGACCTCAGGCATAAATGAATTTA	CTCATTTATGCCT	GTTCCATTATTGAACG	AGGCATAAATGAA	---
MER85-307	chr6	23944065	23944202	+	GTATACTATTTATGCCTAGCGTTCCATTATTGGAACGCTAAGCATGTGGGAGTTGTTTATATCCTACTGTTCAAGGTCATCGCCAAGTTCTGATTGCAAAAATTCAAAATATTGCAACCTCAAGCATAAGCGCATTAA	ACTATTTATGCCT	GTTCCATTATTGGAAC	AAGCATAAGCGCA	Peak_831
MER85-308	chr6	38004826	38004943	+	AGTGTTCCATTATTGGAACACTAAGCATGTGGGAATTATTTATATCCTGCTCAAGGTCATTGCCCTGGTCTCACTGCAAAAATTCAAAAAATTCCAACCTCTGGCATAAACGGGTTAA	---	GTTCCATTATTGGAAC	TGGCATAAACGGG	Peak_855
MER85-309	chr6	47610827	47610964	+	TTAACCCATCTATGCCTAGTGTCCCATTATTGGAATGCTAAGAATGTAGGAGTTATTACTATCCTGCTGTTCAAGGTCATTGCCAAGGTCTGATTGCAAAAATTCAAAAAACTGCAACCTCTGGCATAAATGGGTTAA	CCCATCTATGCCT	GTCCCATTATTGGAAT	TGGCATAAATGGG	---
MER85-310	chr6	49208569	49208706	-	AGCTGCTTAATATGCCTAGTGTTCCATTATTGGAACGCAAAGAATGTGGAAGTTATTTATATCCTACTGCTCAAGGTCATCACCAAGGTCTGATTGCAAAAATTCAAAAAATTGCCACCTCAGGCATAAATGGATTAA	GCTTAATATGCCT	GTTCCATTATTGGAAC	AGGCATAAATGGA	Peak_864
MER85-311	chr6	49359444	49359539	+	TGAACCCATTTATGCCTAGTGTTACGTTATTGGAACACTAAGCTTGTGGGAGTTATTTATATACTACGGCTCAAGGTTATCGTTAAGCTCATTTTT	CCCATTTATGCCT	GTTACGTTATTGGAAC	---	---
MER85-312	chr6	51693881	51694000	+	ACTGTTCCAATAATGGAACACTGGGCACATGGGAGTTATTTATATCCTACTGCTTAAGGTCATGGCCAAGGTCTGATTTTGCAATTCAAAAAATTGCAACCTCCAGCATAAATGGGTTAT	---	GTTCCAATAATGGAAC	AGCATAAATGGG	Peak_867
MER85-313	chr6	57459077	57459209	+	TTAACCCATTTATGCCTAGTGTTCCATTATTGAAACGCTAAGCTTGTGGGGGTTATTTATATCCTGCTCATGGTCATCACCAAGGTCTGATTTTTCACAAAACAATTTGCAACCTATGGCATGAATGGGTTAA	CCCATTTATGCCT	GTTCCATTATTGAAAC	TGGCATGAATGGG	Peak_875
MER85-314	chr6	64906722	64906859	+	GTTAGACTTTTATGCCTAGTGTTCCATTATTGGAATGCTAAGCATGGGAGAGTTATTTATATCCTACTTCTCAAAGATACCTCCAAAGTCTGATTGCAAAAATTCAAAAAATTGCAACCTCAGGCATAATTGGGTTAA	GACTTTTATGCCT	GTTCCATTATTGGAAT	AGGCATAATTGGG	---
MER85-315	chr6	66230397	66230534	+	TTGACCCATTTATGCCTAGTGTTCCATTATTGGAGTGCTAAGCATGTGGGAGTTATTTGTATTCTATTGCTCAAGGTCATCACCAAGGTCTGACTGCAAAAATTCAAAAAATTGCAACCTCAGGCATAAATGGGTTAA	CCCATTTATGCCT	GTTCCATTATTGGAGT	AGGCATAAATGGG	---
MER85-316	chr6	68451342	68451479	+	AAAACCCATTTATGCCTAGTGTTCCATTATTGGAACACTAAGCATGTGGGAGTTATTTATATCCTACTACACAATGTCATCACAAACGTCTGATTGCAAAAATTCAAAAAACTGCAACCTCAGGCATAAAAGGGTTAA	CCCATTTATGCCT	GTTCCATTATTGGAAC	AGGCATAAAAGGG	Peak_877
MER85-317	chr6	68543734	68543871	+	TTAACCCATTTATGTCTAGTGTTCCATTATTGGAACGCTATGTATGTGGGAGTTATTTATATCCTACTGCTTAAGGCCATTGCCAAGGTCTGATTGCAAAAATTAAAAAAATTGCTACCTCAGGCATAAATGGGTTAA	CCCATTTATGTCT	GTTCCATTATTGGAAC	AGGCATAAATGGG	Peak_878
MER85-318	chr6	69705839	69705976	-	TTGAGTCACTTATGCCTAGTGTTCCATTATTGGAACACTAAGCATGTGGGAGTTATTTATATTCTACTGCTCAAGGTCATCACCAAGATCTGATTTTTCAAATTCAAAAAATTGCTACCTCAGGCATAAATGGGGACG	GTCACTTATGCCT	GTTCCATTATTGGAAC	AGGCATAAATGGG	Peak_879
MER85-319	chr6	70510888	70511024	+	TTAAGCCATTTATGCCTATTGTTCCATTATTGGAATACTAAGCTTGTGAGAGTTATTTATATTTTACTACTCAAGGTCATCATCAAGGTCTGATTTTTCACCAAAAAAATTTGCAACCTCTGGCATAAATGGGTTAA	GCCATTTATGCCT	GTTCCATTATTGGAAT	TGGCATAAATGGG	---
MER85-320	chr6	71011761	71011862	+	ATTAAGCATGTGGGAGTTATTTATATCCTACTGCTGAAGGTCATCGCCAAGGTCTGATTGTAAAAATTCAAAAAATTGCAACCTCAGGCGTAAACGGGTTAC	---	---	AGGCGTAAACGGG	---
MER85-321	chr6	72183967	72184102	-	AAAACCCATTTATGCCTAGTGTTCCATTATTGGAATGCTGAGCTTGTGGGAGTTATTTATATCCTACGGCTCGAGGTCATTGCCAAGGTCTGATTTTTCGCAAAAAAATGTGCAACCTCTGGCATAAATGGGTTAA	CCCATTTATGCCT	GTTCCATTATTGGAAT	TGGCATAAATGGG	---
MER85-322	chr6	73754238	73754375	-	ATAACCCACTTATGCCTAGTGTTCCATTATTGGAACGCTAAGTTTATGGGAGTTATTTATATCCTACTGCTCAAGGTCATCACCAAGATCTGATTTTTCACCAAAAAAAACTTGTAATCTCCAGCATAAATGGGATAA	CCCACTTATGCCT	GTTCCATTATTGGAAC	AGCATAAATGGG	Peak_882
MER85-323	chr6	75964644	75964781	-	TAAACCCATTTATGCCTAGTGTTCCACTATTGGAATGCTAAGCATGTGGGAGTGATTTATATCCTACTGCTCAAGGTCATTGCCAAGGTCTGATTACAAAAATTCAAAAAATTGCAACCTCAGGTATAAATGGGTTAA	CCCATTTATGCCT	GTTCCACTATTGGAAT	AGGTATAAATGGG	---
MER85-324	chr6	76083663	76083800	-	TCTATATGGTTGGTATTAGTGTTCCATTATTGGAACGCTAAGCTTGTGGGATTTATTTATATCCTGCTTCTCAAGGTCATCACCAAGGTCTGATTTTTCACACACAAAAAATTGCAACCTCCAGCATAAATGGGTTAA	TATGGTTGGTATT	GTTCCATTATTGGAAC	AGCATAAATGGG	Peak_887
MER85-325	chr6	78495664	78495800	+	TTAACCCATTTATGCCTAGTGTCCCATTACTGGAACTCTAAGCATGTGGGAGTTAATTATATCCTACTGCTCAAGGTCATCACCAAGGTCTGATTTCAAAATCGAAAAAGTTGCAACGTTAGGCATAAATGGGTTAT	CCCATTTATGCCT	GTCCCATTACTGGAAC	AGGCATAAATGGG	---
MER85-326	chr6	83007376	83007512	+	TTAACCCATTTATGCTTAGTGTTCCATTACTGGAACACTAAGCTTACGGGAGTTATTTATATCCTAATGCTCAAGGTCATCGCCAAGATCTGATTTTTCACAAAAAACATTTGCAACCTCTGGCATAAACGGGTTAA	CCCATTTATGCTT	GTTCCATTACTGGAAC	TGGCATAAACGGG	Peak_890
MER85-327	chr6	98762670	98762807	-	TTTAGATATTTATGTCTAGTGTTCCATTATTGGAAGACTAAGCATGTAAGAGTTATTTATATCCTACTGCTTAAGGTCTTCACCAAGGTCTGATCGCAAAAATTCAAAAAATTGCAACCTCTGGCATAAAGGCGTTAA	GATATTTATGTCT	GTTCCATTATTGGAAG	TGGCATAAAGGCG	---
MER85-328	chr6	102326029	102326070	-	AAAAATTCAAAAAATTGCAACCTCAGGCATAAATGGGTTAA	---	---	AGGCATAAATGGG	---
MER85-329	chr6	104861560	104861700	+	TAAACCCATTTATGCCTAGTGTTCCATTATTAGAACACTAAGCATGTGGGAGTTATTTATATCCTACTGCTCAAGGTCATTGTCAGGGTCTAATTGCAAAAGTACAAAAAAAAATTGCAACCTCAGGCATAAATGGGTTAA	CCCATTTATGCCT	GTTCCATTATTAGAAC	AGGCATAAATGGG	---
MER85-330	chr6	106854725	106854857	+	TTAACTCCTTTATGCCTAGTTTTCCATTATTGGAACGCTAAGCTTGTGGGAGTTATGTAAACTGTTCAAGGTCACTGACAAGGTCTGATTTTTCACACACAAAAAATTTTAATCTCCTGCATAAATGGGTTAA	CTCCTTTATGCCT	TTTCCATTATTGGAAC	TGCATAAATGGG	---
MER85-331	chr6	110122072	110122209	-	CACCACACCTTATGCCTAGTGTTCCGTTATTGGAACGCTAAGCTTGTGGGAGTTATTTATATCCTACTGCTCAAGGTCATCGCAAAGGTCTGATTTTTCACACAAAAAAATTTGCAACCTCTGGCATAAATGGGTTAA	ACACCTTATGCCT	GTTCCGTTATTGGAAC	TGGCATAAATGGG	Peak_909
MER85-332	chr6	111854349	111854486	-	TTAACCCATTTATGCCTAGTGTTCCATTATTGGGCTGCTAAGCTTGTGGGAGTTATTTATATCCTACTGCTCAGGGTCATCACCAAAGTCTGATTTTTCACACACAAAAAATTGCAACCTCTGGCATAAATGGGTTAA	CCCATTTATGCCT	GTTCCATTATTGGGCT	TGGCATAAATGGG	---
MER85-333	chr6	119419845	119419968	-	TTAACTCATTTATGCCTTTTGTTCCATTATTGAAATGCTAAGCATGTGAATTATTTATATCCTACTGCTCAAGGTCTGATTCCAAAAATTCAAAAAATTGCAACCTTCGGCATAAATGGGTTAA	CTCATTTATGCCT	GTTCCATTATTGAAAT	CGGCATAAATGGG	---
MER85-334	chr6	123498270	123498406	-	TACTACCCATTTAGCCTAGTGTTCCATTATTAGAGCGCTAAGCATGTGAGAGTTATTTATATCCTACTGCTCAAGGTCATTGCCAAGGTCTGATTGCAAAAATTCAAAAAATTGCACCTCAGGCATAAATAGGTTAA	ACCCATTTAGCCT	GTTCCATTATTAGAGC	AGGCATAAATAGG	---
MER85-335	chr6	131434818	131434954	-	TTAATCCATTTATGTCTAGTGTTCCATTATTGGGATGCTAAGCTTGTGGGGGTTATTTATGTCCTACTGCTCAAGGTCATTGCCAAGGTTTGATTTTTCAAAAAATAAATTTGCAACCTTTGGTATAAGTGGGTTAA	TCCATTTATGTCT	GTTCCATTATTGGGAT	TGGTATAAGTGGG	---
MER85-336	chr6	136421966	136422102	-	TCAACCCATTTATGCCTAGTGTTCCATTATTGGAAGACTAACCTTGTGGGAGTTATTTATATCCTATTGCTCAAGGTCATCACCAAGGTCTGATTTTTTACAAAAATAAATTGCAATCTCTGGCATAAATGGGTTAA	CCCATTTATGCCT	GTTCCATTATTGGAAG	TGGCATAAATGGG	---
MER85-337	chr6	137111137	137111274	+	CGTATTAATTTATACCTAGTGTTCCATTATTGGAACACCAAGCATGTAGGAGTTATTTATATCCTACTGCTCAAGGTCATCACCAAGGTCTGATTGCAAAAATTCAAAAAATTGCAACCTCAGTCATAAATGGGTTAA	TTAATTTATACCT	GTTCCATTATTGGAAC	AGTCATAAATGGG	Peak_946
MER85-338	chr6	147016756	147016893	+	CCAACCAATTTATGCCTAGTGTTCCATTATTGGAACGCTAAGCATGTGGGAGTTATTTATATCCTACTGCTCAAGGTCATTGCCAAGGTCTGATTGCAAAAATTCAAAAAATTGCAACTTCAGGCATAAATGGATTAA	CCAATTTATGCCT	GTTCCATTATTGGAAC	AGGCATAAATGGA	Peak_951
MER85-339	chr6	147065208	147065285	-	ATCCTACTGTTCAAGGTCATTGCCAAGGTCTGATTTTTCAAATTCCAAAAATAGCAACCTCAGGCATATATGGGTTAA	---	---	AGGCATATATGGG	---
MER85-340	chr6	149310009	149310147	-	TTAACCCATGTATGCCTAGTGTTCCATTATTGGAACGCTAAGCATGTGGGAGTTATTTACATCCTACTGCTCAAGGTCATTGCCAAGGTCTGATTGCAAAAATTTAAAAAAATTGCTACCTCAGGCATAAATGGAATAG	CCCATGTATGCCT	GTTCCATTATTGGAAC	AGGCATAAATGGA	Peak_952
MER85-341	chr6	152268755	152268901	+	GAAACCCACTTATGCCTAGCGTTCCATTATTGGAACGCTAAGCATGTGGGAGTTATTTATATCCTATTGCTCAAGGTCATCTCCAAGGTCTGAGTTTTCACTCATGCAAAAATTCAAAAAATTGCAACCTCGGCGTAAATGGGTTAA	CCCACTTATGCCT	GTTCCATTATTGGAAC	CGGCGTAAATGGG	Peak_954
MER85-342	chr6	161592952	161593102	-	TTAACCCACTTATGGAACTTAGTGTTCCATTATTGGAACGCTAAGCATGTGGGAATTATTTATATCCTCCTGCTCAAGGTCATCACCAAGGTCTGATTTTTCACTCATGCAAAAATTCAAAAAATTATACTCTCCAGCATAAATGGGTTAA	CCCACTTATGGAACTT	GTTCCATTATTGGAAC	AGCATAAATGGG	Peak_958
MER85-343	chr6	166669029	166669165	-	TGAACCCATTTATGCCTGGTATTCCATTATTGGAACGCTAAGCATGTGGGAGTTATTTATGTTCTCCTGTTCAAGGTCATCGCCAAGGTCTGATTTTTCAAATTCAAAAAGTGCAACCTCAGGCATAAATGGGTTAA	CCCATTTATGCCT	ATTCCATTATTGGAAC	AGGCATAAATGGG	---
MER85-344	chr6	168567745	168567888	-	TTAGCCCATTTATGCCTAGTGTTCCATTATCAGAACACTAAGCACGTGGGAGTTATTTATATCCTACTGCTCAAGGTCATCGTCATCGCCAAGGTCTGATTGCAAAAATTCAAAAAATTGCAACCTTGGGTATAAATGGGTTAA	CCCATTTATGCCT	GTTCCATTATCAGAAC	GGGTATAAATGGG	---
MER85-345	chr6	169104500	169104637	-	TTAACCCATTTATGCCTAGTGTTCCATTATTGGAACGCTAAGCTTGTGGGAGTTATTTATATCCTACTGCTCAAAACCATTGCCAAGGTCTGATTTTTCACACAAAAAAATTTGCAACCTTCGGTATAAATGGGTTAA	CCCATTTATGCCT	GTTCCATTATTGGAAC	CGGTATAAATGGG	Peak_962
MER85-834	chr6_random	1110948	1111086	-	TCAACCCATTTATGCCTAGTGTTCCATTATTGGAACGCTAAGCTTCTGGGAGTTATTTATATCCTACTGCTGAAGGTCATCAACAAGGTCTGACTTTCCACACAAAAAAAACTTGCAGCCTCTGGCATAAATGGGTTAA	CCCATTTATGCCT	GTTCCATTATTGGAAC	TGGCATAAATGGG	---
MER85-346	chr7	1887411	1887546	+	TTAACCCATTTATGCCTAGTGTTCCATTATTGGAACACTAAGCTTGTGGGAGTTATTTATATCCTGGTGTTCAAGGTCATCGCCAAGGTCTGATTTTTCACAAAAAAATTTGCAACCTCCAGCATAAATGGGTTAA	CCCATTTATGCCT	GTTCCATTATTGGAAC	AGCATAAATGGG	Peak_965
MER85-347	chr7	3079780	3079915	+	AATACCCATTTATGCCTAGTGTTCCATTACTGGAACGCTAAGCATGTGAGAATTATTTATATCCTACTGCTCAAGGTCATCGCAGGGGTCTGATTGCAAAAATTCAAAAAATTGCAACCTCAGGCATAAATGTTAA	CCCATTTATGCCT	GTTCCATTACTGGAAC	AGGCATAAATG	---
MER85-348	chr7	3976645	3976730	-	TTTTTAATATCCTACTGCTCAAGGTCATCGCCAAGTTCTGATTACAAAAGTTCAAAAAACTGCAACCTCAGGCATAAATGGGTTAA	---	---	AGGCATAAATGGG	---
MER85-349	chr7	5923144	5923277	+	GTTAACCATTTATGCCCAGTGTTCCATTATTGGAACACTAAGCTTGTGAGAGTTATTTATATCCTGCTGAAGGTCATTGCCAAGGTCTCATTTTTCACAAAAAAGATTTACAACCTCCAGCATAAATGGGTTAA	ACCATTTATGCCC	GTTCCATTATTGGAAC	AGCATAAATGGG	---
MER85-350	chr7	6813940	6814073	-	GTTAACCATTTATGCCCAGTGTTCCATTATTGGAACACTAAGCTTGTGAGAGTTATTTATATCCTGCTGAAGGTCATTGCCAAGGTCTCATTTTTCACAAAAAAGATTTACAACCTCCAGCATAAATGGGTTAA	ACCATTTATGCCC	GTTCCATTATTGGAAC	AGCATAAATGGG	---
MER85-351	chr7	12465955	12466092	-	TAAAACCATTTATGCCTAGTGTCCCATTATCGGAACACTAAGCATATGGGAATAATTTATATCCAACTGCTCAAGGTTATTGTCAAGGTCTGATTGCAAAAATTCAAAAAGTTGCAACCTCAGGCATAAATGGGTTAT	ACCATTTATGCCT	GTCCCATTATCGGAAC	AGGCATAAATGGG	---
MER85-352	chr7	14613045	14613192	-	TTAGTCCATTTATGCCTAGTGTTCCATTATTGGAACACTAAGCATGTAGGAGTTATTTATATTCTACAGCTTAAGGTCATTGCCAAGGTCTTATTTTTAAATTCAAGTTAAATTTTAAAAATTGCAACCTCCAGCATAAATGGGTTAA	TCCATTTATGCCT	GTTCCATTATTGGAAC	AGCATAAATGGG	Peak_968
MER85-353	chr7	15394383	15394516	+	TAGAACCATTTATGCCTAGTGTTCCATTATTGGAACCCTAAGCATGTGGGTTACTTATATCCTACTGCTCAAGGTCATCGCCAAGCTCTAATTGGAAAAATTAAAAAAATTGCAACCTCAGGCATATGGGTTAA	ACCATTTATGCCT	GTTCCATTATTGGAAC	AGGCATATGGG	Peak_969
MER85-354	chr7	15718389	15718526	-	CTGTCCAATTTATGCCTATTGTTCCATTATTGGAATGCTAAGCATGTGGGAGTTATTTATATCTTACTGCTCAAGATCATCGCCAAAGCCTGATTGCAAAAATTCAAGAAACTGCAACCTCAGGCATAAATGGGTTAA	CCAATTTATGCCT	GTTCCATTATTGGAAT	AGGCATAAATGGG	---
MER85-355	chr7	19104680	19104814	-	TAAATCATTTATGCTGTAGTGTTCCATTATTTGAATGATAAGCTTGTGGGAGTTATTTGTATCCTACTGCTCAAGGTCATCGCCAAGGTCTGATTTTTCACAAAAAATTTGCAACCTCCATCATAAATGGGTTAA	TCATTTATGCTGT	GTTCCATTATTTGAAT	ATCATAAATGGG	---
MER85-356	chr7	20515623	20515764	-	ATAACCCCTTTATGCCTAGTGTTCCATTATTGGAATGCTAAGCTTGTGGGAATTATTTATATCCTACTGCTCAAGGTCATCATCAAGGTCTGATTTCTCACACACACACAAAAATTTGCAACCTCCAGCATAAATGGGTTAA	CCCCTTTATGCCT	GTTCCATTATTGGAAT	AGCATAAATGGG	---
MER85-357	chr7	23860651	23868393	-	TTAGCTCATTTATGCCTAGTGTTCCATTATTGGAACGCTAAGCTTGGAGTTATTTCATATCCTACTGAGAGGTGAAGCCAGCTGGACTTCCTGGGTCAAGTGGGGACTTGGAGAATTTTTCTGTCTAGCTAAAGGTTTGTAAACGCACCAATCAGCACTCTGTAAAAACGGACCAATCAACACTCTGTAAAACGGACCAATCAGTGCTCTGTAAAATGGACCAATCAGCACTCTGTAAAACAGACCAATCAGCAGGATGTGGACAGGGCCAAAAAAGGGAATAAAAGCTGGCCACCTGAGCCAGCAGTGGCAACCCGCTCAGGTCCCCTTCCACGCTGTGGAAGTTTGTTCTTTTGCTCTTCATAATAAATCTTGCTGCTGCTCACTCTTTGAGTCCAC…	CTCATTTATGCCT	GTTCCATTATTGGAAC	TGGCACAAATGGG	Peak_972
MER85-358	chr7	24392166	24392300	+	TTAACTTGTTTATGCCTAGTGTTCCATTATTGGAATGCTAAGTGTGTGGGAGTTATTTATATCCTACTGCTCAAGGTCATTGTCAAGGTCTGATTTTTCACTCATGCAAAAATTCAAAAAATTGTTAAGAATACT	CTTGTTTATGCCT	GTTCCATTATTGGAAT	AAGAATACT	---
MER85-359	chr7	27637837	27637988	+	TTAACCCATTTATGCCTAGTGTTCCATTTATGCTAAGTTTGTGGGAGTTATTTACATCCTACTGCTCAAGCAGTACATCCTACTACTCAAGGTCATTGCCAAGGTCTGATTTTTCACAAAAAAATTTGCAACCTCTGACATAAATGGGTTAA	CCCATTTATGCCT	GTTCCATTTAT	TGACATAAATGGG	---
MER85-360	chr7	30789589	30789736	+	TTAACCCACTTATGCCTAGTGTTCCATTATTGGAACACTAAGCATGAGGGAGTTATTTATATCCTACTGCTCAAGGTCATTGCCAAGGTCTGATTTTTCACTCATGCAAAAATTTAAAAAATTACAACCTCTGGCATAAATGAATTAA	CCCACTTATGCCT	GTTCCATTATTGGAAC	TGGCATAAATGAA	Peak_976
MER85-361	chr7	34097808	34097942	+	TTAACCCACTTATGCCTAGTGTTCCATTTTTGGAACTCTAAGCATGTAGGAGTTATTTATATCCTACTGCTCAAGGTCATCACCAAGGTCTGATTGAAAAAATTTTTTAAAAATGCAACCTCAGGCATGAATTAA	CCCACTTATGCCT	GTTCCATTTTTGGAAC	AGGCATGAA	Peak_979
MER85-362	chr7	36422908	36423044	+	TTAATGCATTTATGCCTAGTGTTCCATTATTGGAACGCTAAGCTTATGGGAGTTACTTATGTCCTCCTGCTCAAGGTTGTCACCAAGAACTGATTTTTCACAAAATAAATTTGCAACCTCCAGCATAAATGGGTTAA	TGCATTTATGCCT	GTTCCATTATTGGAAC	CAGCATAAATGGG	Peak_980
MER85-363	chr7	38166071	38170312	+	TTTAGTCATTTATGCCTAGTGTTCCATTATTGGAATGCTAAGCTGTAGGAGATCTGTCATAGTGGTGGTAGAAACTATAGGGAAAGGAGCAGGCCTTCTGAAAGGTTGGAAGGCTCTGCAGAGCTTTGGGGGGAATAGCTGAAGGCAGCTGTTCTCTAATCCTGAGACAGAGGCCAAAGAGTATGTGCAAGGGAGTGAAGGGGAAGTTATCTTGATCAGGCTTGTTTGTTTGAAGTTGTCCAGGAATTGACCTTTGAACATCCATGCACGTGATGTTCCCTGAAAGGGGAATATATACATGTTAATTACCCACAGATAATACACGTTAATTACGTGCACATTGTGTTTGCTCCAGGCTCTTGGCATGTGCCTGCACTGAATAAAAGCAAGCAGCTCCAG…	GTCATTTATGCCT	GTTCCATTATTGGAAT	AGGCATAAATGAG	---
MER85-364	chr7	46933828	46933964	-	TTAACCCATTTATGCCTAGTGTCCCATCATTGGAACACTAAACTTGTGGGAGTCATGTATATCCTACTGCTCAAGGTCATCGCCAAAGTCTGATTTTTCACACAAAAAAATTGCAACCTCTGGCATAAGTGGGTTAA	CCCATTTATGCCT	GTCCCATCATTGGAAC	TGGCATAAGTGGG	---
MER85-365	chr7	49547349	49547487	+	AAAGCCCATTTATGCCTAGTGTTCCCTTTATTGGAACACTAAGCATGTGCGAGTTATTTATATCCTACTGCTCAAGGTCATAGCCAAGGTCTGATTGCAAAAATTCAAAAAATTGCAACCTCAGGCATAAATCGATTAA	CCCATTTATGCCT	GTTCCCTTTATTGGAAC	AGGCATAAATCGA	---
MER85-366	chr7	53235537	53235673	-	AAAACCCATTTATGCCTAGTGTTCCATTATTGGAACACTGAGCATTAGGAATTATTTATATCCTACTGCTCAAGGTCATTGCCAAGGTCTGATTGCAAAAATTCAAAAAATTGCAACCTCAGGCATAAATGAGTTAA	CCCATTTATGCCT	GTTCCATTATTGGAAC	AGGCATAAATGAG	Peak_983
MER85-367	chr7	53427310	53427447	+	TAAACCCATTTATGCCTAGTGTTGCATTATTGGAACGCTAAGCCTGTGGGAGTTATTTTTATCCTACCGTTGAAGGTCATTGCCAAGGTCTCAACAAAAAAATTCAAAAAATTGTAACCTCAGGCATAAATGGCTTAA	CCCATTTATGCCT	GTTGCATTATTGGAAC	AGGCATAAATGGC	---
MER85-368	chr7	57646045	57646183	+	TTAACCCACTTATGCCTAGTGTTCCACACTAAGCATGTGGGAATTACTTATATCTTACTGCTAAATGTCATTGACAAGGTCTGATTTTTCACTTACGCAAAAATTCAAAAAATTGTAACCTCTGGCATAAATAGGCTAA	CCCACTTATGCCT	GTTCCAC	TGGCATAAATAGG	---
MER85-369	chr7	67741769	67741910	-	AGAGCACATCTATGCTTAGCATTCCAATAATGGAACGCTAAGTATGTATGTGGAAGTTATTTATATTCTGTTGCTCAAGGTCATCGCCAAGGTCTGATTGCAAAAATTCCAAACACTGCAACTTCAGGCATAAATGTGTTGA	CACATCTATGCTT	ATTCCAATAATGGAAC	AGGCATAAATGTG	---
MER85-370	chr7	76187563	76187699	+	CTTTACAACTGATGCCTAGGGTTCCATTGTTGGAACACTAAGTATGTGGGAGTTATTTATATCCTATTGCTCAAGGTCATCACCAAGGTCTGATTGCAAATATTCAAAAATTGCAACCTCAGGCATAAATGGGTTAA	ACAACTGATGCCT	GTTCCATTGTTGGAAC	AGGCATAAATGGG	---
MER85-371	chr7	80338790	80338922	-	CTTAAGCATTTATGCCCAGTGTTCCATTATTGGAACGATAAGCAGGTGGGAGTTATTTATATCCTACTGCTCAAGGTGATCGCCAAGGTCTGATAGGAAAAATTCAAAAATTTGTCTGGCATAAATGGGTTAA	AGCATTTATGCCC	GTTCCATTATTGGAAC	TGGCATAAATGGG	Peak_991
MER85-372	chr7	90841798	90841936	+	TTAACCCATGTATGCCTAGTGTTCCATTATTGGAATGCTAAGCTTGTGGGAGTTATTTATATCCTTCTGCTCAAGGTCATTGCCAAGGTCTGATTTTTCACACAAAAAAAATTTGAGACCTCTGGCATAAATGGGTTAA	CCCATGTATGCCT	GTTCCATTATTGGAAT	TGGCATAAATGGG	---
MER85-373	chr7	98147221	98147358	+	CAAGCCCATGTATGCCTAGTGTTCCATTATTGGAACGCTAAGAATGCGGGGGTTGTTTATATCCTACCGCTCAATGTCATCACAAAGGTCTGATTGCAAAAATTCAAAACATTGCAACCTCAGACATAAATGGGTTAA	CCCATGTATGCCT	GTTCCATTATTGGAAC	AGACATAAATGGG	Peak_1000
MER85-374	chr7	98627678	98627815	-	GTTTAGCATATATGCCTGGTGTTCCATTATTGGAACACTAAGCCTGTGGGAGTTATTTATATCCTACTGCTCATGGTCATTACCAAGGTCTGATTTTTCACACAAAAAAATTTGCAACCTCTGGCATAAATGGGTTAA	AGCATATATGCCT	GTTCCATTATTGGAAC	TGGCATAAATGGG	Peak_1001
MER85-375	chr7	99000559	99000691	+	TTAACCCATTTATGCCTAGTGTTCCATTATTGGAACACTAAGCTTGCGGGAATTATTTATGTCCCGCTGCTCAAGGTCATCGCCAAGGTCTGATTTTTAACAAAAATTGCAACCTCCAGCATAACTGGGTTAA	CCCATTTATGCCT	GTTCCATTATTGGAAC	AGCATAACTGGG	Peak_1002
MER85-376	chr7	99822632	99822768	-	TTAACTCATTTATGCCTAGTGTTCTATTATTAGAACGCTAAGTTTGTGGGAGTTATTTATATCCTACTGCTCAAGGTCATCGCCAAGTTCTGATCTTTCACACAAAAAATTTGCAGCCTCTGGCGTAAATGAGTTAA	CTCATTTATGCCT	GTTCTATTATTAGAAC	TGGCGTAAATGAG	---
MER85-377	chr7	104748399	104748532	-	TTAACCCAGTTGTGCCTAGTGTTCCATTATTGGAACACTAAGCTTGTGGGAGTTATTTATATCCTGCTCCAGGTCATTGCCAAGGTCTGATTTTTCACAAAAAAAGTTTGCAACCTTCGGCATAAATGGGTTAA	CCCAGTTGTGCCT	GTTCCATTATTGGAAC	CGGCATAAATGGG	Peak_1007
MER85-378	chr7	104909080	104909216	-	TTAACCCATTTATGCTAGTGTTCCATTATTGGAACACTAAGCATGTAGGAATTATTTATATCCTACTGCTCAAGGTCATCGCCAAGGTCTGATTGCAAAAATTCAAAAAATTGCAACCTCTGCCATAAATGGGTTAA	CCCATTTATGCT	GTTCCATTATTGGAAC	TGCCATAAATGGG	Peak_1008
MER85-379	chr7	110237843	110237968	-	TAATCCCATTTATGCCTAGTGTTCCATTATCGGAACTCTAAGCATGTGGGAGTTATTTATATCCTACTGCTTAAGGTCTGATGGCAAAGATTCAAAAAATTGCAACCTCAGGAATAAATGGGTTAA	CCCATTTATGCCT	GTTCCATTATCGGAAC	AGGAATAAATGGG	---
MER85-380	chr7	110379575	110379722	-	TTAACCCACTTATGCCCAGTGTTCCATTATTGGAATGCTAAATGTGTGGGAGTTTTTTATGTACTACTCCTGAAGGTTATTGCCAACGTCTGATTTTTCACTCATGCAAAAGTTCAAAAAATCGCAAACTCTAGCATAAATGGGTTAA	CCCACTTATGCCC	GTTCCATTATTGGAAT	AGCATAAATGGG	---
MER85-381	chr7	110982223	110982359	-	TTAATGCATTTATGCCTAGTGCTCCATTATTGGAGCGCTAAGCTAGTGGGAGTTATTTATATCCTACTTCTCAAGGTCATCGCCAAGGCCTGATTTTTCACAAAAAAAATTTGCAACCTCCAGCATAAATGGGTTAA	TGCATTTATGCCT	GCTCCATTATTGGAGC	AGCATAAATGGG	---
MER85-382	chr7	111366822	111366959	+	AAAATTTACTTATGCCTAGTGTTCCATTATTGGAATGCTAAGCATGTGGAGTTATTTATATCCTACTGCTCAAGGTCATCGCCGAGATAGGATTGCAAAAATTTCAAAAAATTGCAACCTCAGGCATAAATGGGTTAA	TTTACTTATGCCT	GTTCCATTATTGGAAT	AGGCATAAATGGG	---
MER85-383	chr7	113573474	113573608	-	CAACATGTATTATGCCTAGTGTTCCATTATTGGAACGCTAAGCATGTACGAGTTATTTATACGCTACTGCTCAAAGTCATTACCAAGGTCTAACTTTTCACACATGTAAAAATTCAAAAAATTGCAACCTCTGAA	ATGTATTATGCCT	GTTCCATTATTGGAAC	---	---
MER85-384	chr7	114964578	114964714	+	TTTGCCCATTTGTGCCTCATGTTCCATTATTGGAGTGCAAGCATGTGGTAGTTATTTATATCCTACTGCTCAAGGTCATCGCCAAGGTCTGATTGCAAAAATTCAAAAAACTGCAATCTCAGGCATAAATGGGTTAA	CCCATTTGTGCCT	GTTCCATTATTGGAGT	AGGCATAAATGGG	---
MER85-385	chr7	118808030	118808168	+	TTAGTTTAATTATGCTTAGTATTCCATTGTTGGAACGCCAAGCATGTGGGTGTTATTTCTATCCCACTACTCAAGGTCATTGCCTATGTCTGATGGCAAAAATTTAAAAAAATTGCAACCTCAGGCATAAATGGAGTAA	TTTAATTATGCTT	ATTCCATTGTTGGAAC	AGGCATAAATGGA	---
MER85-386	chr7	127999301	127999438	+	TTAGCCCATTTATGCTTAGTGTTTCATTATTGGGTTGCTAAGCTTGTGGGAGTTATTGATATCCTACTGTTCAAGGTCATCACCAAGGTCTGATTTTTCACAGAAAAAAATTTGCAACCTCGGGCATAAATGGGTTAA	CCCATTTATGCTT	GTTTCATTATTGGGTT	GGGCATAAATGGG	---
MER85-387	chr7	130210132	130210265	+	GGCTTTGGTATATGCCTAGTGTTCCATTATTGGAATGCTAAGCATGTGGGAGTTGTCTCCTACTGCTCAAGGTCATTGCCAAGGTCTGATGGCAAAAATTCAAAAAATTGCAACCTCAAGCATAAATGGATTAA	TTGGTATATGCCT	GTTCCATTATTGGAAT	AAGCATAAATGGA	Peak_1021
MER85-388	chr7	134035668	134035804	+	AAAACCCATTTATGCCTAGTGTTCCATTACTGGAACGCTGAGCACGTGGGAGTTATTTATATCCTACTGCTTAGGGTCATCACCAAGGTCTGATTGCAAAAATTCAAAAATTGCAATCTCGGGTATAAATGGGTTAA	CCCATTTATGCCT	GTTCCATTACTGGAAC	GGGTATAAATGGG	Peak_1027
MER85-389	chr7	136022475	136022621	+	AAAACAAATTTATGCCTAGTGTTCTGTTATTGGAATGCTAAGCATGTGAGAGTTATTTGTATCCTGCTGCTCAAGGTCATTGCCAATGTCTGATTTTTCACTCATGCAAAAATTTAAAAATTGCAACCTCAGGCATGAATGGGTTAA	CAAATTTATGCCT	GTTCTGTTATTGGAAT	AGGCATGAATGGG	---
MER85-390	chr7	137291034	137291181	+	GAAAGATTAATATGCCTCGTGTTCCATTACTGGAACACTAAGCATGCGGGAGTTATTTATATCCTACTGCTCAAGGTCATCGCCAAGGTCTGATGTTTCATTCATGCAAAAATTCAAAAAATTACAACCTAAGGCATAAAGGGGTTAA	GATTAATATGCCT	GTTCCATTACTGGAAC	AGGCATAAAGGGG	---
MER85-391	chr7	150808997	150809134	-	TTAACCTATTTATGCCTGGTGTTACATTATTGGAACGTTAAGCTTGTGGGAGTTATTTATATCCTACTGCTCAAGGTCACCAAGGTCTGATTTTTCATGAAAAAAAAAATTTTGCAACCTCCGGCATAAATGGGTTAA	CCTATTTATGCCT	GTTACATTATTGGAAC	CGGCATAAATGGG	Peak_1037
MER85-392	chr7	151446911	151447047	+	TTAACCCATTTCTGTGTAGTGTTGCGTTATTGGAACGCTAAGCTTATGGGGGTTATCTATATCCTAGTGCTCAAGGTCACCGCCAGGGTCTGATTTTTCACCGAAAAAAACTGCAACCTCCAGCATAAATGGGTTAA	CCCATTTCTGTGT	GTTGCGTTATTGGAAC	AGCATAAATGGG	---
MER85-393	chr7	152958320	152958453	+	TTTTATTATTTATGCCTAGTGTTCCATTATTGGAACGCTAAGCAAATGGGGGTTGCATCCTACTGCTTAAGGTCATCGGCAAGGTCTGACTGCAAAAATTCAAAAAACTGCAACCTCAGGCATAAGTGGGTTAA	ATTATTTATGCCT	GTTCCATTATTGGAAC	AGGCATAAGTGGG	Peak_1039
MER85-394	chr7	155061457	155061594	-	TTCACCCACTTACGCCTAGTGTTCCATTAGTGGAACACTAAGCTTGTGGGACTTACTTATAGCCTACTGCTCAAGGTCATTGCCAAGGTCTGATTTTTCACAAAAAAATATTTGCGACCTCTGGCATAAATGGGTTAA	CCCACTTACGCCT	GTTCCATTAGTGGAAC	TGGCATAAATGGG	---
MER85-395	chr7	156696961	156697093	-	TTAACCCATTTATGCCTAGTGTTCCATTACTGGAACGCTAAGCTTGTGGGATTTATATTCTACTGCTCAAGGTCATTGCCAAGGCCTGATTTTTCACACAAAAAATTCGCAACCTCTGGCACAAACGGGTTAA	CCCATTTATGCCT	GTTCCATTACTGGAAC	TGGCACAAACGGG	Peak_1040
MER85-396	chr8	4062984	4063121	-	ATTAGGAATTTATAACTAGTGTTCCATTACTAGAACGTTCAGCATGTAGGAGTTACTTATACCCTGCTGTTCAAGGTCATCGCCAATGTCCGATTGCAAAAATTCAAAAAATTGCAACCTCAGGCATCAGTGGGTTAA	GGAATTTATAACT	GTTCCATTACTAGAAC	AGGCATCAGTGGG	---
MER85-397	chr8	6012854	6012999	+	TGAACCCATTTACGCCTAGCACTCCATTACTGGAACACCAAGCATGTGGGAGTTATTTATATCTTACTGCACAAGGTCATCGCCAAGGTCTGATTTTTCACATGTCTGCAATTCAAAATTTGCAACCTCTGGCATAAATGGGTTAA	CCCATTTACGCCT	ACTCCATTACTGGAAC	TGGCATAAATGGG	---
MER85-398	chr8	6426135	6426274	+	ATAACCCATTTCTGCCTAGTGTTCCATTAGTGGAATGCTAACCATGTGGGAATTATTTATATCCTACTGTTCAAGGTCATCACCAAGGTCTGATTTTTCACACACACACAGAATTGCAACCTCCAGCATAAATGGGGATG	CCCATTTCTGCCT	GTTCCATTAGTGGAAT	AGCATAAATGGG	---
MER85-399	chr8	10022117	10022251	+	TTTCTTAATTTTTGCCAAGTGTTCCATTATTGGAACGCTAAGCATGTGGGAGTTATTTGTATCCTACTCAGGGTCATCGCCAAGGTCTGTTTGCAAAAATTCAAAAAATTGCAACCTCAGGCATAAATGGGTACG	TTAATTTTTGCCA	GTTCCATTATTGGAAC	AGGCATAAATGGG	Peak_1041
MER85-400	chr8	10283917	10284051	+	TTGACATATTTATGCCTAGTGTTCCATTATTGGAACGCTAAGCTTGTGGGAGTTATTTATATCCTACTGCTCAAGGTCATCACCAAGGTCTGATTTTTCACAAAAAATTCGTAACCTCCGGCATGAATGGGTTAA	CATATTTATGCCT	GTTCCATTATTGGAAC	CGGCATGAATGGG	Peak_1042
MER85-401	chr8	11010612	11010747	+	TTAACCCATTTCTGCCTAGGGTCCCATTACTGCAACGCTAAGCTTGTGGGAGTTATTTGTGTCCTACTGCTCAAGATCATCACCAAGGCCTGATTTTTCACAAAAAAATCTGCAACCTCCAGCATAAATGGGTTAA	CCCATTTCTGCCT	GTCCCATTACTGCAAC	AGCATAAATGGG	---
MER85-402	chr8	11758445	11758592	-	GTAACCCACTTATGCCTAGTGTTCCATTATTAGAACGCTAAGCATGTGGGAGTTTTTACATCATACTGCTCAAGGTCATCGCCAAGGTCTGATGTTTTTACTCGTGCAAAAATTTAAAAAATTGCAACCTCTGGCATAAATGGGTTGA	CCCACTTATGCCT	GTTCCATTATTAGAAC	TGGCATAAATGGG	---
MER85-403	chr8	16456349	16456427	+	CCTAGTGTTCTATTATTGGAATGCTAAGGATGTGGGAGTTATTCATATCCTACTGCTCAAGATCATCGCTGAGGTCTG	CCT	GTTCTATTATTGGAAT	---	---
MER85-404	chr8	16951048	16951094	+	TTAACCCATTTATGCCTAGTGTTCCATTGTATCCTGGGACACTGAGC	CCCATTTATGCCT	GTTCCATTGT	---	---
MER85-405	chr8	18888701	18888838	+	TTAACCCATTTATGCTTAGTGTTCCATTAATGGAACGCTAAGCTTGTGGGAGTTATGTATATCCTACTGCTCAAGGTCATCGCCAAGGTCTGATCTTTTCACAAAAAAAATTTGCAACCTCCGGCACAAATGGGTTAA	CCCATTTATGCTT	GTTCCATTAATGGAAC	CGGCACAAATGGG	Peak_1044
MER85-406	chr8	19086615	19086753	+	TTGGCCCATTTATACCTGGTGTTCCATTATTGGAACACTAAAAATGTGGGAGTCATTTATATCCTACTGCTCAAGGTCATTGCCAAGGTCTGATTTGCAAAAATTCAAAAAATTGCAACCTCAGGCATAAATGGGTTAG	CCCATTTATACCT	GTTCCATTATTGGAAC	AGGCATAAATGGG	Peak_1045
MER85-407	chr8	21121355	21121487	+	TTAAACATGCCTGGAGTTCCATTATTGGAACGCTAAGCATGTGGGAGTTATTTATGTCCTATTGCTCAACGCCATCACCAAAGTCTGATTGTGAAAATTCAAAAACTTGCAACCTCAGGCATAAATGGGTTAA	ACATGCCT	GTTCCATTATTGGAAC	AGGCATAAATGGG	Peak_1047
MER85-408	chr8	22308888	22309023	+	TTGAGCCATTTATGCCTAGTGTTCCATTTTTTGAACACCAAGCATATAGGAGTTAATTTATATCCTGCTCAAGGTCATCGCCAAAGTCTGATTGCAAAAATTCAAAAACTTGCAACCTCAGGCTTAAATGGGTTAA	GCCATTTATGCCT	GTTCCATTTTTTGAAC	AGGCTTAAATGGG	---
MER85-409	chr8	23034748	23034884	+	GACAAATACTTATGCCTAGTGTTCCATTATTGGAACACTAAACATGTGGAATGATTTATATCCTACTGCTCAAGGTCATCACCAAGGTCTAATTGTAAAATTTCAAAAAATTGCAACCTCAGGCATAAATGGGTTAA	AATACTTATGCCT	GTTCCATTATTGGAAC	AGGCATAAATGGG	Peak_1048
MER85-410	chr8	23426883	23427018	+	TTAACCCATTTAAGCCTAGAGTTCCGTAATTGCAACGCTAAGCATGTGGGAGTTATTTATATCCTACTGCTCAAGGTCATCACCAAGGTCTGCAAAAATTCCAAAAATTGCATAACCTCAGGCATAAATGGGTTAA	CCCATTTAAGCCT	GTTCCGTAATTGCAAC	AGGCATAAATGGG	---
MER85-411	chr8	24478388	24478518	+	TTAAATACCTAGTGTTCCATTATTGGAATGCTAAGCTTGTGGAAGTTATTTATATCCTACTGCTCAAGGTCATCGCCCAGGTCTGATTGCAAAAATTCAAAAAATTGCAACCTCAGGCATAAATGGATAAA	ATACCT	GTTCCATTATTGGAAT	AGGCATAAATGGA	---
MER85-412	chr8	24512062	24512123	-	CCTAAGCGTGTGGGAGTTATTTATATCCTTCTGCTCAAGGTCATCACCAAGGTCTGATTGCAAAAATTCAAAAAATTGCAACCTTTGGCACAAATGGGTTAA	---	---	TGGCACAAATGGG	---
MER85-413	chr8	29140335	29140413	+	TTAATTTATTTATATTCTGCTCAAGGTCATCACCAAGGTCTGACTGCAAAAATTGCAACCTCAGGCATAAATGGGTTAA	---	---	AGGCATAAATGGG	---
MER85-414	chr8	29586000	29586136	+	TTAAGCTACTTATGCCTAGTGTTCCATTATTAAAACGCTAGGCTTTTGGGAGTTTTTATATCCTACCGCTCAAGGTCATCACCAAGGTCTGATTTTTCAGAAAACAAAAATTGCAACCTCCGGCATAAATGGGTTAA	GCTACTTATGCCT	GTTCCATTATTAAAAC	CGGCATAAATGGG	Peak_1053
MER85-415	chr8	32710548	32710685	-	TTAATCCATTTATGCTTAGTGTTCCATTATTGGGACGCTAAGCCTGTGGAAGATTTTAATACCCTACTGCTCAAGGTCATTGCCAAGGTCTGATTGCAAAAATTAAAAAAATTGCGACCTCAGGCATAATTTGATAAA	TCCATTTATGCTT	GTTCCATTATTGGGAC	AGGCATAATTTGA	---
MER85-416	chr8	32805449	32805586	-	TAAACCCACCTATGCCTAGCGTTCCATTATTAGAACAGTAAGCATGTGGGAGTTATTTATATCCTACTGCTCAAGGTCATCACCAAGGTCTGATTTTTCAAATTCAAAAAATTGCAACCTCAGGCATAAATGGGTTAA	CCCACCTATGCCT	GTTCCATTATTAGAAC	AGGCATAAATGGG	---
MER85-417	chr8	33861878	33862015	-	TTAACCCATTTATGCCCAGTGTTCCATTATTGGAACGCTAAGCTTGTAGGAGTTATTTATATCCTACTGCCCAAGGTCATCACCAAGATCTGATTTTTCACACACAAAAATGTGCAACCTCCAGCATAAATGGGTTCT	CCCATTTATGCCC	GTTCCATTATTGGAAC	AGCATAAATGGG	Peak_1061
MER85-418	chr8	40529589	40529726	+	AGTAGCCACTTATGCCTAGTGTTCCATTATTGGAAAGCTAAGCACGTGGGAGTTATTTATATCCTGCTGCTCAAGGTCATCGCCAAGGACTGATTGTAAAAATTCAAAAAATTGTAACCTCAGGCATAAATGGGTTAA	GCCACTTATGCCT	GTTCCATTATTGGAAA	AGGCATAAATGGG	---
MER85-419	chr8	50575745	50575884	+	TAAACACATTTATGTTTAATGTTCCATTATTGGAACACTGAGCATGTTGGAGTTATTTATATCCTACTGCTCAAGGCCATTGCCAAGGTCTGATTTTTTTCAAACTCAAAAAATTGCAACCTCAGGAGTAAATGGGTTAA	CACATTTATGTTT	GTTCCATTATTGGAAC	AGGAGTAAATGGG	---
MER85-420	chr8	50630323	50630459	+	TAAACCCATTTACGCCTAGTGTTTCATTATTGGAACACTAAGCTTGTGGGAGTTATTTATATGCTACTGCTCAAGGTCATCACCAAGGTCTGATTTTCCACAAATAAAATTTGCAACCTTTGGTATAAATGGGTTAA	CCCATTTACGCCT	GTTTCATTATTGGAAC	TGGTATAAATGGG	---
MER85-421	chr8	51332695	51332832	-	TCTTCCCACTTATGTCTAGTGTTCCATTATTGAAACACTAAGCATGTGAGAGTTATTTATATCATACTGCTCAAGGCCATCGCCAAGGACTGATTGCAAAAATTCAAAAAGATTGAATCTCAGGCACAAATGTGTTAA	CCCACTTATGTCT	GTTCCATTATTGAAAC	AGGCACAAATGTG	---
MER85-422	chr8	51649179	51649317	+	TCAACCCATTTATGCCTAGGGTTCCATTATTGGAACGCTAAGCATGTGGGAGTTATTTATATTCTACTGCTCAAGGTCATTACCAAGGTCTGATTGCAAAAACTAAAAAAGACTGCAGCCTCAGGCATAAATAGGTTAA	CCCATTTATGCCT	GTTCCATTATTGGAAC	AGGCATAAATAGG	Peak_1070
MER85-423	chr8	51863603	51863731	+	TTGACCCACTTATGCCATTATTGGAACGCTAAGCGTGTGGGAGTTGTTTATATTCTACTTCTCAAGGTCATCAGCAAGGTCTGATTGCAAAAATTCAAAAAATTGCGGTCTCAGGCATAAATGGGTTGA	CCCACTTATGCC	ATTATTGGAAC	AGGCATAAATGGG	---
MER85-424	chr8	55617572	55617707	+	TTAAGCCATTTATGCCTAGTGTTCCATTATTGGAACACAAGCTTGTTGGAGTTGTTTATATCCTACTGCTCATGGTCATCACCGAGGTCTGATTTTTCACACAAAAAATCTGCAACCTCTGGCATAAATGGGTTAA	GCCATTTATGCCT	GTTCCATTATTGGAAC	TGGCATAAATGGG	Peak_1072
MER85-425	chr8	57555958	57556106	+	TTAACCCACTTATGCCCAGTGTTCCATTATTGGAACCCTAAGCATGTGGGAGTTATTTATATCCTACTACTCAAGGTTATCACCAAGGTCTGATTTTTTCACTTGTGCAAAAATTCAAAAAATTGCAACCTCCAGCATAAATGGGTTAA	CCCACTTATGCCC	GTTCCATTATTGGAAC	AGCATAAATGGG	---
MER85-426	chr8	61657844	61657980	-	TTAACCCATTTATGCCTAGTGTTCCATTATTGGAATGCTAAGCTTGTGGGAGTTATTTATATCCTACTGCTCAAGGTCACTGCCAAGGTCTGATTTTTCACACAAAAAATTTGCAACTTCCTGCATAAATGGGTTAA	CCCATTTATGCCT	GTTCCATTATTGGAAT	CTGCATAAATGGG	---
MER85-427	chr8	63116177	63116324	-	AAAGCCCACTTATGCCTAGTGTTCCATTATTGGAACGCTAAGCATGTGGGAGTTATTTATATCCTCCTGCTCAAGGTCATCACCAAGGTCTGATTTTTCACTCATGCAAAAATTCAAAAAATTGCTAACTCTGGCATAAATGAGTTAA	CCCACTTATGCCT	GTTCCATTATTGGAAC	TGGCATAAATGAG	Peak_1075
MER85-428	chr8	77499656	77499804	-	CTGACCCACTTATGCCTAGTGTTCCATTATTGGAGTGCTAAGAATGTGAGAGTTTTTTATATCCTGCTGCTCAAGGTTATTACCAAGGTCTGATTTTTTCACTCATGTAAAAGTTCAAAAAATGGCAACCTCTGGCATAAATGGGTTAA	CCCACTTATGCCT	GTTCCATTATTGGAGT	TGGCATAAATGGG	Peak_1087
MER85-429	chr8	79658567	79658703	+	TTAACCCATTTATGCCTAGTGTTCCATTATCGGAACGGTAAGTTTGTGGGAGTCATTTATATCCCACTGCTCAAAGTCATCACCAAAATCTGATTTTTCAAAAAAGAAATTTGCAACCTCTGGCATCAATGGGCTAA	CCCATTTATGCCT	GTTCCATTATCGGAAC	TGGCATCAATGGG	Peak_1092
MER85-430	chr8	83354987	83355094	+	GGTAAGCATGTGGGATTTATTTGTATCTTACTGCTCAAGGTCATCACCAAATTCTGATTTTTCACTCATGCAAAAATTCAAAAAATTGTAACCTCTGGCATAATTAA	---	---	GGCATAA	---
MER85-431	chr8	84216878	84217015	-	AGAAAAGCACCTTAACTAGTGTTCCATTATTTGGAATGCTAAGCGTGTGGGAGTGATTTATATCCTACTGCCTGAGGTCATCACCAAGGTCTAATTGCAAAAATCAAAAAATTGCAACCTCAGGCATAAATGGGTTAA	AAGCACCTTAACT	GTTCCATTATTTGGAAT	AGGCATAAATGGG	---
MER85-432	chr8	86687666	86687803	-	AAATCCCATTTATGCCTAGTGTTCCACTACCGGAACGCTAAGCATGTGGGAATTATTTATATCCTACTGCTCAAGGTCACTGCCAAGGTCTGATTGCAAAAATTCAAAAAATTGCAACCTCAGGCATAAAAGGGTTAG	CCCATTTATGCCT	GTTCCACTACCGGAAC	AGGCATAAAAGGG	---
MER85-433	chr8	92398854	92398987	+	TTAATAATTATGCCTAGTGTTCCACTATTGGAATGCTAAGCTTGTGGGAATTATTTATATCCTACTGCTCAAGGTCATCGCCAAGGTATGATTTTTCACAAAATAAATTTACAACCTCTGGCATAAATGGGTTAC	TAATTATGCCT	GTTCCACTATTGGAAT	TGGCATAAATGGG	---
MER85-434	chr8	95286348	95286485	-	AAAACCCATTTATGCCTAGTGTTCCATTATTGGAACACTAAGCATGTGGGAGTTATTTATATCCTTCTGCACAAGGTCATCGTCAAGGTCTGATTGCAAAAATTCAAAAAATTGCAACCTCAGGTATAAATGGGTTAC	CCCATTTATGCCT	GTTCCATTATTGGAAC	AGGTATAAATGGG	Peak_1107
MER85-435	chr8	95720021	95720157	-	CTGTTTAGTTTATGCCTTGTGTTCCGTTATTGGAACGCTAAGCTTGTGGGAGTTGTTTACATCCTACTGCTCAAGGTCATCGCTAAGGTGTGATTTTTCACAAAAAGAATTTGCAACCTCCGGCATGAATGACTTAA	TTAGTTTATGCCT	GTTCCGTTATTGGAAC	CGGCATGAATGAC	Peak_1108
MER85-436	chr8	95881309	95881446	-	TTAACCCATTTCTGCCTAGTGTTCCATTATTGAAATGCTAAGCTTGTGAGAGTTATTTATATCCTACTGCTCAAGGTCATTGCCAAGGTCTGATTGCAAAAATTCAAAAAATTGCAACCTCCAGCCTAAATGGGTTAA	CCCATTTCTGCCT	GTTCCATTATTGAAAT	AGCCTAAATGGG	---
MER85-437	chr8	100288611	100288752	-	TTAACCCCTTTATTCCTAGTGTTGCATTATTAGAATGCTAAGCTTGTGGGAGTTATTTATATCCTACTGTGCAAAGTCATTGCCAAGATCTGATTTTTCACACACACACACAAAATTGCAACCTCCAGCATAAATGGGTTAA	CCCCTTTATTCCT	GTTGCATTATTAGAAT	AGCATAAATGGG	---
MER85-438	chr8	105113799	105113935	-	TTAATCCATTTACGCCTAGTGTTCCATAATTGGAATGCTAAGCTTGTGGGAGTTATTTATATCCTACTGCTTAAGGTCATTGCCAAGGTCTGATTTTCACACAAAAAAATGTGTAACCTCCAGCATAAATGGGTTAA	TCCATTTACGCCT	GTTCCATAATTGGAAT	AGCATAAATGGG	---
MER85-439	chr8	113041664	113041802	-	TTTCTTATTTTACGCCTAGTGTTCCATTATTGGAACGCTAAGCATGTGGGAGTTATTTATAGCCTACTGCTCAAGGTCATCGCCAAGGTCTGATTGCAAAAAATTCAAAACATTGCAATCTCAGGCATAAATGGGTTAA	TTATTTTACGCCT	GTTCCATTATTGGAAC	AGGCATAAATGGG	Peak_1112
MER85-440	chr8	115205860	115205997	+	TTAACCCATTTATGCCTAGTGTTCCATTATTGGAATGCTAACCATGTGGGAGTTATTTATATCCTACTGCTCAAGGTCATCACCAAAGTCTGATTGCAAAAATTCAAAAAATTGCAACCTCAGATATAAACGGGTTAA	CCCATTTATGCCT	GTTCCATTATTGGAAT	AGATATAAACGGG	---
MER85-441	chr8	115340476	115340611	+	TTAACATATTTATGCCTAGTGTTCCATTATTGGAATGCCAAGCTTGTGGGAGTTATTTACATCCTACTGCTCAAGGTCATCACCAACGTCTGATTTTTCACAAAAAGTTTTGCAACCTCTGGTATAAATGGGTTAA	CATATTTATGCCT	GTTCCATTATTGGAAT	TGGTATAAATGGG	---
MER85-442	chr8	115453483	115453620	-	ATTAGCGATTTACGCCTAGTGTTCCAATAGTGGAACGCTATGCTTATGGGAGTTATTTACATCCTACTGCTCAAGGTCATCATCAAGGTCTGATTTTTCACACAAAAAAATTTGCAACCTCTGGCATAAACGGGTAAA	GCGATTTACGCCT	GTTCCAATAGTGGAAC	TGGCATAAACGGG	---
MER85-443	chr8	118250709	118250843	+	TAGCCCATTTTTTGCCGAGTGTTCCATTATTGGAATGCTAAGCATGTGAGAGTTATTTATATCCTGCTCAAGGTCATTGCCAAGGTCTGATTGCAAAAATTCAAAAAATTGCAACCCCAGGCATAAATGGGTTAA	CCATTTTTTGCCG	GTTCCATTATTGGAAT	AGGCATAAATGGG	---
MER85-444	chr8	120328433	120328569	+	TTAACCTATCTATGCCTAGTGTTCCATTATTGGAACATTAAGCTTGTGGGAGTTATTTATATCCTACTGCTCAAGGTCATCGCCAAGGTCTGATTTTTCACAAAAAACACTTGCAACCTCTGGCAAAAATTGGTTAT	CCTATCTATGCCT	GTTCCATTATTGGAAC	TGGCAAAAATTGG	Peak_1123
MER85-445	chr8	124768741	124768890	+	TCTTCTTAATTATGCCTAGTGTTCCATTATTGGAATGTTAAGCTTGTAGGAGTTATTTATATCCTACTGCTCAAGGTCATCGCCGAGGTCTGAATTTTTCACACATGTCTGCAATTCAAAAAATTGCAACCTCCGGCATAAATGGCTTAA	CTTAATTATGCCT	GTTCCATTATTGGAAT	CGGCATAAATGGC	---
MER85-446	chr8	124790922	124791059	-	AAAACCCATTTATGCCTAGTGTTCCATTATTGGGACACTAAGCATGTGGGAGTTATTTATATCCTACTGCTCAAGGTCATTGCCAAGGTCTGATTGCAAAAATTCAAAAAACTGCAACCTCAGGCATCAATGCGTTAA	CCCATTTATGCCT	GTTCCATTATTGGGAC	AGGCATCAATGCG	---
MER85-447	chr8	127221054	127221191	+	AGATATTAATTATGCCTAGTGTTCCATTATTGGAATGCTAAGCATGTGGGAGTTATTTATATCCTACTGCTCAAGGTTATCACCAAGGTCTGATTGCAAAAATTCAAAAAATTGCAACCTCAGGCATAAATGGGTTAG	ATTAATTATGCCT	GTTCCATTATTGGAAT	AGGCATAAATGGG	---
MER85-448	chr8	127380582	127380719	-	TTGACCCATTTATGCCCAGTGTTTCATTATTGGAAAGACAAGCATGTGGGAGTTATTTATATCCTACTGCTCAAGGTCATTGCCAAGGTCTGATTGCAAAAATTCAAAAAATTGCAACCTCAGGAATAAATGGGTTAA	CCCATTTATGCCC	GTTTCATTATTGGAAA	AGGAATAAATGGG	---
MER85-449	chr8	127720673	127720821	+	ATTCCACATTTATGCCTAGTGTTCCATTATTGGAACGCTAAGCATGTGGGAGTTATTTATATCCTACTGCTCAAGGTCATGACCAAGGTCTGATTTTTCACACACGTCTGCAATTCAAAAAATTGCAACCTCCAGCATAAATGGGTTAA	CACATTTATGCCT	GTTCCATTATTGGAAC	AGCATAAATGGG	Peak_1129
MER85-450	chr8	139409770	139409907	-	CTTAGCCATTTATGCCTAGTGTTCCATTATTGGAAAGCTAAGCATGTGGGAGTTATTTATGTCCTGCTGCTCAAGGTCATCGCCAAGGTCTGATCACAAAATTTCAAAAAATTGCAACCTCAGGCATAAATAGGTTAA	GCCATTTATGCCT	GTTCCATTATTGGAAA	AGGCATAAATAGG	---
MER85-451	chr8	141761135	141761273	-	TTAACCTATTTATGCCTAGTGTTCCATTATTGGAACGCTAAGCTTGTGAGAGTTATTTATATCCTACTGCTTAAGGTCATCGCCAGTGTCTGATTTTTCCACACCAAAAAATTTGCAACCTCCAGCATAAATAGGTTAA	CCTATTTATGCCT	GTTCCATTATTGGAAC	AGCATAAATAGG	Peak_1141
MER85-452	chr8	143167787	143167922	+	GTGTCACATTAATGCCTAGTGTTCCATTATTGGAACACTAAGCATGTGGGAGCTATTTCTATCCTATTGCTCAAGGTCATTGCCAAGGTCTGATTTTTCACACATGAAATTGCAATCTCAGGCATACATGGGTTGA	CACATTAATGCCT	GTTCCATTATTGGAAC	AGGCATACATGGG	Peak_1144
MER85-453	chr9	1503704	1503850	-	CACACTCATTTATGCTTAATGTTCTATTATTGGAACACTAAGCATGTGGGAGTTATTTGTATCTTACTGCTCAAGGTCATTGCCAAGGTCTGATTTTTCACACATCTGCAATTCAGAAAACTGCAGCCTCTGGCATAAATGGGTTAA	CTCATTTATGCTT	GTTCTATTATTGGAAC	TGGCATAAATGGG	---
MER85-454	chr9	2301249	2301385	+	TCAACCCAATTATGCCTAGTATTCCATTATTGGAATGCTAAGCATGTGGAATTATTTATATTCTACTGCTCAAGGTCATCGCCAAAGTCTGATTTTTCAAATTAAAAAAATTGCAACCTCTGGCATAAATGGGTTAA	CCCAATTATGCCT	ATTCCATTATTGGAAT	TGGCATAAATGGG	---
MER85-455	chr9	5812805	5812953	-	TTAGCCTATTTATGCCTAGTGTTCCATTATTGGAACGCTAAGCATGTGGGAGTTATTTATATCCTACTGCTCAAGCCTCATCGCCAAGGTCTGATTTTTCACACATGCAAAAATTAAAAAAATTGCAACCTCAGGCATAAATGGGTTTT	CCTATTTATGCCT	GTTCCATTATTGGAAC	AGGCATAAATGGG	Peak_1145
MER85-456	chr9	22671814	22671951	-	AGTAGCCATTTATGCCTAGTGTTCCATTATTGGAACATTAAGCATGTGGGAATTATTTATATCCTACTGCTCAAGGCCATCGCCAAGGTCTGATTGCAAAAATTCAAAGAATTGCAACCTCAGGCAGAAATGGGTTAA	GCCATTTATGCCT	GTTCCATTATTGGAAC	AGGCAGAAATGGG	Peak_1153
MER85-457	chr9	23552847	23552988	-	AGATTAAATTTATGCCTAGTGTTCCATCATTGGAATGCTAAGCTTGTGGGAGTTATTTATATCCTCCCTACTGCTCAAGGTCATTGCCAAGGTCTGATTTTTCACACACAAAAATTTGCAACCTCCAGCATAAATGGGTTAA	TAAATTTATGCCT	GTTCCATCATTGGAAT	AGCATAAATGGG	---
MER85-458	chr9	35281914	35282050	+	TTAACCCATTTATGCCTGAGGTTGCAATTTATGCTTGAGGTCACCTACTGCTTGGCGATGACCTTGAGCAGTAGGATATAAATAACTCCCACATGCTTAGAGTTCCAATAATGGAACACTAGGCATAAATGGGTCAA	CCCATTTATGCCT	GTTCCATTATTGGAAC	AGGCATAAATGGG	Peak_1156
MER85-459	chr9	35893931	35894068	+	TCTTAACATTTATGCCTAGTGTTCCATTATTGGAACACTAAGCATGTGGGAGTTATTTTTATCATACTGATCAAGGTCATTGCCAAGGTCTGATTGCAAAAATTCAAAAAATTGCAACCTTAGGCATAAATGGGTTAA	AACATTTATGCCT	GTTCCATTATTGGAAC	AGGCATAAATGGG	Peak_1158
MER85-460	chr9	73396789	73397204	-	AAAACCCATTTGTTCCTAGTGTTCCATTATTGGAACGCTAAGTATGTGGGAGTTTTTTTATTTATTTATTTTTTTGAGATGGAGTCTCGCTCTATTGCCCAGGCTGGAATGCAATGGCATGATCTCAGCTCACTGTAACCTCCCTCTGCCTCCCAGGTTTCAGCAATTCTCCTGCCTGAGCCTCCTGAGTAGCTGGGATTACAGGCGTGCACCACCGCACCTGGCTAATTTTTGTATTTTTAGTAGAGATGGAGTTTTACTATGTTGGCCAGGCTGGTCTCCAACTCCTGACCTCATGATCCACCCACCCCGACCTCCCATATGTGGGAGTTATTTATATCCTACTGCTCAAGATCATTGCCAAGGTCTGATTGCAAAAATTCCAAAAAGTGCAACCTC…	CCCATTTGTTCCT	GTTCCATTATTGGAAC	AGGCATAAATGGG	Peak_1166
MER85-461	chr9	75299816	75299952	+	TTAACCCATTTATCTCTAGTGTTCCATTATTAGAACATTAAGCTTGCGGGAGTTATTTATATCCTACTGCTCAAAGTCATCGCCAAGCTCTGATTTTTCACACAACAAATTCGCGACCTGTGGCATAAATGGGTTAA	CCCATTTATCTCT	GTTCCATTATTAGAAC	TGGCATAAATGGG	---
MER85-462	chr9	75503450	75503588	+	TAAACCAATTCATGCCTAGCGTTCCATTATTGGACCGCTGGGCATGTGGGATTTATTTACATCCTGCTGCTCAACGTCATCGCCAAGGTCTCATTGCAAAAACTCAAACAAATTGCAACTTCAGACATAAATGGGTTAA	CCAATTCATGCCT	GTTCCATTATTGGACC	AGACATAAATGGG	Peak_1171
MER85-463	chr9	76870794	76870930	-	TTAACTCATTTATGCCTAGTGTTCCATTGTTGGAACTCTAAGCTTGTAGGAGTTATTTATATCCTACTGCTGAAGGTCATCACCAAGGTCTCGTTTTTCACAAAAATAATTTGCAACCTCCAACATTAATGGGTTAA	CTCATTTATGCCT	GTTCCATTGTTGGAAC	AACATTAATGGG	---
MER85-464	chr9	85991956	85992093	-	GCTTAATACTTATGCCTAGCATTCCATTATTGGAATGCTAAGCATGTAGGGGTTACTTATATGCTACTGCTCAAGATCATCGCCAAGGTCTGATTGCAAAAATTCAAAAAATTGCAACCTCAGGCATAAATGGGTTAA	AATACTTATGCCT	ATTCCATTATTGGAAT	AGGCATAAATGGG	---
MER85-465	chr9	90174850	90174985	-	CCAGATAATACTTAACTAGTGTTCCATTATTGGAACTCTAAGCTTGTGGGAGTTATTTATATCCTACTGCTCAAGATCATTGCCAAGATCTGACTTTTCACACAAAAAATTGCAACCTCCAGCATAAATGAGTTAA	ATAATACTTAACT	GTTCCATTATTGGAAC	AGCATAAATGAG	Peak_1187
MER85-466	chr9	93257861	93257998	+	TTAACCCATTTATGCCTAATATCCCATTATTGGAACGCTATGCACGTGGGAGTTATTTATATCCTACTGCTCAAGGTCATAGCCAAGGTCTGATTGCAAAAATTTTAAAAATTGCAACCTCCAGCATAAGTGGGTTAA	CCCATTTATGCCT	ATCCCATTATTGGAAC	AGCATAAGTGGG	---
MER85-467	chr9	95364072	95364197	+	TTAACCTGTTTACGCCTAGTGTTCCATTATTGGAACGCAAAGCATGTGGGAGTTCTTTATGTCCTACTGCTCAAGGTCTGACTGCAAAAATTCAACAAATTGCAACTTCCGGCATAAATGGGTTAA	CCTGTTTACGCCT	GTTCCATTATTGGAAC	CGGCATAAATGGG	Peak_1190
MER85-468	chr9	96354424	96354566	-	TTAACCCACTTAGGCCTAGTGTTCCATTATTGGAACGCTAAGCATGTGGGAGTTACTTATACTGCTCAAGGTCATTGACAAGGTCTGATTTTTCACTCATGCAAAAATTCAAAAAATTGCAACCTCTGGCATAAATGGGCTAA	CCCACTTAGGCCT	GTTCCATTATTGGAAC	TGGCATAAATGGG	Peak_1191
MER85-469	chr9	96552739	96553206	+	TTAACCCATTTATGCTTAGCGTTCCATTACTGGAATGCTAAACTTATGGCAGTTATTTATATCCTGCTGCTCGAGCTCATCTCCAAGGTCTGATGATTTTTCTTTTCTTTTCTTTTCTTTCTTTTTTTTTTTTTTTTGTGAGACGGAGTCTCACTCTGTCGCCAGGCAGTGGCTCAATCTCGGCTCACTGCAAGCTCTGCCTCCTGGGTTCACGCCATTCTCCTGCCTCAGCCTCCTGAGTAGCTGGGACTACAGGCGCCTGCCACCACGCCCGGCTAATTTTTTGTATTTTTAGTAGAGATGAGGTTTCACCGTGTTAGCCAGGATGGTCTTGATCTCCTGACCTCGTGATCCGCCCACCTTGGCCTCTCAAAGTGCTGGGATTACAGGTGTGAGCCA…	CCCATTTATGCTT	GTTCCATTACTGGAAT	TGGCATAAATGGG	---
MER85-470	chr9	114997174	114997310	+	TTAACCCATTTATGCCAAGTGTTCCATTATTGGAACGCTAAGCTTGTGGGAGTTATTTATATCCTACTGCTCAAGGTCATCACCAAGGTCTGATTTTTCACAAAAAAAATTTGCAACCTCCAGCATAAATGGGTTAA	CCCATTTATGCCA	GTTCCATTATTGGAAC	AGCATAAATGGG	Peak_1222
MER85-471	chr9	124908592	124908729	-	TTAACCCATTTATGCCTAGTGTTCCATTATTGGAACGCTAAGCTTGTGGGAGTTATTTATATCCTACTGCTTAAGGTCATCGCCAAGGTCTGATTTTTCACACAAAAAAATTTGTAACCTCTGGCATAAATGGGTTAA	CCCATTTATGCCT	GTTCCATTATTGGAAC	TGGCATAAATGGG	Peak_1229
MER85-472	chr9	127927236	127927373	+	TTGACCCATTTATGCCTAGTGTTCCATTATTGGAACGCTAAGCATGTGGGAGTTATTTACATCCTACTGCTCAAGGTCATCGCCAAGGTCTGATTGCAAAAATTCAAAAAATTGCAACCTCAGGCATAAATGAGTTAA	CCCATTTATGCCT	GTTCCATTATTGGAAC	AGGCATAAATGAG	Peak_1230
MER85-473	chr9	133913137	133913274	+	AAAGCCCATTTATGCCTAGTGTTCCATTATTGGAACACTAAGCATGTGGGAGTTATTTATATCCTACTGCTCAAGGTCATTGCCAAGGTCTGATCGCAAAAAATTCAAAAACTGCAACCTCAGGTATACATTGGTTAG	CCCATTTATGCCT	GTTCCATTATTGGAAC	AGGTATACATTGG	Peak_1231
MER85-835	chrX	339009	339157	-	TAAACCTATCGATGCCTAGCATTCCATTATTGGAACGCTAAGCATCTGGCAGTTATTTACCGCCTATTGTCAAAGTCATTGCCAAGGTCTGGTTTTTCACACATATCTGCAAATACAAGAAACTGCCACCTCCAGCATAAAACAGGACA	CCTATCGATGCCT	ATTCCATTATTGGAAC	AGCATAAAACAG	---
MER85-836	chrX	656216	656354	-	AACACTCATTTATGCCTAGTGTTCCAATAATGGAACACTAGGCTTGTGGAAGTTATTGATATCCTATGGCTGAAGGTCATCACCAAGCTCTGATTGCAAAAATTCAAAAAACTTGCAACCTTGGGAATAAGTGGGTTAA	CTCATTTATGCCT	GTTCCAATAATGGAAC	GGGAATAAGTGGG	---
MER85-837	chrX	1327866	1327989	+	GGAACCCGTGTATGCCTAGCGTTCCATTATTGGAACGCTAAGCTTGTCTGAAGGCTGAAGGTCATCGCCAAGATCTGGTTTTTTACACCAAAAAAACTTGCAACCTCCGGCATAAATGGGCTTA	CCCGTGTATGCCT	GTTCCATTATTGGAAC	CGGCATAAATGGG	---
MER85-838	chrX	1614945	1615082	+	CCGTTTAATTTATGCTTACTCTTCCATTATTGGAACGCTAAGCATTTGGGAGTTATTTATATCCCACGGCTCAAGGTCATCGCCAAGGTCTCATTGCAAACATTGAAAAAACTGCAATCTCAGGCGTAAATGGGTTAC	TTAATTTATGCTT	CTTCCATTATTGGAAC	AGGCGTAAATGGG	---
MER85-839	chrX	2244731	2244867	+	TAAACCCACGTATGCCTAGTGTTCCATTATTGGAATGCTAAGCATGTGGAGTTATTTATATCCTACTGCTCAAGGTCATCGCCAAGATCTGATGGCAAAAATTCAAAAACTTGCAACTTCAGGCATAAATGGATTAA	CCCACGTATGCCT	GTTCCATTATTGGAAT	AGGCATAAATGGA	---
MER85-840	chrX	3387353	3387486	-	TTGAGCCATTTATGCCTAGCGTTCCAATGGAACGCTGAGCACGTCGGAGTTATTTATATCCTACTGCTCAGGTCATCGCCAAGGTCTGATTGCAAAAATTCAAAATATTGTAACCTCAAGCATAAATGGGTTAA	GCCATTTATGCCT	GTTCCAATGGAAC	AGCATAAATGGG	---
MER85-841	chrX	5161014	5161151	+	AAAATCCATGTATGCCTAGTGTTCCATTATTAGAACACTAAGCATGTGGGAGTTGTGTATATCTTACTGCTCAAGGTCATCGCCAAGGTCTGATTGCAAAAATTCAAAAAATTGCAACCTCAGGCAGAAATGAGTTAA	TCCATGTATGCCT	GTTCCATTATTAGAAC	AGGCAGAAATGAG	---
MER85-842	chrX	5528498	5528646	+	AAAACCCATTTATGCCTAGTGTTCCATTATTGGAACACTAAGCATGTGGGAGTTACTAATGTCCTAGTGCTCAAGGTCACCGCTAAGGTCTGATTTTTCACACATGTCTACAATTCAAAAAATTGCAACCTCCAGCATAAGTGGGTTAA	CCCATTTATGCCT	GTTCCATTATTGGAAC	AGCATAAGTGGG	Peak_2060
MER85-843	chrX	8721287	8721425	+	AAAACCCATTTATGCCTAGTGTTCCATTATTGGAACGCTAAGCTTGTGGGAATCATGTATCTCCTACCGCTCAAGAACATAGCCAAGGTCTGTTTCTTCACACACAAAAAATGTGCAGCCTCCGGCATAAATGTGTCAA	CCCATTTATGCCT	GTTCCATTATTGGAAC	CGGCATAAATGTG	Peak_2061
MER85-844	chrX	8955486	8955626	+	AAAACCCATTTATGCCTAGTGTTCCATTATTGGAACGCTAAGCTTGTGGGAATCATATATATCCTACTGCTCAAGGTCATGGCCAAGGTCTGATTTTTCACACACAAAAAAAATTTGCAACCTCTGGCATAAATAGGTTAA	CCCATTTATGCCT	GTTCCATTATTGGAAC	TGGCATAAATAGG	Peak_2063
MER85-845	chrX	9624881	9625017	+	TAAACCCATTTATGCCTAGTTTCCATTATCGGAATGCTGAGCATGTGGGAGTTATTTATATCCTGCTGCTCAGGGTCATCGCCAAGGTCTGATTGCAGAAATTCAAAAAGTTGCAACCTCAGGCATAAATGAGTTAA	CCCATTTATGCCT	GTTCCATTATCGGAAT	AGGCATAAATGAG	---
MER85-846	chrX	14118827	14118965	+	TTAACCCATTTATGCCTAGTGTTCCATTATTGGAATGTTAAGCTTGTGGGCGTTATTTATATCCTACTGCTCAAGGCCATCATCAAGGTCTGGATTTTCACACACAAAAAATGGGCAACCTCTGGCATAAATGGGTTAA	CCCATTTATGCCT	GTTCCATTATTGGAAT	TGGCATAAATGGG	---
MER85-847	chrX	15824791	15824927	-	TTAACCCATTTATTCCCAGTGTTCCATTGTTGGAACGCTAAACCTGTGGGAGTTATGTATATCCTACTGCTCAAGGTCATTGCCAAGGTCTGATTTTTCACAAAAAAAATGTGCAGCCTCCAGCATAAATGGGTTAA	CCCATTTATTCCC	GTTCCATTGTTGGAAC	CAGCATAAATGGG	---
MER85-848	chrX	22829630	22829766	+	TTAGCCCATCAATCCCTGGTGTTCCATTAATGGAACGCTAAGCATGTGGGAGTTATTTATATCCTACTGTTAAGTTCATCGCCAAGATCTGACTGCAAAAATTCCAAAAGTTACAACCTCAGGCCTAAATGGGTTAA	CCCATCAATCCCT	GTTCCATTAATGGAAC	AGGCCTAAATGGG	Peak_2068
MER85-849	chrX	28393651	28393788	-	AAAACCAATTTACGCCTAGTGTTCCATTGTTGGAACACTAAGCATGTGGGAGTTATTTATATCCTACAGCTCAAGGTCATCGCCAAGGTCTGATTGCAAAAATTCAAAAAATTGCAACCTCAGGCATAAATGGGTTAA	CCAATTTACGCCT	GTTCCATTGTTGGAAC	AGGCATAAATGGG	---
MER85-850	chrX	31135812	31135948	-	TTAACCCATTTATGCCTAGTGTTCCATTATTGGAACACTAAGCTTGTGGGAATTATTCCTATCCTACTGCTCAAGGTCATCGCCAAGGTCTGATTTTCACAAAAAGTAATATGCAGCCTCCAGCATAAATGGGTTAA	CCCATTTATGCCT	GTTCCATTATTGGAAC	AGCATAAATGGG	Peak_2070
MER85-851	chrX	31303102	31303238	+	TTAACCCATTTATGCTGGAGGTTGCAAAAATGTTTTGTGAAAAGTCAGACCTTGGCGATGACCTTGAGCAGTAGGATATAAAAAACTCCCACAAGCTTAGCGTCCCAATAATGGAACACTAGGCATAAATGAGTTAA	CTCATTTATGCCT	GTTCCATTATTGGGAC	AGGCATAAATGAG	---
MER85-852	chrX	31583129	31583266	-	CTTTAGCTATTTATCCTAGTGTTCCATTATTGGAATACTAAGCATGTGGGAATTATTTATATTCTACTGTTCAAGGTCCTCACCAAGGTCTGATTGCAAAAATTCAAAAAATTGCAACCTTAGGCATAAATGGGTTAA	AGCTATTTATCCT	GTTCCATTATTGGAAT	AGGCATAAATGGG	---
MER85-853	chrX	34248256	34248392	-	TTAGCCCATTTATGCCTAGTGTTCCATTATTGGAAGGCTAACCATGTGGGAGCTATTTATATCCTACTGCTCAAGTCATCACCAAGGTCTGATTGGAAAAATTCAAAACATTGCAACCTCAGGCATAAATGGGTTAA	CCCATTTATGCCT	GTTCCATTATTGGAAG	AGGCATAAATGGG	---
MER85-854	chrX	36498942	36499043	-	TATAAGCATGTGGGAGTTATTTATATCCTACTGCTCAAGGTTGTCGGCAAGGTCTGATTGCAAAAATTCAAAAAATTGCAACATCAGGCATAAATAGGTTAA	---	---	AGGCATAAATAGG	---
MER85-855	chrX	40705929	40706066	+	CATACACATTTATGCCTAGTGTTCCATTATTGGAACACTAAGCATGTGGGAGTTATTTATATCCTATTGCTCAAGGTCATTGCCAAAGTCTGATTTTTAAATTCAAAAAAATTGCAACCTCAGGCATAAATGGGTTAA	CACATTTATGCCT	GTTCCATTATTGGAAC	AGGCATAAATGGG	Peak_2071
MER85-856	chrX	42732220	42732356	+	TTAACCTATTTATGCCTAGTGTTCCATTATTGGATGCTAAGCATGTGGGAGTTATTTATATCCTACTGCTCAAGGTCATTGCCAAGGTCTGATTGCAAAAATTCCAAAAATTACCAACTCAGGCATAAATGGGTTAA	CCTATTTATGCCT	GTTCCATTATTGGAT	AGGCATAAATGGG	---
MER85-857	chrX	49626470	49626615	-	TTAACCCATTTATGCCTAGTGTTCCATTATTGGAACGCTAAGGATGTAGGAGTTATTTATATCCTACTACTCAAGGTCATTGCCAAGGTCTGATTTTTCACCCATGCAAAAATTTAAAAAAATTGCAAACTCTGGTAATGGGTTAA	CCCATTTATGCCT	GTTCCATTATTGGAAC	TGGTAATGGG	Peak_2074
MER85-858	chrX	49816507	49816634	-	TAAGCCTATTTATGCCTAGTATTCCATTATTGGAACGCTAAGCATGGGGAGTTATTTATATCAATGTCATCGCCAAGGTCCGATTGCAAAAATTCAAAAAATTGTAACCTAAGGCATAAATGGGTTAA	CCTATTTATGCCT	ATTCCATTATTGGAAC	AGGCATAAATGGG	---
MER85-859	chrX	50590077	50590214	+	GCTACCAATTTACGCCTAGTGTTCCATTATTGGAACGCTAAGCATGTGGGAGTTATTTATATCCTACTGCTCAACGTCATCGCAAAGGTCTGATTGCAAAAATTAAAAAAATTGCAACCTCAGGCATAAATGGGTTAA	CCAATTTACGCCT	GTTCCATTATTGGAAC	AGGCATAAATGGG	Peak_2075
MER85-860	chrX	53859066	53859203	+	TACCTTTCTGTAAGCTTAGTGTTCCATTTTTGGAACACTAAGCATGTAAGAATTATTTATATCGTACTGCTCAAGCTCATTGCCAAGGTCTGATGGCAAAAATTCAAAAAAATGCAACCTCAGACATAAATGGGCTAA	TTTCTGTAAGCTT	GTTCCATTTTTGGAAC	AGACATAAATGGG	Peak_2076
MER85-861	chrX	64662255	64662408	+	TTAACCCATTTATGCCGAGTGTTCCATTATTGGAACGCTAAGCTTGTGGGAGTTATTTATATCCTACTGCTCAAGGTCTTCACCAAGGTCTGATTTTTCAAAAAAAAAAAAAAAAAAAAGAAAGAAATTGCAACCTCCGGCATAAATGGGTTAA	CCCATTTATGCCG	GTTCCATTATTGGAAC	CGGCATAAATGGG	Peak_2078
MER85-862	chrX	67313260	67313398	-	TTAACCCATTTATGCCTAGTGTTCCATTATTGGAATGCTAAGCATGTAGGAGTTATTTATATCTTACTACTCAAGGTCATCATCAAGGTCTGATTGCAAAAATTCAAAAAAATTGCAACTGCCAGCATAAATGGGTTTA	CCCATTTATGCCT	GTTCCATTATTGGAAT	AGCATAAATGGG	---
MER85-863	chrX	80892711	80892848	-	AGATTGCAAGTATGCCTAGTGGCCCATTATTGGAACAATAAGCATGTGGGAGTTATTTATATCCTACTGCTCAAGGTCGTCACCAAAGTATGATTGCAAAACTTAAAAAAATTGCAGCCTCAGGCTTAAATGGATTAA	TGCAAGTATGCCT	GGCCCATTATTGGAAC	AGGCTTAAATGGA	---
MER85-864	chrX	83274734	83274871	+	TAAACCCATTTATGCCTAGTGTTCCATTATTGGAACGCTAAGCATGTGGGAGTTATTTATATTCTACTGCTCAAGGTCATCATCAAAGTCTGACTGCAAAAATTCAAAACATTGCAGCCTCAGGCATAAATGGGTTAA	CCCATTTATGCCT	GTTCCATTATTGGAAC	AGGCATAAATGGG	Peak_2081
MER85-865	chrX	84531158	84531294	+	TTAACACATTTATGCTTAGCGTTCCATTATTGGAACGCTAAGCATGTGGGAGTTATTTATATCCAACTGCTCAAGTCATCGTCAAGGTCTGACTGCAAAAATTCAAAAAATTGCAACCTCAGGCATAAATGGGTTAA	CACATTTATGCTT	GTTCCATTATTGGAAC	AGGCATAAATGGG	Peak_2082
MER85-866	chrX	93473307	93473444	+	TTGACCCATTTTTGCCTGGTGTTCCATTATTGGAACGCTAAGCATGTAAAAGTTATTTATATCTTACTGCTCAAGGTCATTGCCAAGGTCTGATTGCAAAAATTCAAAAAATTGCAACCTCAGGCGTCAATGAGTTTT	CCCATTTTTGCCT	GTTCCATTATTGGAAC	AGGCGTCAATGAG	---
MER85-867	chrX	96006864	96006999	-	CTAACCCACTTATGCCTACTGTTCCAGTATCGGAACACTAAGCTTGTGGGAGTTATTATATCCTACTGCTCAAGGTCATCGCCAAGGTCTGATTGTTCACATAAAAAATCTGCAGCCTCTGGCATAAATGGGTTAA	CCCACTTATGCCT	GTTCCAGTATCGGAAC	TGGCATAAATGGG	---
MER85-868	chrX	103720370	103720507	-	TTAATCCATTTTTGCCTAGTGTTCCATTATTGGAATGCTAAACTTGTAGGAGTTATTTATATCCTGCTGCTCAAGGTCATCGCCAAAGTCTGATTTTTCACACAAAAAAATTTGCAACCTCCGTCATAGATAAATTAA	TCCATTTTTGCCT	GTTCCATTATTGGAAT	CGTCATAGATAAA	---
MER85-869	chrX	103936550	103936682	+	AGCACATGTTAATGCCTAGTGTTCCATTATTGGAACGCTAAGCATGTGGGAATTATTTATATCCTACTGCTCAAGGTCATCACCACGGTCTGATTGAAAAATTAAATTGCAACCTCAGGTATAAATGGGTTTA	CATGTTAATGCCT	GTTCCATTATTGGAAC	AGGTATAAATGGG	Peak_2083
MER85-870	chrX	105130079	105130212	+	GGCCACTATTTATGTCTAGTGTTCTATTTTTGGAATGCTAAGCATGTGGGAGTTTATATCCCACTGCTCAAGGTCATCTCCAAGTCCAACTGCAAAAATTCAAACAATTGCAACCTCAGGCATAAAAGGGCTAA	ACTATTTATGTCT	GTTCTATTTTTGGAAT	AGGCATAAAAGGG	---
MER85-871	chrX	106884690	106884827	-	TTAACCCATTTAGGCCTGGTGTTCCATTATTGGAACGCTAAGCTTGTGGGAGTTATTTATATCCTACTGCTCAAGGTTATCGCCAAGGTCTGATTTTTCACGAAAAAAAATTTGCAATCTCTGTCATAAATGGGTTAA	CCCATTTAGGCCT	GTTCCATTATTGGAAC	TGTCATAAATGGG	Peak_2084
MER85-872	chrX	117273017	117273153	-	TTAACCCATTTATGCCTAGTGTTTCATTATGGGAACACCAAGCTTGTGGTAGTTATATATATCCTACTGCTCAAGATCATTGCCAAGGTCTGATTTTGCACACAAAAATTTTGCAACCTCCTGCATAAATTCTTAGT	CCCATTTATGCCT	GTTTCATTATGGGAAC	CTGCATAAATTCT	---
MER85-873	chrX	119284835	119284970	+	TTAACCCATTTATGCCTAGTGTCCCATTATTGGAACGCTAAGCTTGTGGGAGTTATTTATATCCTCCTGCTCAAGGTCATCGCCAAGGTCTGATTTTTCACAAAAAAATTTGCAACCTCTGGCATCAATGGGTTAA	CCCATTTATGCCT	GTCCCATTATTGGAAC	TGGCATCAATGGG	---
MER85-874	chrX	124309922	124310058	+	AAAACCCACTTATGCCTAGCGTTCCATTATTGGAACTCTAAGCATGTGGGAGTTATTTACATCCTACTGCTGAAGGTCATCGCCAAGGTCTGACTGCAAAATTCAAAAAAATTCAACCCCAGGCATAAATAGGTTAA	CCCACTTATGCCT	GTTCCATTATTGGAAC	AGGCATAAATAGG	---
MER85-875	chrX	124742587	124742724	+	AGTTTAAACTTATGCCTAGTGTTCTATTATTAGAACGTTAAACATCTGGGAGTTATTTATATTCTACTGATCAAGTTCATCGCCAAGGTCTGATAGCAAAAATTCAAAAAATTGCAACCTCAGGCATAAATGGATTAA	TAAACTTATGCCT	GTTCTATTATTAGAAC	AGGCATAAATGGA	---
MER85-876	chrX	125504615	125504752	+	TAAACCCATCTATGCCTAGTGTTCCAGTACTGGAACACTAAGTATGTGGGAGTTATTTATACCCTACTGCTCAAGGTCATCGCCAAGGTCTGATTGCAAAAATTCAAAAAACTGCAATCTCAGGCATATATGGGTTAA	CCCATCTATGCCT	GTTCCAGTACTGGAAC	AGGCATATATGGG	---
MER85-877	chrX	132849268	132849406	+	AAAACCCATTTATGCCTAGTGTTCCATTATTGGAATGCTAAGCTTGTGGGAGTTATTTATATCCTACTGTTCAAAGTCATTGCCAGGGCCTGATTTTTCACAGAAAAAAATTGCAACCTCCAGCAAATATATAGGTTAA	CCCATTTATGCCT	GTTCCATTATTGGAAT	AGCAAATATATAGG	---
MER85-878	chrX	149510726	149510862	+	TTAACCCATTTATGCCTAGTGTTCCACTATTGGAACGCTAAGCTTGTGGGAGTTATTTACATCCTGCTGCTCAAGGTCATCACCAAGGTCTGATTTTTCACAAAAATAATTTGCAACCTCCGGCATAAATGGGTTAA	CCCATTTATGCCT	GTTCCACTATTGGAAC	CGGCATAAATGGG	---
MER85-879	chrX	150332790	150332926	-	TTAATCCATTTATGCCTAGTGTTTCACTATTGGAACGCTAAGCTTGTGGGAATTATTTCTATCCTACTGCTCGAGGTCATCACCAAGGTCTGATTTTTCACACAAAAAAATCTGCAACCTCCAGCATAATGGGTTAA	TCCATTTATGCCT	GTTTCACTATTGGAAC	AGCATAATGGG	---
MER85-880	chrX	151966547	151966684	-	ATTACCAATTTATGCCTAGTGTTCCATTATTGGAATGCTAAGCATGTGGGAGTTATTTATATCCTACTGCTCAAGGTCATCACCAAGGTCTGATTGCAAAAATTCAAAAAATTGCAACCTCAGGCATAAATGGGTTAA	CCAATTTATGCCT	GTTCCATTATTGGAAT	AGGCATAAATGGG	---
MER85-881	chrY	339009	339157	-	TAAACCTATCGATGCCTAGCATTCCATTATTGGAACGCTAAGCATCTGGCAGTTATTTACCGCCTATTGTCAAAGTCATTGCCAAGGTCTGGTTTTTCACACATATCTGCAAATACAAGAAACTGCCACCTCCAGCATAAAACAGGACA	CCTATCGATGCCT	ATTCCATTATTGGAAC	AGCATAAAACAG	---
MER85-882	chrY	656216	656354	-	AACACTCATTTATGCCTAGTGTTCCAATAATGGAACACTAGGCTTGTGGAAGTTATTGATATCCTATGGCTGAAGGTCATCACCAAGCTCTGATTGCAAAAATTCAAAAAACTTGCAACCTTGGGAATAAGTGGGTTAA	CTCATTTATGCCT	GTTCCAATAATGGAAC	GGGAATAAGTGGG	---
MER85-883	chrY	1327866	1327989	+	GGAACCCGTGTATGCCTAGCGTTCCATTATTGGAACGCTAAGCTTGTCTGAAGGCTGAAGGTCATCGCCAAGATCTGGTTTTTTACACCAAAAAAACTTGCAACCTCCGGCATAAATGGGCTTA	CCCGTGTATGCCT	GTTCCATTATTGGAAC	CGGCATAAATGGG	---
MER85-884	chrY	1614945	1615082	+	CCGTTTAATTTATGCTTACTCTTCCATTATTGGAACGCTAAGCATTTGGGAGTTATTTATATCCCACGGCTCAAGGTCATCGCCAAGGTCTCATTGCAAACATTGAAAAAACTGCAATCTCAGGCGTAAATGGGTTAC	TTAATTTATGCTT	CTTCCATTATTGGAAC	AGGCGTAAATGGG	---
MER85-885	chrY	2244731	2244867	+	TAAACCCACGTATGCCTAGTGTTCCATTATTGGAATGCTAAGCATGTGGAGTTATTTATATCCTACTGCTCAAGGTCATCGCCAAGATCTGATGGCAAAAATTCAAAAACTTGCAACTTCAGGCATAAATGGATTAA	CCCACGTATGCCT	GTTCCATTATTGGAAT	AGGCATAAATGGA	---
MER85-886	chrY	7458054	7458182	+	TTGAGCCATTTATGCTTAGCGTTCCAATAATGGAACATGTGGGATTATTTACATCCTACTGCTCATGTCGTCGCCAAGGTCTGATTGCAAAAATTCAAAATATTTCAACCTCAAGCTTAAAGGGGTTAA	GCCATTTATGCTT	GTTCCAATAATGGAAC	AAGCTTAAAGGGG	Peak_2086
MER85-887	chrY	14013604	14013741	+	TTAACCCATTTATGCCTAGTGTTCCACTATTGGAACGCTAAGCATGCGGGGGTTACTTATATCCTATTGCTTAAGGTCATCGCCAAGGTACGACTGCAAAAATTCAAAAAATTGCAACCTCCAGCATAAATGGATTTA	CCCATTTATGCCT	GTTCCACTATTGGAAC	AGCATAAATGGA	Peak_2087
MER85-888	chrY	15762046	15762183	+	GTTACCGATTTATGCCTAGTGTTCCATTGTTGGAATGCTAAGCTTGTGGGAGTTATTTAAATCCAACTGCATGAGGTCATTGAAAAGGTCTGATTTTCACACACAAAAAGTTTGGAATCTCAAGCTTAAATGGGTTAA	CCGATTTATGCCT	GTTCCATTGTTGGAAT	AAGCTTAAATGGG	---
MER85-889	chrY	27134649	27134783	+	TTAACCAATTTATGCCTACTGTTCCATTATTGGAACACTCAGCATGTGGGAGTTATATCCTACTGCTCAAGGTAACTTCCAATGTCTCATTGTAAAAATTCAAAAAATTTCAACCTCACACATAAATTAAAAGAG	CCAATTTATGCCT	GTTCCATTATTGGAAC	ACACATAAATTAA	---
