# Supplementary material for: Tethering of the Conserved piggyBac Transposase Fusion Protein CSB-PGBD3 to Chromosomal AP-1 Proteins Regulates Expression of Nearby Genes in Humans
Source: PLoS Genet. 2012 Sep 27;8(9):e1002972. doi: 10.1371/journal.pgen.1002972 (PMC3459987; doi:10.1371/journal.pgen.1002972)
Supplement: Table S2 — The CSB-PGBD3 fusion protein is enriched at >2,000 locations in the hg18 human genome build. CSB-PGBD3 peaks were identified by all three peak finders (ERANGE, MACS, and QuEST) as significantly enriched by immunoprecipitation compared to the Input control. Summit locations were calculated as the region of greatest fragment overlap within the peak. (XLS) [file pgen.1002972.s007.xls]

## Sheet: CSB-PGBD3 Peaks
Table S2 The CSB-PGBD3 fusion protein is enriched at > 2,000 locations in the hg18 human genome build
ID	chr	start	end	fragment count	summit height	summit center	ERANGE p value	MACS p value	QuEST q value
Peak_1	chr1	7827581	7828360	46	23	7828085	2.9e-14	2.5704e-57	6.17874e-27
Peak_2	chr1	7976735	7977495	41	20	7976966	2.9e-11	5.16416e-53	1.89889e-22
Peak_3	chr1	9749291	9749906	29	12	9749562	2.2e-08	6.23735e-36	4.81393e-16
Peak_4	chr1	11890375	11891446	51	18	11890892	2.9e-14	3.70681e-27	7.89769e-28
Peak_5	chr1	17366712	17368239	57	14	17367226	1.3e-05	5.59758e-30	3.15297e-10
Peak_6	chr1	23395951	23396582	26	10	23396118	1.3e-05	7.55092e-23	2.84381e-11
Peak_7	chr1	27250219	27251189	54	25	27250853	2.9e-14	1.59588e-49	1.06488e-35
Peak_8	chr1	27739138	27740155	32	11	27739528	1.3e-05	1.12202e-19	2.77192e-08
Peak_9	chr1	28636940	28637531	28	15	28637276	1.3e-05	1.35831e-24	1.76767e-14
Peak_10	chr1	32908111	32909361	63	32	32908563	2.5e-17	3.45939e-74	1.32709e-47
Peak_11	chr1	43444702	43446364	82	12	43445319	2.5e-17	1.67494e-23	1.7636e-31
Peak_12	chr1	44910292	44910983	25	10	44910830	1.3e-05	6.62217e-14	2.85838e-09
Peak_13	chr1	51499456	51499882	20	13	51499646	1.3e-05	2.58226e-31	4.14095e-11
Peak_14	chr1	51796454	51797506	38	14	51796653	2.9e-11	1.35831e-37	1.06194e-13
Peak_15	chr1	51874972	51875797	38	16	51875555	2.9e-11	1.33045e-28	5.42875e-18
Peak_16	chr1	53386246	53386965	29	14	53386633	2.2e-08	2.64241e-24	2.30728e-11
Peak_17	chr1	55483899	55484723	34	11	55484230	2.2e-08	3.83707e-33	1.71435e-14
Peak_18	chr1	55666932	55668165	54	11	55667626	2.2e-08	6.44169e-33	2.76058e-25
Peak_19	chr1	59381284	59382020	39	16	59381613	2.9e-11	4.7863e-37	3.08603e-25
Peak_20	chr1	61443235	61444284	34	15	61443899	2.2e-08	5.52077e-44	1.55239e-12
Peak_21	chr1	64158239	64159284	39	12	64158884	2.2e-08	1.37404e-42	5.00265e-16
Peak_22	chr1	64581493	64582241	43	22	64581899	2.9e-11	3.39625e-44	4.81172e-29
Peak_23	chr1	65155461	65156194	43	17	65155863	2.9e-11	5.88844e-26	4.12287e-28
Peak_24	chr1	65158938	65159722	39	19	65159468	2.2e-08	7.16143e-37	5.70427e-19
Peak_25	chr1	65485828	65486568	39	15	65486364	2.9e-11	5.64937e-16	2.80802e-23
Peak_26	chr1	66500405	66501336	45	15	66500642	2.9e-11	6.36796e-50	2.22331e-24
Peak_27	chr1	66780870	66781658	31	12	66781316	2.2e-08	2.01372e-25	4.04949e-13
Peak_28	chr1	66802294	66803377	50	17	66802827	2.9e-11	5.48277e-33	1.07325e-23
Peak_29	chr1	67621263	67622174	32	19	67622035	1.3e-05	2.60615e-28	1.45211e-13
Peak_30	chr1	67896402	67897470	119	69	67896845	2.7e-40	3.03389e-232	3.21366e-176
Peak_31	chr1	67920779	67922416	61	13	67921084	2.9e-11	2.59418e-35	1.2659e-21
Peak_32	chr1	67924656	67925739	56	14	67925227	2.9e-14	4.9204e-41	2.95461e-30
Peak_33	chr1	68029394	68030413	55	12	68029982	2.9e-14	4.16869e-26	2.36265e-26
Peak_34	chr1	69730477	69731400	34	13	69730874	2.2e-08	6.223e-22	2.72961e-15
Peak_35	chr1	69761114	69761719	26	14	69761470	1.3e-05	1.35207e-30	1.8239e-12
Peak_36	chr1	71319167	71319868	27	12	71319590	1.3e-05	3.68978e-13	8.58223e-13
Peak_37	chr1	74067373	74067947	37	24	74067675	2.9e-11	1.49624e-69	3.43875e-29
Peak_38	chr1	74522227	74523796	56	20	74523102	2.2e-08	4.73151e-54	9.16431e-20
Peak_39	chr1	74659073	74659678	28	18	74659285	1.3e-05	1.18577e-45	5.00495e-12
Peak_40	chr1	79069846	79070582	26	11	79070185	1.3e-05	1.34896e-29	1.09779e-07
Peak_41	chr1	84603314	84604330	44	19	84604052	2.9e-11	1.83231e-60	4.94766e-19
Peak_42	chr1	85153692	85155656	100	41	85154799	6.7e-27	9.66051e-120	6.02282e-61
Peak_43	chr1	85178385	85179371	37	15	85178977	2.2e-08	2.18273e-14	4.54465e-14
Peak_44	chr1	85551576	85552830	44	11	85552378	2.2e-08	5.88844e-26	6.61302e-17
Peak_45	chr1	85558069	85560342	79	14	85558734	2.2e-08	9.52796e-50	4.9306e-14
Peak_46	chr1	85566728	85567832	45	13	85567315	2.9e-11	9.37562e-37	9.90604e-20
Peak_47	chr1	85568334	85569714	57	14	85569399	2.5e-17	2.56448e-20	1.44411e-25
Peak_48	chr1	85733646	85734402	32	11	85733923	2.2e-08	3.39625e-30	7.12197e-12
Peak_49	chr1	85765248	85766072	36	17	85765715	2.2e-08	4.87528e-30	2.52058e-17
Peak_50	chr1	85850654	85851949	51	13	85851292	2.2e-08	1.92309e-31	2.39828e-22
Peak_51	chr1	85980642	85981858	80	43	85981149	1.8e-20	3.42768e-140	5.91698e-65
Peak_52	chr1	87331507	87332094	24	12	87331734	1.3e-05	5.64937e-36	1.65756e-10
Peak_53	chr1	90128038	90129239	50	14	90128579	2.9e-11	9.977e-28	5.34072e-23
Peak_54	chr1	93147350	93148889	60	12	93148603	2.2e-08	3.85478e-29	3.89493e-23
Peak_55	chr1	94042373	94043532	39	14	94042664	2.2e-08	3.65595e-27	2.8721e-15
Peak_56	chr1	94299428	94300083	26	11	94299730	1.3e-05	4.77529e-19	5.55124e-08
Peak_57	chr1	94563456	94564804	52	12	94564186	2.9e-14	7.97995e-26	2.99433e-19
Peak_58	chr1	96600539	96601306	44	17	96600951	2.9e-11	1.25314e-33	4.51856e-31
Peak_59	chr1	97331960	97332940	34	11	97332589	2.2e-08	8.33681e-46	9.95635e-12
Peak_60	chr1	98087882	98088598	25	14	98088254	1.3e-05	4.83059e-23	3.67545e-10
Peak_61	chr1	98324851	98325644	35	14	98325249	2.2e-08	5.71479e-34	4.87753e-16
Peak_62	chr1	98448037	98448868	37	16	98448444	2.2e-08	3.25087e-58	7.03072e-19
Peak_63	chr1	100860096	100860758	26	11	100860414	1.3e-05	3.99025e-18	9.3218e-11
Peak_64	chr1	100868857	100869792	42	13	100869574	2.2e-08	1.35207e-20	3.40565e-18
Peak_65	chr1	101368707	101369228	23	16	101369063	1.3e-05	1.07895e-16	4.94652e-14
Peak_66	chr1	109541115	109542018	40	12	109541630	2.2e-08	4.51856e-38	1.31432e-18
Peak_67	chr1	112748297	112748887	24	14	112748628	1.3e-05	6.06736e-18	1.46977e-09
Peak_68	chr1	114103376	114104564	42	12	114104161	1.3e-05	2.02768e-18	5.30518e-12
Peak_69	chr1	114664438	114665380	46	20	114664902	2.9e-11	1.31522e-48	4.09449e-23
Peak_70	chr1	115406673	115407258	28	15	115406856	2.2e-08	2.22844e-26	9.77913e-15
Peak_71	chr1	115512610	115513803	50	14	115512945	2.9e-11	3.49945e-45	5.35057e-24
Peak_72	chr1	115770200	115771000	27	10	115770677	1.3e-05	9.22571e-19	1.10897e-10
Peak_73	chr1	115813760	115814948	48	15	115814092	2.9e-14	6.91831e-27	3.30826e-19
Peak_74	chr1	116873233	116873993	30	11	116873505	1.3e-05	1.87068e-13	4.71086e-12
Peak_75	chr1	119623417	119624104	31	13	119623760	2.2e-08	1.32434e-20	2.62361e-16
Peak_76	chr1	142721923	142722790	48	17	142722096	2.9e-11	3.76704e-24	1.1434e-27
Peak_77	chr1	147489724	147490944	61	18	147490659	2.5e-17	3.89045e-42	1.45949e-32
Peak_78	chr1	149132531	149133234	24	11	149132782	1.3e-05	1.41906e-33	2.70894e-12
Peak_79	chr1	156246207	156246684	22	15	156246399	1.3e-05	2.0797e-28	5.36414e-12
Peak_80	chr1	159062592	159063385	63	29	159062791	1.8e-20	2.06538e-67	3.39e-57
Peak_81	chr1	161305387	161306174	34	13	161305824	2.2e-08	6.223e-22	3.7325e-18
Peak_82	chr1	165371999	165372500	29	24	165372320	2.2e-08	6.35331e-51	4.81837e-22
Peak_83	chr1	171169352	171170511	52	14	171169869	2.9e-14	1.35519e-73	4.07756e-23
Peak_84	chr1	176568892	176569543	64	37	176569257	1.8e-20	3.1842e-136	1.82054e-78
Peak_85	chr1	176580162	176580882	24	11	176580365	1.3e-05	3.87258e-22	9.44083e-08
Peak_86	chr1	178822439	178822957	21	13	178822665	1.3e-05	1.16413e-32	2.18288e-10
Peak_87	chr1	201792887	201794682	54	11	201794290	1.3e-05	2.69153e-44	5.70164e-12
Peak_88	chr1	202652804	202653957	44	12	202653589	2.9e-11	7.81628e-33	5.04545e-17
Peak_89	chr1	203357530	203358599	40	19	203358027	1.3e-05	3.85478e-37	1.85823e-15
Peak_90	chr1	203533342	203534692	49	11	203534169	2.2e-08	5.7544e-30	1.37246e-17
Peak_91	chr1	205145038	205145958	34	11	205145562	2.2e-08	8.77001e-16	4.77309e-15
Peak_92	chr1	206032057	206032841	42	19	206032501	2.9e-11	3.25837e-69	2.08257e-21
Peak_93	chr1	207899807	207900372	22	12	207900051	1.3e-05	2.94442e-32	6.56387e-09
Peak_94	chr1	208176081	208176678	47	26	208176388	2.9e-14	1.24165e-39	1.63569e-39
Peak_95	chr1	208478116	208479680	97	43	208478548	1.2e-23	3.03389e-100	4.23253e-70
Peak_96	chr1	209257132	209257811	25	12	209257574	1.3e-05	4.94311e-18	1.11586e-08
Peak_97	chr1	209841904	209842435	21	11	209842227	1.3e-05	4.97737e-16	9.61125e-09
Peak_98	chr1	216699597	216700405	35	17	216700100	1.3e-05	7.17794e-24	2.16272e-17
Peak_99	chr1	216719661	216721495	76	13	216720852	2.2e-08	1.48252e-64	3.09813e-18
Peak_100	chr1	216735859	216737265	49	14	216736795	2.9e-11	3.46737e-41	1.19207e-17
Peak_101	chr1	216945416	216947198	77	17	216946333	2.5e-17	5.68853e-36	1.75307e-48
Peak_102	chr1	217564485	217565639	41	11	217565136	2.2e-08	1.65577e-52	5.03849e-13
Peak_103	chr1	219677602	219678450	32	13	219678146	2.2e-08	1.74985e-31	2.75994e-12
Peak_104	chr1	219678917	219681057	73	11	219680094	2.2e-08	1.35519e-40	1.97879e-12
Peak_105	chr1	220406879	220407648	31	11	220407227	1.3e-05	4.9545e-30	1.45378e-12
Peak_106	chr1	220610017	220611994	68	11	220611479	2.2e-08	6.74528e-21	7.13346e-14
Peak_107	chr1	220821990	220822645	26	13	220822233	1.3e-05	3.37287e-24	6.30827e-10
Peak_108	chr1	221961377	221962623	53	15	221961611	2.2e-08	1.89234e-19	1.02235e-21
Peak_109	chr1	222797010	222797819	57	22	222797395	2.5e-17	3.56451e-45	2.99089e-46
Peak_110	chr1	223911849	223912641	24	10	223912087	1.3e-05	5.48277e-14	6.4995e-08
Peak_111	chr1	224916794	224917816	41	13	224917052	2.9e-11	3.99945e-24	2.64363e-17
Peak_112	chr1	225075536	225076053	25	13	225075722	1.3e-05	3.56451e-28	5.18561e-14
Peak_113	chr1	225822159	225822863	29	14	225822464	1.3e-05	7.99834e-31	7.79651e-14
Peak_114	chr1	228306562	228307505	45	18	228307316	2.2e-08	6.9024e-16	5.3518e-26
Peak_115	chr1	232494412	232495078	53	33	232494735	2.9e-14	3.45939e-89	2.76885e-46
Peak_116	chr1	232859221	232860165	48	15	232859553	2.9e-14	1.65959e-26	2.00124e-26
Peak_117	chr1	232925784	232927168	59	18	232926557	2.9e-14	1.39637e-26	4.63767e-31
Peak_118	chr1	232974525	232975113	28	9	232974774	1.3e-05	7.85236e-18	3.05562e-13
Peak_119	chr1	233164428	233166323	76	14	233165182	2.2e-08	6.32412e-41	3.26595e-10
Peak_120	chr1	233333752	233334574	28	13	233334292	1.3e-05	1.50661e-19	1.11165e-10
Peak_121	chr1	234140063	234141269	73	24	234140764	1.2e-23	5.45758e-67	1.72266e-40
Peak_122	chr1	234761570	234762116	20	13	234761840	1.3e-05	3.31131e-15	7.05797e-09
Peak_123	chr1	235024574	235025444	29	12	235024907	2.2e-08	2.07014e-38	1.74261e-11
Peak_124	chr1	236226491	236228135	154	66	236227323	3.4e-47	1.28233e-302	5.79429e-178
Peak_125	chr1	236407391	236408871	56	15	236408099	2.9e-14	6.1235e-45	8.35026e-25
Peak_126	chr1	236717521	236719369	67	17	236718574	1.3e-05	8.66962e-67	5.4752e-15
Peak_127	chr1	238260768	238261903	53	18	238261100	2.2e-08	2.208e-31	2.1682e-26
Peak_128	chr1	242156575	242157712	57	20	242156976	2.5e-17	2.67301e-21	1.91161e-29
Peak_129	chr1	242393217	242394456	97	25	242394161	3.4e-30	4.98884e-79	1.3712e-87
Peak_130	chr1	243063340	243065050	76	15	243063825	2.2e-08	1.07895e-46	1.05852e-18
Peak_131	chr1	243194093	243194923	37	14	243194427	2.9e-11	1.03039e-31	6.07295e-18
Peak_132	chr1	244052782	244053600	42	18	244053206	2.9e-11	1.53109e-23	2.06253e-19
Peak_133	chr1	244369426	244370132	47	25	244369828	2.9e-14	5.17607e-58	1.31371e-35
Peak_134	chr1	244657471	244659503	74	14	244658490	2.9e-14	1.60694e-14	5.12153e-17
Peak_135	chr1	244732762	244733636	33	18	244733361	2.2e-08	1.25314e-19	3.92193e-15
Peak_136	chr1	244934966	244936015	40	15	244935368	2.2e-08	2.59418e-32	3.00538e-19
Peak_137	chr1	245971424	245972763	53	15	245972367	2.2e-08	4.57088e-52	2.53454e-22
Peak_138	chr1	245975962	245977219	56	21	245976538	2.9e-14	2.91072e-21	3.16519e-26
Peak_139	chr1	245977468	245978658	65	18	245977845	2.5e-17	1.17761e-73	2.77907e-42
Peak_140	chr1	246136391	246137014	31	15	246136786	2.2e-08	5.7544e-44	4.07568e-19
Peak_141	chr1	247134274	247135032	26	10	247134658	1.3e-05	3.8815e-25	2.9542e-09
Peak_1232	chr10	1530765	1532277	62	13	1531169	3.8e-12	6.85488e-20	2.22485e-31
Peak_1233	chr10	2144010	2144767	36	16	2144256	1.8e-50	0	3.4435e-261
Peak_1234	chr10	3229471	3230365	48	14	3230022	5e-09	1.22462e-17	1.85353e-12
Peak_1235	chr10	4736122	4737058	38	13	4736649	3.8e-12	9.05733e-51	1.95749e-20
Peak_1236	chr10	6320781	6321829	56	16	6321281	4.8e-06	4.38531e-30	1.29033e-11
Peak_1237	chr10	6557354	6558438	85	40	6558034	4.8e-06	1.53109e-20	9.64939e-12
Peak_1238	chr10	6830577	6831689	53	12	6831107	5e-09	1.13501e-33	2.92079e-16
Peak_1239	chr10	6860851	6861786	33	14	6861202	1.2e-18	2.1677e-92	3.84415e-31
Peak_1240	chr10	6927534	6929566	142	68	6928370	5e-09	3.35738e-22	1.4184e-12
Peak_1241	chr10	8147422	8148105	24	12	8147748	3.8e-12	2.11349e-71	1.20615e-21
Peak_1242	chr10	8151332	8152201	55	22	8151796	3.9e-43	7.24436e-240	1.3213e-145
Peak_1243	chr10	8220350	8220840	20	13	8220653	3.8e-12	1.16681e-61	2.48199e-17
Peak_1244	chr10	8370569	8371915	54	17	8371458	2.4e-15	4.4978e-49	1.76198e-20
Peak_1245	chr10	8387854	8389489	66	12	8388884	4.8e-06	1.4388e-30	4.21318e-10
Peak_1246	chr10	8447799	8449096	77	27	8448465	4.8e-06	5.12861e-25	9.38642e-17
Peak_1247	chr10	8470955	8472814	59	11	8471752	3.8e-12	1.51356e-30	2.41657e-14
Peak_1248	chr10	10876718	10877374	27	11	10877065	5e-09	2.10863e-20	1.97697e-13
Peak_1249	chr10	11460378	11460894	27	19	11460690	4.8e-06	5.33335e-24	6.08864e-09
Peak_1250	chr10	13947753	13949030	66	16	13948112	2.4e-15	4.4978e-40	6.24022e-26
Peak_1251	chr10	14005850	14006850	52	14	14006519	4.8e-06	3.9355e-19	4.23058e-14
Peak_1252	chr10	14031412	14032627	58	15	14032154	2.4e-15	5.03501e-42	5.29663e-28
Peak_1253	chr10	14042744	14043674	39	12	14043226	2.4e-15	2.93765e-35	3.60496e-20
Peak_1254	chr10	14156062	14156972	46	14	14156615	6.4e-36	1.18304e-22	5.44252e-68
Peak_1255	chr10	14478609	14479386	36	15	14479151	3.8e-12	9.81748e-28	1.87932e-25
Peak_1256	chr10	14486414	14487824	49	12	14487307	2.1e-25	4.16869e-33	1.21843e-40
Peak_1257	chr10	15281840	15284325	90	20	15282829	4.8e-06	9.72747e-20	1.19399e-09
Peak_1258	chr10	16938492	16939131	27	12	16938865	4.8e-06	1.00231e-15	4.95678e-12
Peak_1259	chr10	17049365	17050712	74	22	17050516	1.2e-18	1.05682e-20	5.21675e-28
Peak_1260	chr10	17091059	17092212	52	17	17091623	4.8e-06	2.01372e-18	1.65006e-13
Peak_1261	chr10	17105266	17106122	38	15	17105651	2.4e-15	3.1842e-22	2.5704e-20
Peak_1262	chr10	17141055	17141874	35	17	17141341	5e-09	9.44061e-40	2.1923e-16
Peak_1263	chr10	17197558	17198362	32	13	17197850	5.4e-22	2.85102e-29	8.76193e-34
Peak_1264	chr10	17297990	17298718	33	16	17298297	6.4e-36	1.33968e-200	4.01144e-91
Peak_1265	chr10	17309275	17310888	52	10	17310661	5e-09	3.19154e-13	1.00972e-12
Peak_1266	chr10	17586421	17587309	44	19	17586963	4.8e-06	5.71479e-19	1.66998e-10
Peak_1267	chr10	17689475	17689935	19	13	17689699	5e-09	8.16582e-26	2.98813e-15
Peak_1268	chr10	17737432	17738710	49	13	17737800	5e-09	3.83707e-33	1.30768e-14
Peak_1269	chr10	17755164	17756345	61	16	17756056	5e-09	1.53815e-26	6.70348e-18
Peak_1270	chr10	18319381	18319805	23	17	18319511	5e-09	4.58142e-16	9.25337e-15
Peak_1271	chr10	19042002	19042576	31	19	19042274	3.8e-12	1.97242e-16	2.73968e-25
Peak_1272	chr10	20611012	20611911	57	34	20611595	4.8e-06	1.32434e-13	5.55009e-13
Peak_1273	chr10	20833108	20833910	39	22	20833616	4.8e-06	3.68978e-13	1.44777e-12
Peak_1274	chr10	21668981	21670544	52	15	21669378	2.4e-15	2.86418e-29	1.0787e-35
Peak_1275	chr10	22044456	22045059	23	13	22044681	4.8e-06	9.39723e-15	1.49015e-10
Peak_1276	chr10	22558200	22559943	55	12	22558401	5e-09	3.8815e-24	1.55704e-15
Peak_1277	chr10	22977323	22977971	27	14	22977717	3.8e-12	1.15611e-27	2.21462e-18
Peak_1278	chr10	23666930	23668147	45	12	23667503	5e-09	1.94089e-19	1.41873e-17
Peak_1279	chr10	25226107	25226920	33	14	25226521	2.4e-15	2.41546e-34	7.67538e-33
Peak_1280	chr10	26736308	26736889	25	12	26736455	3.8e-12	1.2388e-27	2.7919e-25
Peak_1281	chr10	26815092	26815754	31	12	26815577	3.8e-12	1.94984e-31	3.71279e-18
Peak_1282	chr10	28406085	28407715	70	21	28407004	1.2e-18	2.47172e-69	1.01042e-62
Peak_1283	chr10	28466478	28467654	56	15	28466931	3.8e-12	3.65595e-46	4.6623e-19
Peak_1284	chr10	28467723	28468476	27	11	28468323	2.4e-15	2.99916e-22	5.39262e-18
Peak_1285	chr10	28546484	28547623	54	16	28546835	4.8e-06	1.39959e-27	1.8985e-10
Peak_1286	chr10	29987689	29989055	70	17	29988051	4.8e-06	2.72898e-40	5.20595e-12
Peak_1287	chr10	30021568	30022564	77	32	30021893	5e-09	5.01187e-57	6.07295e-18
Peak_1288	chr10	30047916	30048694	55	32	30048223	4.8e-06	7.67361e-29	8.8308e-12
Peak_1289	chr10	30113174	30113917	31	15	30113479	1.2e-18	3.22107e-106	7.68245e-34
Peak_1290	chr10	30136166	30137127	36	11	30136684	5e-09	4.14e-34	1.12409e-11
Peak_1291	chr10	30630805	30631599	39	24	30631107	7.3e-29	1.85353e-78	4.65157e-85
Peak_1292	chr10	32269703	32270641	48	18	32270036	3.8e-12	4.97737e-49	1.62817e-21
Peak_1293	chr10	32518253	32519145	27	15	32518529	3.5e-54	7.8343e-282	1.7378e-279
Peak_1294	chr10	32526147	32526921	30	14	32526474	4.8e-06	9.63829e-34	8.67361e-11
Peak_1295	chr10	32627022	32627615	30	15	32627129	5e-09	3.10456e-47	6.61759e-15
Peak_1296	chr10	33020970	33021664	30	11	33021221	5e-09	1.23027e-52	2.60555e-16
Peak_1297	chr10	33312175	33313195	32	13	33312455	5e-09	2.06538e-28	6.93905e-15
Peak_1298	chr10	33462313	33463594	51	12	33463167	4.8e-06	1.29122e-14	2.29826e-15
Peak_1299	chr10	33592593	33593738	51	10	33592683	4.8e-06	5.33335e-23	1.90919e-09
Peak_1300	chr10	33619759	33620638	34	14	33620321	3.8e-12	5.54626e-67	2.12422e-27
Peak_1301	chr10	33694777	33695585	64	24	33695063	2.4e-15	4.54988e-63	3.11243e-47
Peak_1302	chr10	41706938	41708828	284	78	41707309	3.8e-12	4.68813e-74	4.83615e-33
Peak_1303	chr10	41708923	41710033	108	51	41709312	5e-09	7.92501e-54	1.91514e-17
Peak_1304	chr10	41720141	41720773	148	103	41720386	5.4e-22	8.43335e-130	1.00531e-72
Peak_1305	chr10	41916706	41917345	79	35	41916832	3.8e-12	2.58226e-39	3.04369e-25
Peak_1306	chr10	41917501	41918218	63	33	41917821	5e-09	2.86418e-50	5.76766e-17
Peak_1307	chr10	41918889	41920624	197	72	41919801	2.1e-25	1.2388e-119	9.79264e-74
Peak_1308	chr10	42341311	42341851	45	31	42341491	4.8e-06	1.44544e-35	4.40251e-12
Peak_1309	chr10	43171308	43171918	32	20	43171571	1.2e-18	1.02565e-41	4.24913e-50
Peak_1310	chr10	43669262	43670297	34	12	43669571	4.8e-06	1.44544e-16	1.85686e-10
Peak_1311	chr10	43672842	43673593	32	13	43673324	5e-09	2.18273e-38	1.30587e-14
Peak_1312	chr10	43677325	43678509	57	12	43677810	4.8e-06	7.19449e-30	4.14763e-08
Peak_1313	chr10	43703850	43704809	39	16	43704235	4.8e-06	2.99916e-42	8.96603e-12
Peak_1314	chr10	44116096	44117480	66	18	44116744	5e-09	6.28058e-32	2.25113e-18
Peak_1315	chr10	44442796	44444140	45	12	44443608	4.8e-06	2.14289e-47	5.78096e-09
Peak_1316	chr10	44672989	44673609	26	14	44673284	4.8e-06	2.1677e-15	2.24957e-11
Peak_1317	chr10	44676598	44677227	29	15	44676918	5e-09	3.86367e-28	2.8327e-16
Peak_1318	chr10	44823727	44824493	29	11	44824201	4.8e-06	7.26106e-25	2.28129e-09
Peak_1319	chr10	46469760	46470191	24	16	46469905	5e-09	8.74984e-41	4.29438e-11
Peak_1320	chr10	47951966	47952646	30	12	47952360	4.8e-06	1.12202e-27	7.66408e-08
Peak_1321	chr10	50392501	50397456	407	59	50395580	5e-08	9.7949e-13	1.53462e-16
Peak_1322	chr10	50401964	50402840	48	14	50402399	2.2e-05	5.71479e-28	1.45211e-13
Peak_1323	chr10	53916276	53917297	45	18	53916880	8.4e-11	1.02802e-18	9.19814e-42
Peak_1324	chr10	59647439	59647820	20	13	59647581	5e-08	3.72392e-21	3.11458e-13
Peak_1325	chr10	60286168	60286977	30	14	60286334	1.3e-16	9.28966e-17	5.5195e-27
Peak_1326	chr10	60726314	60727706	69	38	60726840	1.1e-13	3.25837e-25	1.81051e-17
Peak_1327	chr10	60817355	60818716	56	17	60818096	1.1e-13	3.78443e-44	6.28927e-21
Peak_1328	chr10	61844185	61845063	33	15	61844697	2.2e-05	3.58922e-21	7.21274e-13
Peak_1329	chr10	63057539	63059183	56	12	63058806	1.1e-13	6.82339e-14	8.36373e-20
Peak_1330	chr10	64944626	64945762	44	12	64944842	5e-08	3.83707e-33	8.85319e-19
Peak_1331	chr10	65060295	65060902	22	8	65060434	1.1e-13	1.49968e-36	1.2249e-19
Peak_1332	chr10	69529278	69529915	33	16	69529708	1.3e-16	2.24905e-20	1.47673e-40
Peak_1333	chr10	71807769	71808432	34	12	71808036	5e-08	2.7227e-21	8.87156e-16
Peak_1334	chr10	73600773	73601435	28	12	73601043	8.4e-11	7.36207e-25	4.13904e-21
Peak_1335	chr10	73647958	73648571	31	20	73648108	5e-08	3.12608e-31	9.482e-16
Peak_1336	chr10	75338584	75339366	31	11	75338953	5e-08	7.8343e-33	4.31023e-15
Peak_1337	chr10	75395345	75396846	42	10	75396102	4.3e-42	2.25424e-254	4.65586e-121
Peak_1338	chr10	75459732	75461637	86	26	75460566	1.1e-13	1.65577e-49	4.7687e-21
Peak_1339	chr10	75619829	75620827	45	16	75619998	8.4e-11	1.20781e-48	3.08177e-26
Peak_1340	chr10	78593188	78594461	36	10	78593935	2.2e-05	3.16957e-17	2.18786e-09
Peak_1341	chr10	78720113	78721311	43	13	78720592	1.3e-16	3.74111e-19	5.19398e-48
Peak_1342	chr10	78780186	78780962	31	10	78780454	2.2e-05	1.37404e-22	1.39669e-12
Peak_1343	chr10	78934455	78936476	70	11	78935932	8.4e-11	9.7051e-16	2.77715e-17
Peak_1344	chr10	78943295	78943874	21	11	78943647	1.3e-16	1.03514e-25	3.90481e-35
Peak_1345	chr10	78953955	78954894	31	11	78954233	8.4e-11	2.13796e-13	1.25314e-17
Peak_1346	chr10	82907357	82908744	82	40	82908321	8.4e-11	2.06538e-22	3.96096e-27
Peak_1347	chr10	88510580	88511540	50	20	88511327	8.4e-11	4.10204e-21	2.95733e-15
Peak_1348	chr10	89902293	89903096	29	11	89902784	2.2e-05	3.75837e-36	1.21116e-26
Peak_1349	chr10	92680642	92681464	40	12	92681203	1.1e-13	2.5704e-49	6.27769e-33
Peak_1350	chr10	92718127	92718938	31	15	92718624	8.4e-11	2.13796e-26	3.77572e-26
Peak_1351	chr10	95218098	95218705	29	15	95218345	2.2e-05	1.44544e-35	1.35021e-11
Peak_1352	chr10	101041854	101042388	23	10	101042142	1.2e-19	6.48634e-123	1.28825e-59
Peak_1353	chr10	103992950	103993652	29	11	103993214	5e-08	8.37529e-35	2.16222e-13
Peak_1354	chr10	105253929	105254885	34	14	105254255	2.2e-05	4.0738e-24	1.20809e-12
Peak_1355	chr10	105737489	105738521	81	44	105738127	2.2e-05	7.26106e-25	3.59501e-12
Peak_1356	chr10	107335416	107336049	33	19	107335575	5e-08	1.91426e-30	2.67116e-18
Peak_1357	chr10	112249146	112249707	20	12	112249337	8.4e-11	6.77642e-95	4.02903e-28
Peak_1358	chr10	114267282	114268332	76	32	114268065	2.2e-05	9.977e-28	1.30707e-11
Peak_1359	chr10	115046757	115047351	23	11	115047035	2.2e-05	2.2751e-21	5.083e-07
Peak_1360	chr10	115075715	115076981	44	15	115076055	4.5e-91	0	0
Peak_1361	chr10	116010752	116011490	26	11	116011021	4.1e-59	2.58226e-300	3.96278e-293
Peak_1362	chr10	118637941	118638885	30	12	118638225	2.2e-05	1.42561e-28	5.80898e-12
Peak_1363	chr10	119078416	119079305	35	18	119079029	8.4e-11	3.02691e-32	2.8327e-23
Peak_1364	chr10	122147807	122148457	29	16	122148283	1.1e-13	2.2182e-50	5.47772e-26
Peak_1365	chr10	124218062	124218955	37	13	124218731	5e-08	5.16416e-29	3.30902e-17
Peak_1366	chr10	124604082	124604738	27	12	124604396	5e-08	1.1324e-20	1.34772e-14
Peak_1367	chr10	128062855	128063384	28	14	128063002	2.2e-05	8.99498e-16	3.64443e-06
Peak_1368	chr10	128836273	128837719	52	10	128836740	1.1e-13	1.65959e-47	5.7069e-25
Peak_1369	chr11	9543848	9544807	34	11	9544178	1.3e-16	7.29458e-47	1.16091e-34
Peak_1370	chr11	10987677	10989179	81	29	10988443	8.4e-11	2.70396e-16	2.60795e-16
Peak_1371	chr11	12407667	12408503	64	42	12407965	5e-08	3.10456e-22	9.88098e-15
Peak_1372	chr11	14400248	14401062	31	10	14400594	8.4e-11	7.8886e-36	3.83266e-24
Peak_1373	chr11	16869666	16870764	39	11	16870229	1.1e-13	1.62181e-20	2.25424e-15
Peak_1374	chr11	25499169	25499865	41	27	25499509	8.4e-11	3.1989e-27	1.11558e-16
Peak_1375	chr11	27191254	27191792	22	11	27191498	2.2e-05	1.29122e-40	1.06365e-14
Peak_1376	chr11	28734969	28735552	23	10	28735318	1.2e-19	6.76083e-32	1.30677e-35
Peak_1377	chr11	28814353	28815173	37	12	28814741	7.5e-26	2.18273e-51	1.35207e-46
Peak_1378	chr11	35061571	35062495	37	10	35061884	8.4e-11	1.94089e-29	6.62522e-28
Peak_1379	chr11	35144131	35145373	39	11	35144873	1.1e-13	1.36458e-23	5.28567e-32
Peak_1380	chr11	35168420	35168995	24	14	35168704	8.4e-11	5.04661e-29	6.09818e-18
Peak_1381	chr11	36127764	36128415	34	12	36127992	2.2e-05	9.57194e-29	2.73023e-11
Peak_1382	chr11	46068454	46069334	53	25	46069015	5e-08	8.97429e-30	2.64241e-11
Peak_1383	chr11	46914538	46915014	19	13	46914789	5e-08	1.90985e-49	2.95665e-19
Peak_1384	chr11	57264800	57265809	49	19	57265374	2.2e-05	4.16869e-25	1.10917e-12
Peak_1385	chr11	57285716	57286439	32	15	57285965	5e-08	7.6913e-37	1.09774e-13
Peak_1386	chr11	57918202	57918885	28	11	57918523	2.2e-05	1.65577e-21	2.89801e-11
Peak_1387	chr11	58390512	58392401	62	16	58391777	8.4e-11	1.40281e-21	1.09547e-19
Peak_1388	chr11	58836565	58837376	55	36	58837020	8.4e-11	6.3387e-19	5.43375e-15
Peak_1389	chr11	59097108	59097776	29	13	59097400	1.1e-13	3.68129e-14	3.5917e-27
Peak_1390	chr11	59193110	59194347	41	11	59193403	2.2e-05	2.1677e-17	2.0179e-11
Peak_1391	chr11	59230043	59231590	74	22	59231023	5e-08	3.36512e-20	3.83442e-13
Peak_1392	chr11	61695265	61696019	46	26	61695491	1.3e-16	1.78649e-25	2.90402e-30
Peak_1393	chr11	62364885	62366401	133	34	62365728	2.2e-05	4.51856e-13	2.93359e-15
Peak_1394	chr11	63191829	63192723	36	12	63192202	2.2e-05	2.56448e-15	1.73552e-10
Peak_1395	chr11	63910007	63910890	40	16	63910641	1.3e-16	3.3037e-45	9.22996e-29
Peak_1396	chr11	64798945	64799721	38	18	64799389	2.2e-05	3.27341e-36	2.34693e-15
Peak_1397	chr11	64942447	64943539	43	13	64943051	2.2e-05	8.62979e-37	3.91381e-15
Peak_1398	chr11	64944946	64946027	44	13	64945415	8.4e-11	1.11429e-61	3.20922e-21
Peak_1399	chr11	64995407	64996850	58	18	64996286	8.4e-11	4.19759e-39	3.62994e-14
Peak_1400	chr11	65005516	65006228	31	15	65005807	8.4e-11	2.70396e-19	3.27341e-13
Peak_1401	chr11	65910043	65910687	25	9	65910354	2.2e-05	2.58226e-31	1.52968e-18
Peak_1402	chr11	66218688	66219294	47	20	66218908	5e-08	3.2961e-19	2.34639e-15
Peak_1403	chr11	66898086	66898827	52	18	66898518	5e-08	1.33045e-28	1.1995e-20
Peak_1404	chr11	68874716	68877310	104	17	68875568	2.2e-05	2.45471e-37	3.38532e-15
Peak_1405	chr11	69020943	69021854	54	31	69021281	1.2e-19	5.61048e-17	1.04472e-36
Peak_1406	chr11	71501897	71502520	33	15	71502287	2.2e-05	8.81049e-34	7.80225e-10
Peak_1407	chr11	71528996	71530584	70	16	71530040	5e-08	1.86638e-35	4.3013e-19
Peak_1408	chr11	71533407	71534430	50	15	71533954	2.2e-05	8.62979e-17	2.23434e-09
Peak_1409	chr11	71870731	71871421	25	11	71871054	2.2e-05	2.70396e-16	8.31572e-12
Peak_1410	chr11	73439536	73442064	173	70	73440791	2.2e-05	1.15611e-27	1.42495e-16
Peak_1411	chr11	73523722	73525263	77	19	73524015	2.2e-05	2.33346e-17	3.56057e-10
Peak_1412	chr11	73526549	73528615	120	51	73527438	5e-08	1.10917e-22	8.23e-21
Peak_1413	chr11	73616889	73617533	22	13	73617204	1e-22	6.18016e-71	1.04328e-44
Peak_1414	chr11	73760243	73760828	25	14	73760465	8.4e-11	5.34564e-25	1.21955e-21
Peak_1415	chr11	74143253	74144575	52	12	74143731	1.1e-13	2.73527e-25	2.1702e-19
Peak_1416	chr11	74331267	74332326	62	21	74331721	2.2e-05	1.40605e-16	3.64922e-13
Peak_1417	chr11	76159150	76160085	39	11	76159421	2.2e-05	1.22462e-17	1.15221e-10
Peak_1418	chr11	76948616	76949877	58	20	76949579	8.4e-11	2.50035e-53	1.90371e-17
Peak_1419	chr11	76990646	76991660	44	15	76991127	8.4e-11	4.23643e-65	8.71565e-35
Peak_1420	chr11	77383012	77384060	45	20	77383770	2.2e-05	1.01859e-33	1.41075e-09
Peak_1421	chr11	77428091	77429378	42	12	77428890	5e-08	1.12202e-19	6.06736e-17
Peak_1422	chr11	77753845	77754929	48	16	77754338	8.4e-11	1.14815e-61	5.96211e-24
Peak_1423	chr11	82368617	82369531	44	18	82369241	1.1e-13	3.90841e-49	6.71738e-26
Peak_1424	chr11	84206396	84208507	78	20	84206960	1.2e-19	7.17794e-53	4.74679e-39
Peak_1425	chr11	84244171	84245193	47	12	84244696	2.2e-05	8.26038e-31	2.46496e-09
Peak_1426	chr11	85106941	85108552	80	23	85107874	4.3e-42	6.74528e-202	3.10456e-175
Peak_1427	chr11	85430575	85431045	27	14	85430795	1.1e-13	6.93426e-30	8.80643e-37
Peak_1428	chr11	85457794	85459225	43	11	85458530	1.1e-13	6.29506e-15	1.01228e-23
Peak_1429	chr11	85505598	85507393	53	11	85505960	2.2e-05	4.93174e-17	9.35406e-12
Peak_1430	chr11	85548813	85549947	64	15	85549440	2.2e-05	2.87078e-41	1.22321e-11
Peak_1431	chr11	85561329	85562114	37	15	85561698	5e-08	1.18304e-39	3.41979e-14
Peak_1432	chr11	85872155	85873868	93	17	85872923	1.1e-13	1.2331e-68	2.09218e-27
Peak_1433	chr11	85907514	85908473	37	14	85907960	1.2e-19	1.56315e-71	1.49005e-37
Peak_1434	chr11	85912739	85914176	66	17	85913034	2.2e-05	6.4121e-33	4.99459e-12
Peak_1435	chr11	85996922	85997412	31	17	85997214	8.4e-11	3.86367e-55	3.60911e-27
Peak_1436	chr11	86021320	86022119	53	20	86021607	1.1e-13	2.17771e-23	1.37499e-23
Peak_1437	chr11	86107742	86109523	60	16	86108702	8.4e-11	1.00925e-42	7.16143e-14
Peak_1438	chr11	86129090	86130168	50	17	86129355	5e-08	2.60615e-28	2.68782e-19
Peak_1439	chr11	86135635	86137167	64	13	86136023	5e-08	3.85478e-37	1.15372e-18
Peak_1440	chr11	86379090	86379628	29	17	86379383	5e-08	1.1298e-37	4.86855e-18
Peak_1441	chr11	86485853	86487308	140	72	86486904	2.2e-05	5.05825e-23	3.68893e-12
Peak_1442	chr11	86809960	86810549	24	15	86810244	5e-08	2.98538e-47	2.5781e-20
Peak_1443	chr11	86826157	86827215	48	18	86826835	8.4e-11	2.93089e-23	2.90469e-15
Peak_1444	chr11	87908713	87909229	24	16	87908926	1.3e-16	1.3366e-44	2.113e-21
Peak_1445	chr11	88868424	88869346	31	14	88868926	5e-08	2.00909e-50	1.15638e-24
Peak_1446	chr11	90536369	90537078	36	14	90536509	5e-08	9.14113e-28	3.53712e-10
Peak_1447	chr11	91641599	91642536	36	15	91641983	8.9e-39	2.92415e-77	3.95367e-115
Peak_1448	chr11	91846517	91847062	23	13	91846856	2.2e-05	8.05378e-29	6.92628e-07
Peak_1449	chr11	92373096	92373767	33	20	92373473	2.2e-05	8.79023e-15	4.03952e-10
Peak_1450	chr11	93507674	93509476	76	12	93509245	2.2e-05	2.40991e-17	4.84284e-18
Peak_1451	chr11	94104895	94105431	29	12	94105075	5e-08	2.33884e-17	8.41395e-17
Peak_1452	chr11	94109450	94110713	41	10	94110269	2.2e-05	3.94457e-20	3.71621e-11
Peak_1453	chr11	95427300	95428384	32	10	95427920	2.2e-05	3.26588e-20	5.10387e-16
Peak_1454	chr11	95517735	95518648	44	16	95518145	5e-08	5.32108e-25	4.9306e-14
Peak_1455	chr11	95528346	95530424	117	15	95528596	2.2e-05	6.1235e-34	1.77787e-09
Peak_1456	chr11	95559355	95561904	128	15	95559945	5e-08	1.61436e-42	4.42588e-14
Peak_1457	chr11	100115544	100116038	19	11	100115725	8.4e-11	1.02329e-26	8.71967e-18
Peak_1458	chr11	101388537	101389432	38	14	101389032	8.4e-11	1.36144e-27	4.75335e-22
Peak_1459	chr11	101487334	101488716	58	17	101488140	5e-08	1.59221e-21	2.1252e-16
Peak_1460	chr11	101721618	101724333	114	16	101721914	2.2e-05	2.60016e-23	6.19213e-10
Peak_1461	chr11	102577845	102578423	24	13	102578178	8.4e-11	7.29458e-26	6.99681e-24
Peak_1462	chr11	102984941	102985703	46	20	102985504	5e-08	3.41979e-17	3.84592e-14
Peak_1463	chr11	103001086	103001747	26	10	103001414	2.2e-05	2.26986e-40	3.68044e-13
Peak_1464	chr11	104148439	104149436	40	15	104149098	1.1e-13	3.34965e-26	1.79308e-26
Peak_1465	chr11	105313254	105313723	21	13	105313532	2.2e-05	1.43549e-21	2.54877e-09
Peak_1466	chr11	107080810	107081442	24	11	107081220	5e-08	9.35406e-20	1.09116e-09
Peak_1467	chr11	107992367	107993292	32	10	107992680	2.2e-05	1.08643e-28	1.45174e-07
Peak_1468	chr11	108349152	108350101	40	14	108349522	5e-08	3.67282e-43	3.66606e-19
Peak_1469	chr11	109071487	109072760	47	12	109072331	3.1e-52	2.0797e-246	1.8197e-146
Peak_1470	chr11	110907667	110908159	21	13	110907805	8.9e-39	1.15611e-246	1.55955e-175
Peak_1471	chr11	111111131	111112597	49	10	111111735	2.2e-05	1.65196e-19	5.59629e-18
Peak_1472	chr11	111449778	111450476	26	15	111450009	2.2e-05	9.93116e-27	8.84504e-11
Peak_1473	chr11	112482173	112482963	26	10	112482500	5e-08	8.60994e-38	5.40505e-16
Peak_1474	chr11	112760390	112760970	37	20	112760614	2.2e-05	3.68978e-13	1.11165e-10
Peak_1475	chr11	113670701	113671816	63	15	113671168	5e-08	4.36516e-39	1.4983e-13
Peak_1476	chr11	113729954	113730562	31	13	113730216	8.4e-11	6.5013e-49	1.45412e-26
Peak_1477	chr11	114045315	114046223	49	23	114045783	5e-08	2.33346e-54	1.00138e-16
Peak_1478	chr11	114863820	114865293	50	21	114865012	5e-08	1.72982e-36	9.66941e-20
Peak_1479	chr11	115269035	115270846	78	14	115269910	1.1e-76	0	0
Peak_1480	chr11	116359782	116361242	66	19	116360674	5e-08	6.20869e-43	8.19596e-24
Peak_1481	chr11	116386984	116387846	38	16	116387342	1.2e-19	6.26614e-47	2.05447e-37
Peak_1482	chr11	117800699	117801307	38	15	117801070	2.2e-05	3.41979e-30	1.76157e-12
Peak_1483	chr11	118406569	118407093	28	18	118406953	1.1e-13	2.34963e-25	3.55631e-18
Peak_1484	chr11	118594215	118594948	40	14	118594605	1.3e-16	1.39637e-21	3.75491e-35
Peak_1485	chr11	118970258	118971372	37	14	118970847	8.4e-11	2.57632e-17	5.15822e-20
Peak_1486	chr11	119707375	119708124	42	16	119707659	8.4e-11	2.11349e-48	2.48313e-28
Peak_1487	chr11	119807475	119808577	66	17	119808242	8.4e-11	1.10154e-41	6.98393e-22
Peak_1488	chr11	121307433	121309190	73	19	121308853	2.2e-05	4.02717e-27	2.1687e-07
Peak_1489	chr11	121414272	121414946	27	18	121414785	8.4e-11	9.01571e-51	3.55549e-25
Peak_1490	chr11	121420902	121421695	44	21	121421371	2.2e-05	4.51856e-16	9.78814e-13
Peak_1491	chr11	121461070	121462138	48	22	121461425	1.2e-19	1.65959e-118	6.93107e-61
Peak_1492	chr11	121512825	121513686	38	11	121513232	1.1e-13	2.2182e-89	3.14196e-43
Peak_1493	chr11	121514510	121515083	21	12	121514879	1.1e-13	3.89045e-42	6.4983e-23
Peak_1494	chr11	121516195	121517301	48	16	121516560	1.2e-19	1.93642e-31	2.70707e-40
Peak_1495	chr11	121556143	121556949	42	13	121556474	2.2e-05	1.80302e-35	5.35303e-17
Peak_1496	chr11	121564791	121565690	41	15	121565368	2.2e-05	2.24905e-36	3.09314e-10
Peak_1497	chr11	121572357	121573960	69	16	121572976	1.2e-19	5.62341e-64	5.18442e-30
Peak_1498	chr11	121578063	121579685	65	13	121579043	1.1e-13	2.24905e-30	1.11122e-27
Peak_1499	chr11	123669387	123669951	31	18	123669648	8.4e-11	4.44631e-65	7.5024e-22
Peak_1500	chr11	127585321	127586266	41	12	127585905	1.3e-16	3.1989e-67	3.66185e-37
Peak_1501	chr11	129669558	129670126	22	14	129669854	5e-08	2.74789e-18	2.68225e-19
Peak_1502	chr12	731169	732122	37	11	731827	2.2e-05	4.81948e-32	3.93459e-12
Peak_1503	chr12	1452710	1454638	83	12	1453637	5e-08	2.30144e-26	6.6696e-15
Peak_1504	chr12	1454695	1456118	66	16	1455750	1.1e-13	1.74985e-67	4.14954e-39
Peak_1505	chr12	6141426	6142482	138	64	6141887	2.2e-05	4.90908e-40	2.2136e-15
Peak_1506	chr12	6264427	6264963	20	12	6264637	5e-08	9.14113e-37	1.32617e-14
Peak_1507	chr12	6312884	6313718	42	15	6313202	2.2e-05	5.5335e-24	1.06272e-09
Peak_1508	chr12	6350337	6351106	33	12	6350696	1.1e-13	9.72747e-62	1.60509e-41
Peak_1509	chr12	6472528	6474328	63	13	6472950	8.4e-11	7.07946e-33	2.60555e-12
Peak_1510	chr12	6715139	6715666	23	14	6715311	1.3e-16	1.72982e-43	6.30086e-25
Peak_1511	chr12	7976959	7980657	190	33	7977253	5e-08	3.34965e-36	4.19276e-16
Peak_1512	chr12	8039004	8039923	32	13	8039314	8.4e-11	1.72982e-36	3.93097e-15
Peak_1513	chr12	8957815	8958436	20	11	8958167	2.2e-05	4.2658e-26	1.37107e-08
Peak_1514	chr12	10209105	10210098	29	11	10209364	1.1e-13	6.83912e-55	4.3401e-26
Peak_1515	chr12	10436211	10436730	21	13	10436417	5e-08	6.3387e-19	5.83579e-22
Peak_1516	chr12	10439437	10440054	28	13	10439767	5e-08	1.7378e-15	5.5616e-20
Peak_1517	chr12	10677643	10678909	49	16	10678510	8.4e-11	2.07014e-23	3.29155e-16
Peak_1518	chr12	10793880	10794429	26	17	10794154	2.2e-05	9.93116e-27	2.15377e-11
Peak_1519	chr12	12608066	12608704	29	16	12608388	2.2e-05	8.18465e-21	1.13501e-11
Peak_1520	chr12	12847327	12847967	28	16	12847598	1.7e-35	1.00693e-105	1.09901e-109
Peak_1521	chr12	12848212	12849234	35	11	12848891	1.3e-16	7.31139e-109	1.78813e-72
Peak_1522	chr12	12863893	12864638	64	29	12864367	5e-08	3.1842e-25	5.41876e-15
Peak_1523	chr12	12867160	12868647	69	16	12867679	5e-29	2.62422e-191	1.23254e-83
Peak_1524	chr12	12914469	12915287	39	16	12914808	2.2e-05	5.11682e-42	2.78676e-12
Peak_1525	chr12	12916222	12918062	94	20	12916575	8.4e-11	1.68267e-44	3.88866e-20
Peak_1526	chr12	13020469	13021736	44	20	13020814	8.4e-11	5.61048e-20	6.72048e-21
Peak_1527	chr12	13250202	13251175	54	18	13250731	8.4e-11	3.1989e-27	6.89604e-20
Peak_1528	chr12	13569878	13571483	60	14	13570482	5e-08	6.99842e-47	5.2517e-15
Peak_1529	chr12	14847527	14848660	46	14	14847833	7.5e-26	1.16145e-154	7.12361e-62
Peak_1530	chr12	14880014	14881438	54	16	14880624	1.3e-16	1.06414e-50	2.88536e-28
Peak_1531	chr12	15744564	15745121	23	15	15744958	2.2e-05	6.99842e-15	4.19199e-10
Peak_1532	chr12	17807935	17809385	119	68	17808411	5e-08	4.04576e-56	1.67687e-18
Peak_1533	chr12	18426471	18427972	54	13	18427676	5e-08	5.34564e-41	6.07575e-13
Peak_1534	chr12	18552673	18553185	25	16	18552910	1.3e-16	1.24738e-112	1.81552e-89
Peak_1535	chr12	19242395	19242898	22	13	19242766	1.1e-13	4.13048e-24	8.48008e-33
Peak_1536	chr12	19317707	19318874	49	15	19318304	8e-49	2.71644e-194	2.18776e-290
Peak_1537	chr12	20014184	20014741	22	12	20014492	8.4e-11	5.71479e-34	9.64273e-15
Peak_1538	chr12	24628603	24629931	96	49	24628882	2.2e-05	8.26038e-45	3.20081e-09
Peak_1539	chr12	24798987	24800182	43	14	24799287	8.4e-11	1.20226e-43	3.8539e-20
Peak_1540	chr12	25737783	25738793	47	16	25738362	2.2e-05	4.81948e-20	1.66955e-11
Peak_1541	chr12	25815305	25815911	26	13	25815490	5e-29	3.68129e-189	1.72306e-63
Peak_1542	chr12	26001772	26002466	24	10	26002278	2.2e-05	1.21619e-20	8.06863e-11
Peak_1543	chr12	26003827	26004966	36	12	26004004	8.4e-11	2.0797e-30	6.30086e-16
Peak_1544	chr12	26674664	26675414	36	13	26674897	1.2e-19	8.91251e-86	1.4345e-43
Peak_1545	chr12	26735486	26736237	31	15	26735815	5e-08	3.94457e-38	7.62079e-19
Peak_1546	chr12	26867182	26868009	26	11	26867737	8.4e-11	1.33352e-81	4.11623e-17
Peak_1547	chr12	27120998	27121641	25	13	27121282	5e-08	4.42588e-30	7.73749e-13
Peak_1548	chr12	27166836	27168720	185	91	27168132	2.2e-05	1.69824e-17	8.69801e-09
Peak_1549	chr12	27679046	27680352	215	105	27679825	5e-08	1.15345e-23	3.85035e-14
Peak_1550	chr12	27696356	27696861	21	15	27696542	1.3e-16	2.72898e-70	4.68921e-30
Peak_1551	chr12	28010753	28011606	42	20	28011217	2.2e-05	6.08135e-26	1.21644e-10
Peak_1552	chr12	28028023	28029119	48	15	28028560	2.2e-05	1.92309e-19	5.4752e-15
Peak_1553	chr12	30891288	30891823	23	13	30891576	1.2e-19	6.1235e-121	1.26853e-54
Peak_1554	chr12	31526846	31527680	37	15	31527161	2.2e-05	6.01174e-22	1.62218e-13
Peak_1555	chr12	31703109	31704325	53	12	31703663	2.2e-05	1.97697e-25	8.46447e-14
Peak_1556	chr12	31726255	31726968	52	35	31726532	5e-08	1.89671e-20	3.9355e-15
Peak_1557	chr12	31793109	31793901	55	21	31793576	1.2e-19	1.90108e-32	1.78731e-40
Peak_1558	chr12	32095572	32096204	43	16	32095889	8.4e-11	2.10378e-32	6.47888e-17
Peak_1559	chr12	32488844	32489497	24	14	32489254	8.4e-11	6.65273e-13	1.68578e-20
Peak_1560	chr12	32612307	32612805	21	12	32612580	8.4e-11	9.7949e-13	1.72465e-21
Peak_1561	chr12	32798913	32799722	33	13	32799288	2.2e-05	7.21107e-18	6.62369e-09
Peak_1562	chr12	33519820	33520743	34	12	33520376	5e-08	2.38232e-25	7.0291e-19
Peak_1563	chr12	34066031	34067362	62	18	34066498	2.2e-05	4.32514e-34	1.6125e-12
Peak_1564	chr12	42161110	42162632	66	31	42161334	1.3e-16	8.16582e-57	1.5449e-43
Peak_1565	chr12	42710336	42711305	44	25	42710725	2.2e-05	4.73151e-20	4.19373e-13
Peak_1566	chr12	44095237	44095964	28	14	44095613	5e-08	2.60615e-28	7.61904e-16
Peak_1567	chr12	44676161	44676919	57	38	44676442	8.4e-11	6.63743e-29	7.24603e-23
Peak_1568	chr12	44915361	44917280	119	50	44916336	2.2e-05	1.43219e-30	1.39669e-12
Peak_1569	chr12	45229501	45230358	32	12	45230003	8.4e-11	1.64059e-36	2.50323e-23
Peak_1570	chr12	45242340	45243431	38	14	45243047	2.2e-05	8.79023e-15	1.46791e-15
Peak_1571	chr12	45466757	45467466	36	12	45466996	2.2e-05	2.66073e-17	3.51811e-10
Peak_1572	chr12	45622365	45623432	45	15	45622931	1.3e-16	4.27563e-26	2.36429e-33
Peak_1573	chr12	45694394	45695078	27	11	45694743	1.2e-19	2.80543e-45	1.0207e-45
Peak_1574	chr12	45775820	45776318	30	16	45775952	5e-08	5.76766e-20	3.68808e-14
Peak_1575	chr12	46499962	46501769	51	11	46500832	1.1e-13	6.91831e-77	4.46067e-36
Peak_1576	chr12	47902650	47903164	23	15	47902820	8.4e-11	1.81134e-25	5.21435e-19
Peak_1577	chr12	47932909	47933692	40	23	47933300	1.1e-13	2.61216e-27	4.68166e-22
Peak_1578	chr12	48169294	48170453	47	15	48169970	3.1e-32	3.9355e-191	1.51321e-92
Peak_1579	chr12	48174831	48176640	95	48	48175650	1.3e-16	1.80302e-31	4.56352e-38
Peak_1580	chr12	48866424	48867826	52	10	48867382	8.4e-11	2.7227e-21	8.60796e-23
Peak_1581	chr12	48881447	48882758	48	12	48882067	5e-08	4.23643e-29	4.16773e-16
Peak_1582	chr12	48902320	48903023	30	11	48902725	2.2e-05	6.98232e-18	5.78762e-13
Peak_1583	chr12	49070115	49071003	35	16	49070657	5e-08	3.54813e-28	6.90876e-13
Peak_1584	chr12	49468546	49469132	28	11	49468796	5e-08	3.31131e-39	2.91743e-16
Peak_1585	chr12	49708030	49709211	40	11	49708295	5e-08	1.01859e-39	1.83231e-30
Peak_1586	chr12	50965118	50965768	32	14	50965514	5e-08	6.98232e-18	3.52777e-18
Peak_1587	chr12	51625087	51626733	57	11	51625716	2.2e-05	1.41254e-29	7.37581e-09
Peak_1588	chr12	52101390	52102035	31	13	52101789	8.4e-11	1.40281e-32	7.50758e-25
Peak_1589	chr12	52241381	52242192	31	13	52241767	8.9e-39	1.10917e-116	5.01187e-140
Peak_1590	chr12	52450180	52450713	23	14	52450574	2.2e-05	8.74984e-14	1.82894e-15
Peak_1591	chr12	55201448	55202353	27	11	55201832	5e-08	3.81066e-34	2.07062e-17
Peak_1592	chr12	57208437	57209580	33	10	57209430	2.2e-05	9.28966e-46	4.70435e-12
Peak_1593	chr12	57209766	57211175	47	12	57210024	2.2e-05	1.01625e-15	5.53732e-14
Peak_1594	chr12	57348601	57349468	33	11	57348936	8.4e-11	1.67109e-45	2.33884e-19
Peak_1595	chr12	59910484	59912037	106	42	59911137	8.4e-11	2.38781e-17	6.89128e-11
Peak_1596	chr12	59912129	59914159	162	37	59913008	5e-08	5.4325e-16	4.68058e-16
Peak_1597	chr12	60438620	60439209	23	11	60438900	8.4e-11	7.78037e-61	1.523e-28
Peak_1598	chr12	61372859	61373566	30	14	61373237	8.4e-11	2.38781e-26	5.49035e-21
Peak_1599	chr12	61382355	61384039	65	16	61382781	2.2e-05	1.61065e-19	6.78094e-10
Peak_1600	chr12	61404901	61405601	34	14	61405059	2.2e-05	2.60615e-28	2.69836e-12
Peak_1601	chr12	63882741	63883837	108	61	63883300	8.4e-11	8.35603e-41	3.44271e-20
Peak_1602	chr12	64212801	64214098	59	15	64213855	2.2e-05	8.18465e-21	1.78776e-09
Peak_1603	chr12	64216783	64217927	44	11	64217027	2.2e-05	7.51623e-28	1.08418e-16
Peak_1604	chr12	64245605	64247030	67	15	64246259	2.2e-05	2.24905e-22	2.92954e-13
Peak_1605	chr12	64311176	64312216	70	22	64311739	1.2e-19	3.75837e-128	5.42375e-67
Peak_1606	chr12	64328798	64329695	49	18	64329369	2.2e-05	9.7949e-35	2.70894e-07
Peak_1607	chr12	64336553	64337395	46	17	64337043	5e-08	1.16681e-42	7.78395e-15
Peak_1608	chr12	64571140	64573556	74	12	64572287	2.2e-05	4.01791e-13	4.55512e-12
Peak_1609	chr12	65326936	65327785	38	14	65327165	2.2e-05	4.09261e-43	9.93757e-07
Peak_1610	chr12	65732921	65733528	22	13	65733214	2.2e-05	7.26106e-25	1.01873e-09
Peak_1611	chr12	67177445	67178341	32	10	67178075	8.4e-11	2.0797e-32	1.80426e-18
Peak_1612	chr12	67245391	67245894	20	11	67245660	5e-08	1.53815e-26	3.98016e-25
Peak_1613	chr12	67739459	67740116	30	13	67739672	8.4e-11	1.72982e-43	3.21366e-26
Peak_1614	chr12	68095816	68096723	36	16	68095968	2.2e-05	4.48745e-27	6.62217e-11
Peak_1615	chr12	69223416	69223976	26	15	69223625	8.4e-11	1.10662e-62	1.99113e-34
Peak_1616	chr12	70236808	70237521	23	10	70237251	5e-08	4.39542e-35	1.39894e-15
Peak_1617	chr12	70389978	70390812	29	12	70390531	1.3e-16	2.26464e-94	6.83282e-46
Peak_1618	chr12	70520546	70521331	25	12	70520740	8.9e-39	1.94536e-173	1.06414e-242
Peak_1619	chr12	70580131	70581185	110	55	70580440	7.5e-26	5.11682e-171	2.48313e-76
Peak_1620	chr12	70598845	70600507	116	62	70599803	2.2e-05	4.83059e-44	1.59441e-16
Peak_1621	chr12	73217049	73218200	72	29	73217540	5e-08	1.4388e-18	6.08555e-13
Peak_1622	chr12	73570287	73570847	30	20	73570452	2.2e-05	1.57398e-21	5.20595e-12
Peak_1623	chr12	74014227	74014760	23	14	74014558	2.2e-05	6.45654e-20	1.7053e-08
Peak_1624	chr12	74623783	74625357	52	11	74624696	2.2e-05	2.7227e-22	3.35313e-10
Peak_1625	chr12	74657694	74658680	51	17	74658091	1.3e-16	5.02343e-73	6.60085e-48
Peak_1626	chr12	74700091	74701508	50	11	74701025	1.2e-19	1.34896e-68	8.00018e-41
Peak_1627	chr12	75246822	75247489	26	11	75247300	5e-08	1.2331e-55	2.0893e-14
Peak_1628	chr12	75373293	75374021	26	13	75373754	1.1e-13	1.95884e-73	3.40722e-38
Peak_1629	chr12	77320988	77321924	34	13	77321220	5e-08	2.34963e-33	9.5918e-13
Peak_1630	chr12	78341589	78342496	32	12	78342208	2.2e-05	4.05509e-26	1.12124e-12
Peak_1631	chr12	78369912	78370520	22	10	78370037	3.9e-08	3.9355e-26	2.42829e-15
Peak_1632	chr12	78464555	78466625	72	12	78465410	3.9e-08	6.82339e-33	2.11154e-11
Peak_1633	chr12	78592373	78593082	26	12	78592811	3.9e-08	7.43019e-45	1.38388e-14
Peak_1634	chr12	79498059	79499102	36	14	79498363	6e-11	4.25598e-80	8.6896e-21
Peak_1635	chr12	81068261	81069184	67	35	81068930	7.4e-14	4.44631e-37	1.54632e-31
Peak_1636	chr12	81635408	81636389	47	24	81635942	6e-11	4.62381e-39	4.14095e-11
Peak_1637	chr12	85055724	85056335	28	18	85055929	1.9e-05	2.38781e-17	1.66418e-11
Peak_1638	chr12	87982584	87983259	27	12	87983024	3.9e-08	6.98232e-18	7.73036e-18
Peak_1639	chr12	88651322	88652297	35	11	88651614	5.1e-23	7.78037e-162	2.28665e-80
Peak_1640	chr12	89258463	89259762	95	37	89259198	1.9e-05	4.56037e-14	3.08099e-07
Peak_1641	chr12	89813986	89814562	27	11	89814167	1.9e-05	1.10662e-15	2.23368e-09
Peak_1642	chr12	90301564	90302675	96	52	90302120	3.9e-08	6.87068e-21	4.41774e-11
Peak_1643	chr12	90998054	90999235	48	13	90998627	7.4e-14	8.59014e-29	5.61694e-30
Peak_1644	chr12	91817070	91818111	42	11	91817592	6e-11	1.65577e-14	6.20583e-19
Peak_1645	chr12	93561946	93563301	40	10	93562641	1.9e-05	4.84172e-23	8.2882e-07
Peak_1646	chr12	94723658	94724440	31	14	94724099	1.9e-05	3.03389e-13	1.80127e-08
Peak_1647	chr12	95115381	95116351	33	14	95116073	1.9e-05	7.90679e-20	1.38615e-07
Peak_1648	chr12	95351783	95352550	30	12	95352215	6e-11	5.91562e-15	1.06121e-20
Peak_1649	chr12	95363374	95364269	41	15	95363774	6.6e-20	1.33045e-98	2.4485e-43
Peak_1650	chr12	95728690	95729407	28	12	95729108	6e-11	2.86418e-46	4.60151e-20
Peak_1651	chr12	96789196	96789746	52	32	96789400	8.2e-60	3.59749e-174	1.0617e-130
Peak_1652	chr12	97392802	97393816	41	16	97393332	1.9e-05	9.09913e-20	1.54348e-12
Peak_1653	chr12	98372891	98373889	34	12	98373340	3.9e-08	2.05589e-19	4.05602e-14
Peak_1654	chr12	100774888	100775715	33	19	100775170	1.9e-05	1.98153e-25	5.90364e-10
Peak_1655	chr12	101456832	101458383	72	20	101457986	6e-11	1.29122e-24	1.79846e-20
Peak_1656	chr12	101484599	101486054	45	12	101485270	1.9e-05	9.7051e-35	1.63633e-10
Peak_1657	chr12	102478235	102479055	45	18	102478695	6.6e-20	2.26464e-58	6.8124e-60
Peak_1658	chr12	103137152	103138486	67	16	103137439	7.4e-14	1.14815e-75	1.36239e-27
Peak_1659	chr12	103199456	103200231	31	12	103199885	6e-11	2.25424e-79	6.23448e-36
Peak_1660	chr12	103876587	103878100	46	10	103877451	1.9e-05	8.87156e-30	4.13419e-10
Peak_1661	chr12	104335735	104336482	27	13	104336181	1.9e-05	3.50752e-16	7.1397e-07
Peak_1662	chr12	106009721	106010515	33	14	106010095	7.4e-14	2.12814e-63	1.53886e-25
Peak_1663	chr12	110567350	110568093	37	12	110567720	6e-11	4.39542e-35	1.15611e-20
Peak_1664	chr12	112136524	112137709	39	9	112137402	6e-11	1.96789e-38	2.27196e-27
Peak_1665	chr12	114077573	114078917	66	11	114078408	3.9e-08	6.63743e-17	7.39265e-23
Peak_1666	chr12	115164911	115166547	138	61	115165542	1.9e-05	2.03704e-18	5.33359e-09
Peak_1667	chr12	115304072	115304538	23	12	115304213	6e-11	1.97697e-31	2.24698e-24
Peak_1668	chr12	115348484	115349016	38	19	115348807	1.9e-05	9.72747e-34	2.13944e-17
Peak_1669	chr12	115964781	115965291	28	19	115965077	3.9e-08	1.65577e-17	1.37658e-12
Peak_1670	chr12	116974682	116975287	25	13	116974967	1.9e-05	4.59198e-23	3.82384e-13
Peak_1671	chr12	119213095	119214640	66	14	119213760	1.9e-05	1.65959e-26	4.33411e-14
Peak_1672	chr12	119224260	119225170	33	13	119224449	3.9e-08	1.22462e-37	1.4952e-18
Peak_1673	chr12	120112541	120113240	29	11	120112792	1.9e-05	6.66807e-16	2.19028e-12
Peak_1674	chr12	120914264	120914872	38	18	120914612	1.9e-05	3.20627e-21	4.81726e-11
Peak_1675	chr12	121417231	121418164	29	14	121417565	3.9e-08	1.00231e-32	3.61743e-12
Peak_1676	chr12	121450960	121451387	21	13	121451166	7.4e-14	1.1246e-50	5.34318e-31
Peak_1677	chr12	121514613	121515134	23	13	121514896	3.9e-08	7.72681e-29	3.34911e-08
Peak_1678	chr12	121568138	121569222	47	18	121568418	3.9e-08	8.4918e-40	4.32215e-15
Peak_1679	chr12	121996966	121997835	44	11	121997422	6e-11	7.24436e-20	5.68329e-14
Peak_1680	chr12	122176579	122177650	43	14	122177129	1.9e-05	4.88652e-17	1.18894e-09
Peak_1681	chr12	122569492	122570384	37	18	122569706	3.9e-08	7.85236e-19	2.13649e-13
Peak_1682	chr12	123989002	123991074	108	17	123990094	3.9e-08	2.52348e-20	5.29176e-15
Peak_1683	chr12	123991138	123991783	29	12	123991281	6e-11	2.68534e-64	2.38506e-26
Peak_1684	chr12	127613771	127614775	54	21	127614441	3.9e-08	1.86638e-17	2.94036e-16
Peak_1685	chr12	129872593	129873859	71	33	129873355	3.9e-08	1.7378e-29	8.56446e-17
Peak_1686	chr13	18587816	18588569	27	14	18587978	6.6e-20	7.24436e-14	1.92398e-61
Peak_1687	chr13	18895042	18896064	39	24	18895739	1.9e-05	7.04693e-25	1.65756e-10
Peak_1688	chr13	24423827	24424223	29	24	24424054	1.9e-05	4.32514e-20	2.77077e-13
Peak_1689	chr13	30348556	30348918	31	24	30348767	6.6e-20	1.56675e-21	3.93641e-34
Peak_1690	chr13	37128479	37129130	27	13	37128872	1.9e-05	1.57398e-21	8.97429e-13
Peak_1691	chr13	40295223	40296075	42	26	40295505	7.5e-17	6.93426e-19	2.61216e-24
Peak_1692	chr13	48364321	48364969	21	13	48364674	6.2e-36	2.2751e-161	7.06318e-145
Peak_1693	chr13	48678237	48679082	37	16	48678441	3.9e-08	1.62181e-38	1.19344e-11
Peak_1694	chr13	51062988	51063577	24	12	51063316	6e-11	6.60693e-50	1.95344e-24
Peak_1695	chr13	56333414	56333923	44	27	56333694	7.5e-17	2.46604e-114	3.81066e-66
Peak_1696	chr13	59451665	59452594	70	35	59452163	6e-11	1.99986e-17	8.86339e-19
Peak_1697	chr13	75137933	75139612	99	44	75138349	1.9e-05	3.23594e-31	7.42335e-21
Peak_1698	chr13	95028486	95030026	67	23	95029287	6e-11	5.42001e-48	1.86595e-23
Peak_1699	chr13	96888179	96889479	83	39	96888865	7.4e-14	3.41193e-58	1.75428e-22
Peak_1700	chr13	97644397	97645349	53	27	97644751	6e-11	1.96336e-48	1.77256e-28
Peak_1701	chr13	97850655	97851651	52	20	97851147	1.9e-05	2.50035e-13	5.80898e-12
Peak_1702	chr13	102433753	102434582	35	14	102434021	3.9e-08	3.63915e-48	7.9378e-14
Peak_1703	chr13	103333307	103334053	29	13	103333707	5.1e-23	1.45546e-89	9.68947e-63
Peak_1704	chr13	107080223	107080780	23	14	107080438	1.9e-05	8.18465e-21	8.46642e-12
Peak_1705	chr14	22152847	22153558	25	13	22153299	2.9e-39	4.28549e-243	4.25598e-112
Peak_1706	chr14	22268012	22268590	28	17	22268240	7.4e-14	2.40991e-102	1.56603e-43
Peak_1707	chr14	31465987	31466757	27	13	31466506	2.2e-29	3.20627e-96	3.68978e-137
Peak_1708	chr14	31549339	31550221	30	13	31549619	6e-11	1.2388e-76	6.87385e-21
Peak_1709	chr14	31741661	31742693	35	17	31742154	3.9e-08	2.16272e-14	3.14702e-19
Peak_1710	chr14	32443260	32444315	62	26	32443903	7.4e-14	3.69828e-88	4.917e-45
Peak_1711	chr14	35745875	35747271	148	61	35746491	3.9e-08	1.57761e-27	4.32215e-15
Peak_1712	chr14	42561744	42562259	27	19	42561866	3.9e-08	1.76604e-38	8.21297e-14
Peak_1713	chr14	49537240	49537674	23	17	49537435	1.9e-05	3.26588e-24	6.50954e-08
Peak_1714	chr14	50038114	50038927	64	31	50038601	1.9e-05	1.64437e-38	3.60073e-09
Peak_1715	chr14	54984592	54985339	29	13	54984968	3.5e-26	9.1622e-62	2.34531e-61
Peak_1716	chr14	58814558	58815170	22	11	58814788	3.9e-08	4.72063e-17	1.98335e-13
Peak_1717	chr14	61799154	61800129	45	22	61799341	1.9e-05	2.93765e-13	4.78718e-09
Peak_1718	chr14	62914335	62915277	54	21	62914858	1.9e-05	1.58125e-35	2.9282e-11
Peak_1719	chr14	70393058	70393961	29	11	70393473	1.9e-05	4.08319e-40	6.58264e-14
Peak_1720	chr14	75508030	75508814	46	27	75508370	1.9e-05	1.55955e-13	2.08882e-11
Peak_1721	chr14	76440916	76441480	30	14	76441151	6e-11	1.36458e-40	1.16359e-28
Peak_1722	chr14	78956021	78957103	58	17	78956539	7.4e-14	2.25944e-32	1.20254e-16
Peak_1723	chr14	79917208	79918609	96	49	79917691	1.9e-05	2.89734e-25	3.3181e-10
Peak_1724	chr14	79961719	79962455	33	13	79961963	3.9e-08	2.2856e-34	2.49172e-12
Peak_1725	chr14	80174457	80175225	30	11	80174963	3.9e-08	1.39316e-15	2.95733e-15
Peak_1726	chr14	80552861	80553956	71	34	80553246	6e-11	4.16869e-51	9.60948e-24
Peak_1727	chr14	89166516	89167818	43	12	89167472	3.9e-08	2.93765e-29	9.59843e-17
Peak_1728	chr14	91004731	91005495	42	20	91005180	1.9e-05	1.65577e-13	1.44344e-11
Peak_1729	chr14	91459547	91460528	52	26	91460222	6e-11	2.29615e-22	1.2388e-21
Peak_1730	chr14	99226013	99226730	36	20	99226347	7.4e-14	1.16145e-62	3.28398e-33
Peak_1731	chr15	31177493	31178210	30	12	31177738	6e-11	8.35603e-25	7.22437e-21
Peak_1732	chr15	37484286	37484847	25	13	37484507	6e-11	3.65595e-42	2.07491e-19
Peak_1733	chr15	39329255	39329648	20	14	39329428	3.9e-08	4.1783e-37	8.3253e-12
Peak_1734	chr15	40009792	40010622	49	24	40010173	1.9e-05	4.84172e-23	4.87528e-09
Peak_1735	chr15	40427379	40428160	38	13	40427948	7.4e-14	4.04576e-23	4.67197e-30
Peak_1736	chr15	41524111	41524907	34	19	41524538	6e-11	6.62217e-33	4.21988e-25
Peak_1737	chr15	42236933	42237893	34	11	42237304	6.2e-36	4.28549e-145	1.87068e-137
Peak_1738	chr15	48216608	48217820	45	13	48216928	1.9e-05	3.68978e-13	2.76885e-13
Peak_1739	chr15	50061043	50062031	36	11	50061835	6e-11	2.74157e-24	2.12373e-12
Peak_1740	chr15	51246723	51247481	35	20	51247134	7.4e-14	1.25603e-58	4.11339e-32
Peak_1741	chr15	53986944	53987926	41	15	53987371	3.9e-08	2.12814e-23	6.10661e-14
Peak_1742	chr15	61637981	61639057	87	47	61638379	7.5e-17	4.72063e-16	3.08674e-30
Peak_1743	chr15	62374059	62375279	144	71	62374523	6.6e-20	6.87068e-34	4.68058e-39
Peak_1744	chr15	65229062	65230399	39	11	65229955	7.4e-14	1.1722e-50	7.38584e-21
Peak_1745	chr15	69190409	69190906	19	10	69190689	3.9e-08	2.2751e-20	7.28618e-18
Peak_1746	chr15	69374441	69375724	51	14	69374922	3.9e-08	1.40605e-14	1.19069e-22
Peak_1747	chr15	69786784	69787319	21	11	69787080	1.9e-05	1.76198e-32	2.2047e-07
Peak_1748	chr15	73888043	73888777	32	13	73888438	1.9e-05	2.07014e-37	2.72207e-14
Peak_1749	chr15	83757709	83758104	20	14	83757926	1.9e-05	6.36796e-39	3.66353e-15
Peak_1750	chr15	85631276	85632054	27	16	85631525	7.4e-14	1.15611e-27	1.26999e-24
Peak_1751	chr15	90896661	90897143	28	16	90896811	6e-11	9.77237e-14	5.29663e-21
Peak_1752	chr15	98684645	98685060	28	17	98684848	6e-11	6.05341e-35	8.07421e-16
Peak_1753	chr15	99598194	99598949	31	15	99598495	6e-11	1.92309e-38	3.47056e-21
Peak_1754	chr16	19625246	19625916	36	19	19625577	6e-11	1.04472e-29	1.03705e-15
Peak_1755	chr16	19720730	19721639	74	32	19721159	3.9e-08	7.72681e-29	1.40281e-22
Peak_1756	chr16	20825253	20825864	20	14	20825575	1.9e-05	2.09411e-26	1.56063e-20
Peak_1757	chr16	25400704	25401301	25	15	25401109	1.9e-05	9.03649e-36	3.6166e-13
Peak_1758	chr16	29184157	29184438	24	21	29184270	1.9e-05	3.45939e-29	1.12179e-09
Peak_1759	chr16	44951452	44952320	59	21	44951970	1.9e-05	4.31519e-28	9.61834e-12
Peak_1760	chr16	44952363	44953186	104	49	44952927	7.4e-14	1.33968e-18	1.9391e-22
Peak_1761	chr16	44961821	44962847	61	21	44962052	3.9e-08	1.57036e-33	8.80846e-17
Peak_1762	chr16	44963923	44964635	57	31	44964477	1.9e-05	9.39723e-15	4.30338e-07
Peak_1763	chr16	44964743	44965499	62	42	44965216	3.9e-08	1.41906e-35	4.64622e-11
Peak_1764	chr16	44986186	44987592	56	18	44986697	1.9e-05	2.69153e-30	1.65326e-08
Peak_1765	chr16	46718262	46719052	35	11	46718545	3.9e-08	3.1842e-25	7.2277e-11
Peak_1766	chr16	53794700	53795339	43	28	53795017	3.9e-08	8.8308e-35	1.30029e-09
Peak_1767	chr16	54091266	54091975	29	13	54091504	6e-11	1.51705e-54	7.23602e-24
Peak_1768	chr16	55198660	55199680	39	14	55198850	6e-11	3.45144e-55	5.77165e-16
Peak_1769	chr16	57608087	57608590	35	23	57608275	1.9e-05	1.14288e-23	1.56495e-09
Peak_1770	chr16	65464460	65465086	30	13	65464918	6e-11	1.03514e-20	1.47673e-20
Peak_1771	chr16	65902722	65903898	50	13	65903274	3.9e-08	1.72982e-36	6.3841e-13
Peak_1772	chr16	66072361	66073929	104	36	66073263	3.9e-08	4.32514e-33	1.75873e-17
Peak_1773	chr16	68142919	68143946	91	48	68143450	3.9e-08	1.1324e-20	1.49589e-13
Peak_1774	chr16	68995618	68996271	34	13	68995835	6.6e-20	2.77971e-150	1.43781e-53
Peak_1775	chr16	70584249	70585980	169	85	70585010	1.9e-05	4.4157e-24	4.63831e-10
Peak_1776	chr16	70882302	70883771	69	18	70883112	3.9e-08	1.27644e-20	3.86011e-16
Peak_1777	chr16	71065764	71066602	29	12	71066151	3.9e-08	1.10408e-51	1.20393e-22
Peak_1778	chr16	71422782	71424315	74	24	71423258	3.9e-08	4.14e-37	5.61048e-13
Peak_1779	chr16	73501670	73502894	64	25	73502131	1.9e-05	6.65273e-33	3.59501e-12
Peak_1780	chr16	73895820	73897532	76	12	73897070	6.2e-36	1.86638e-147	6.53131e-129
Peak_1781	chr16	75805105	75805753	28	11	75805375	1.9e-05	1.89234e-39	3.22849e-13
Peak_1782	chr16	76191293	76191713	24	19	76191431	6.2e-36	3.43558e-201	6.68344e-213
Peak_1783	chr16	79717819	79718879	53	15	79718174	3.9e-08	1.79887e-42	9.20026e-15
Peak_1784	chr16	81244610	81245928	47	13	81244989	1.9e-05	7.43019e-26	2.70047e-05
Peak_1785	chr16	83442005	83443244	41	10	83442421	6e-11	5.16416e-29	1.12486e-29
Peak_1786	chr16	85199636	85200595	38	15	85200371	7.4e-14	2.65461e-21	3.90931e-26
Peak_1787	chr16	88588384	88590471	98	16	88589837	1.9e-05	8.18465e-37	5.39386e-12
Peak_1788	chr17	543865	544795	37	15	544454	3.9e-08	8.47227e-32	3.59832e-16
Peak_1789	chr17	783222	783970	34	17	783693	6e-11	1.25603e-27	3.14196e-13
Peak_1790	chr17	1272820	1273492	35	20	1273136	6e-11	4.79733e-64	1.83443e-30
Peak_1791	chr17	5281593	5282932	44	13	5281937	3.9e-08	7.62079e-36	4.46478e-18
Peak_1792	chr17	5312588	5313270	30	15	5313177	3.9e-08	1.59588e-29	1.26183e-11
Peak_1793	chr17	7530977	7531912	48	19	7531594	9.8e-09	7.11214e-57	3.77833e-16
Peak_1794	chr17	7594434	7594973	31	13	7594669	7.6e-06	1.07895e-16	3.78216e-10
Peak_1795	chr17	7962023	7963504	50	17	7963210	7.6e-06	1.83231e-29	3.21514e-11
Peak_1796	chr17	8016974	8018548	51	14	8017251	9.6e-12	6.57658e-59	1.29748e-21
Peak_1797	chr17	8029819	8032176	95	13	8030974	7.5e-15	3.81066e-80	8.77001e-43
Peak_1798	chr17	15221232	15222245	40	12	15221963	9.8e-09	3.1842e-25	4.26108e-10
Peak_1799	chr17	15386579	15387237	65	48	15386923	9.8e-09	1.15345e-17	3.63999e-17
Peak_1800	chr17	15802875	15803711	36	10	15803393	9.6e-12	6.63743e-77	5.626e-33
Peak_1801	chr17	18645420	18646049	64	41	18645843	7.6e-06	1.46893e-35	1.41449e-12
Peak_1802	chr17	19170500	19171412	39	14	19171201	7.6e-06	9.7499e-37	7.05684e-10
Peak_1803	chr17	19801740	19802616	38	16	19802154	7.6e-06	6.08135e-20	1.45211e-13
Peak_1804	chr17	22176026	22176549	28	20	22176323	7.5e-15	9.90832e-98	8.19219e-33
Peak_1805	chr17	22177178	22177510	28	28	22177337	9.6e-12	1.2106e-35	3.22033e-19
Peak_1806	chr17	22185190	22186015	65	47	22185711	7.6e-06	1.66341e-31	5.49705e-09
Peak_1807	chr17	25016111	25016904	26	10	25016540	7.5e-15	6.63743e-42	6.30376e-34
Peak_1808	chr17	25060869	25062545	55	16	25062245	2.7e-21	6.83912e-109	1.3671e-75
Peak_1809	chr17	26182719	26183345	26	11	26182998	7.6e-06	2.25424e-27	3.20361e-09
Peak_1810	chr17	26599888	26600966	39	13	26600372	9.6e-12	5.12861e-38	3.46338e-24
Peak_1811	chr17	27105317	27105739	23	15	27105502	7.6e-06	1.79061e-36	4.09826e-13
Peak_1812	chr17	28951240	28952249	46	24	28951863	2.8e-169	1.18577e-130	0
Peak_1813	chr17	33642293	33643142	65	32	33642823	7.6e-06	7.2778e-18	2.56921e-11
Peak_1814	chr17	34310388	34311187	29	10	34310788	9.8e-09	2.40991e-25	5.84925e-22
Peak_1815	chr17	34562014	34563735	57	11	34563536	7.6e-06	3.21366e-25	3.8749e-09
Peak_1816	chr17	36509243	36510302	35	11	36509703	9.8e-09	1.21899e-32	4.75226e-15
Peak_1817	chr17	36777171	36777828	26	10	36777500	9.8e-09	5.5847e-31	8.26799e-17
Peak_1818	chr17	37833551	37834346	39	11	37833866	9.6e-12	4.09261e-70	1.36773e-23
Peak_1819	chr17	38748577	38749506	47	15	38748983	2.7e-21	4.50817e-108	2.39276e-76
Peak_1820	chr17	38901100	38902522	53	13	38902169	9.6e-12	8.35603e-41	4.90908e-20
Peak_1821	chr17	39193180	39193691	21	9	39193363	9.6e-12	1.33045e-28	1.03229e-17
Peak_1822	chr17	39976018	39977539	69	12	39976863	7.6e-06	1.39637e-33	2.5286e-08
Peak_1823	chr17	40245017	40245639	31	18	40245304	9.6e-12	5.22396e-63	3.18566e-17
Peak_1824	chr17	40253340	40254151	35	14	40253629	7.6e-06	4.1783e-20	2.94646e-14
Peak_1825	chr17	40568006	40568716	26	12	40568409	7.6e-06	3.74111e-20	6.47143e-11
Peak_1826	chr17	41505998	41506684	31	14	41506396	7.5e-15	2.42661e-62	2.40769e-25
Peak_1827	chr17	43915414	43916696	60	20	43915879	7.6e-06	1.97242e-17	6.86736e-09
Peak_1828	chr17	43968899	43969588	25	13	43969469	7.5e-15	9.48418e-97	2.60315e-57
Peak_1829	chr17	46365764	46366282	40	23	46366028	5.7e-28	1.79473e-116	3.27115e-73
Peak_1830	chr17	49813202	49814215	45	20	49813949	5e-71	1.53462e-224	1.94984e-209
Peak_1831	chr17	52347646	52348727	54	17	52348452	9.8e-09	3.83707e-33	6.28203e-23
Peak_1832	chr17	52885637	52886354	29	16	52886036	9.8e-09	1.08143e-27	6.75616e-19
Peak_1833	chr17	53380723	53381852	63	22	53381149	7.6e-06	7.07946e-17	2.39221e-13
Peak_1834	chr17	54063424	54064142	30	11	54063818	7.6e-06	2.63027e-17	1.91514e-13
Peak_1835	chr17	54793425	54794970	65	13	54793698	4.9e-18	3.80189e-84	1.63946e-35
Peak_1836	chr17	55218302	55219740	62	14	55218975	9.6e-12	6.19441e-91	2.08353e-26
Peak_1837	chr17	55260966	55262050	51	16	55261459	9.8e-09	1.36144e-35	7.29794e-13
Peak_1838	chr17	55269197	55270771	62	18	55270097	7.5e-15	1.59956e-65	2.43725e-18
Peak_1839	chr17	55312870	55313882	148	68	55313480	9.8e-09	1.02094e-65	9.90148e-18
Peak_1840	chr17	55514050	55515486	54	14	55514759	9.8e-09	1.47911e-21	2.56626e-15
Peak_1841	chr17	58149334	58150195	30	10	58149805	7.6e-06	9.95405e-13	2.85082e-08
Peak_1842	chr17	58209459	58211018	47	11	58210179	7.6e-06	8.70964e-17	1.08418e-16
Peak_1843	chr17	58221633	58222863	47	12	58221943	7.6e-06	1.65577e-24	5.38233e-10
Peak_1844	chr17	58250449	58251670	43	17	58251111	9.8e-09	8.35603e-24	7.9726e-18
Peak_1845	chr17	58538507	58540005	88	42	58539231	9.8e-09	2.78612e-18	1.25401e-15
Peak_1846	chr17	60085450	60085847	19	11	60085714	9.8e-09	2.51189e-33	3.7145e-18
Peak_1847	chr17	60106142	60107245	45	14	60106500	7.6e-06	1.03039e-22	2.5171e-11
Peak_1848	chr17	61699200	61700224	49	14	61699824	9.8e-09	1.70608e-23	2.60136e-12
Peak_1849	chr17	61886108	61887194	44	13	61886604	1.3e-24	5.35797e-71	6.21584e-54
Peak_1850	chr17	61893066	61894138	41	9	61893640	9.6e-12	4.08319e-13	6.75927e-23
Peak_1851	chr17	61993507	61994721	43	10	61993930	1.3e-24	6.47143e-72	4.3461e-40
Peak_1852	chr17	62378449	62379094	39	20	62378757	9.8e-09	2.00447e-49	1.91514e-16
Peak_1853	chr17	62788239	62788922	31	18	62788603	7.6e-06	1.53462e-27	6.09116e-09
Peak_1854	chr17	65114767	65115392	27	15	65115051	9.8e-09	1.88365e-28	2.13452e-14
Peak_1855	chr17	65912805	65913850	30	12	65913613	7.5e-15	4.2658e-55	3.87168e-33
Peak_1856	chr17	66696440	66697532	40	13	66697187	7.6e-06	1.07895e-16	5.60144e-12
Peak_1857	chr17	67429898	67430668	28	11	67430391	9.8e-09	1.07152e-27	3.22033e-17
Peak_1858	chr17	68080037	68080661	36	22	68080295	9.8e-09	2.46604e-16	1.46521e-16
Peak_1859	chr17	69711158	69711728	25	12	69711319	9.8e-09	5.71479e-34	6.1038e-21
Peak_1860	chr17	70933970	70934537	34	15	70934180	9.8e-09	2.32274e-27	7.95793e-16
Peak_1861	chr17	72066086	72066739	28	12	72066461	7.6e-06	4.52898e-28	2.84381e-11
Peak_1862	chr17	73189736	73190277	29	19	73190038	7.6e-06	1.87499e-26	9.30615e-09
Peak_1863	chr17	73761294	73762063	37	23	73761775	9.8e-09	2.37137e-28	3.29382e-14
Peak_1864	chr17	74099766	74100600	50	15	74100215	7.6e-06	7.8886e-36	2.41307e-10
Peak_1865	chr17	77449197	77450111	40	14	77449660	4.9e-18	5.40754e-91	1.27174e-42
Peak_1866	chr17	77849272	77849804	30	17	77849513	9.8e-09	1.21619e-20	4.93969e-23
Peak_1867	chr17	78501655	78502912	98	41	78502262	7.6e-06	7.11214e-42	1.14419e-18
Peak_1868	chr18	385054	386453	65	13	385972	9.6e-12	3.84592e-73	1.87327e-39
Peak_1869	chr18	689943	690759	39	17	690413	9.6e-09	2.89734e-28	2.63451e-18
Peak_1870	chr18	1349390	1349959	28	14	1349666	7.5e-06	5.14044e-36	1.96834e-12
Peak_1871	chr18	2292092	2293555	78	22	2292738	7.5e-06	2.37684e-17	1.95704e-13
Peak_1872	chr18	3583012	3584301	57	13	3583886	7.2e-15	1.78649e-92	3.05914e-38
Peak_1873	chr18	3584335	3586080	77	16	3585568	2.6e-21	5.62341e-72	7.0762e-28
Peak_1874	chr18	3592502	3595781	143	14	3593609	9.3e-12	3.46737e-41	6.16027e-21
Peak_1875	chr18	3784400	3785332	53	21	3784882	7.5e-06	2.75423e-36	2.2558e-12
Peak_1876	chr18	3893190	3894168	31	13	3893449	9.6e-09	1.66341e-31	1.18141e-23
Peak_1877	chr18	6614143	6615317	54	13	6614922	7.5e-06	5.09331e-22	2.34471e-10
Peak_1878	chr18	6619494	6620192	33	12	6619667	9.6e-09	4.06443e-25	9.3476e-13
Peak_1879	chr18	6731214	6731924	32	13	6731516	7.5e-06	2.42661e-35	5.63975e-09
Peak_1880	chr18	7590944	7591710	32	14	7591337	7.5e-06	9.72747e-25	2.24543e-17
Peak_1881	chr18	7643362	7644993	112	53	7644431	4.6e-18	2.02768e-66	3.31436e-34
Peak_1882	chr18	8114951	8115875	50	15	8115678	9.6e-09	3.22107e-23	1.7358e-16
Peak_1883	chr18	8880771	8881589	48	19	8881305	7.5e-06	2.48886e-25	5.30152e-12
Peak_1884	chr18	9063518	9064247	40	17	9063867	9.3e-12	2.04174e-47	4.84507e-21
Peak_1885	chr18	9633151	9634174	54	17	9633686	9.6e-09	1.88799e-36	2.59956e-16
Peak_1886	chr18	9733216	9734149	54	17	9733630	9.6e-09	1.32739e-18	5.90065e-16
Peak_1887	chr18	9866583	9867885	58	15	9867332	7.2e-15	6.54636e-34	9.49511e-32
Peak_1888	chr18	9889000	9889688	40	14	9889289	7.5e-06	1.72982e-36	1.46049e-13
Peak_1889	chr18	11109644	11110571	37	12	11110162	9.3e-12	1.30317e-79	8.98876e-35
Peak_1890	chr18	11313130	11314356	55	16	11313619	7.5e-06	7.26106e-25	2.17591e-09
Peak_1891	chr18	11314460	11315861	69	16	11315376	7.5e-06	3.11172e-14	6.03532e-11
Peak_1892	chr18	11839713	11840720	44	11	11840234	7.5e-06	3.87258e-17	3.68553e-15
Peak_1893	chr18	11937200	11937649	20	11	11937366	9.3e-12	1.63682e-49	4.49883e-18
Peak_1894	chr18	12649816	12650445	23	10	12650073	7.5e-06	4.22669e-17	1.02318e-09
Peak_1895	chr18	12719534	12720785	51	19	12720301	7.5e-06	1.62555e-35	4.96078e-09
Peak_1896	chr18	12731177	12732196	48	17	12731497	9.6e-09	2.4322e-37	1.44411e-15
Peak_1897	chr18	13283498	13284708	50	19	13284116	7.2e-15	4.64515e-22	2.47685e-30
Peak_1898	chr18	14094935	14096022	41	13	14095334	9.6e-09	1.83231e-52	4.33411e-19
Peak_1899	chr18	14766717	14767612	35	12	14766956	7.2e-15	4.09261e-19	1.99159e-21
Peak_1900	chr18	14961080	14962225	53	12	14961797	9.3e-12	1.26183e-68	7.34514e-25
Peak_1901	chr18	17367721	17368672	59	28	17368147	9.6e-09	1.94089e-19	1.92841e-20
Peak_1902	chr18	18811982	18812702	37	18	18812283	9.6e-09	1.1885e-30	3.48739e-20
Peak_1903	chr18	19907618	19908794	106	48	19908321	1.2e-24	2.40991e-127	2.91608e-54
Peak_1904	chr18	20148188	20149541	96	35	20148873	7.5e-06	9.72747e-30	1.09779e-07
Peak_1905	chr18	21484502	21485179	24	13	21484726	9.6e-09	5.33335e-32	1.68461e-14
Peak_1906	chr18	23677469	23678780	54	11	23677775	9.6e-09	4.60257e-14	1.94133e-12
Peak_1907	chr18	23756024	23756639	31	14	23756234	7.5e-06	3.34195e-23	7.47309e-22
Peak_1908	chr18	24999083	24999767	35	19	24999450	9.6e-09	9.01571e-15	1.34462e-13
Peak_1909	chr18	32143172	32144402	64	22	32143758	1.2e-24	3.62243e-54	5.1511e-30
Peak_1910	chr18	32438782	32439920	51	19	32439514	7.5e-06	1.23595e-35	3.69743e-10
Peak_1911	chr18	36710549	36712119	51	14	36711309	9.6e-09	1.70216e-38	1.34493e-19
Peak_1912	chr18	37180742	37181403	29	15	37181120	9.6e-09	1.88799e-31	5.79162e-16
Peak_1913	chr18	40436387	40437188	32	11	40437051	9.6e-09	9.4189e-27	5.23118e-18
Peak_1914	chr18	40556549	40557708	109	57	40557052	7.2e-15	2.13304e-36	3.13112e-30
Peak_1915	chr18	41608985	41610084	42	20	41609267	7.5e-06	3.31894e-34	3.60994e-11
Peak_1916	chr18	41796137	41797165	33	13	41796655	7.5e-06	7.99834e-21	6.81585e-08
Peak_1917	chr18	41989271	41990012	28	14	41989683	4.6e-18	4.10204e-43	4.97508e-23
Peak_1918	chr18	43828304	43829997	77	29	43829423	9.6e-09	9.63829e-50	1.00138e-16
Peak_1919	chr18	44833120	44833939	34	12	44833542	7.5e-06	8.99498e-38	1.0874e-09
Peak_1920	chr18	44835726	44836762	33	12	44836182	2.3e-38	1.21899e-170	1.81719e-70
Peak_1921	chr18	49929085	49930066	42	16	49929588	7.5e-06	2.63633e-13	1.12016e-08
Peak_1922	chr18	50594394	50594999	27	12	50594626	4.6e-18	1.09144e-39	1.60398e-31
Peak_1923	chr18	51651298	51652465	38	13	51652057	7.5e-06	1.09144e-15	3.64217e-08
Peak_1924	chr18	53504710	53506512	172	84	53505654	7.5e-06	2.07491e-27	2.95597e-13
Peak_1925	chr18	53631292	53632081	27	12	53631722	7.5e-06	6.4121e-21	1.18002e-10
Peak_1926	chr18	54399317	54399948	25	13	54399686	7.2e-15	2.74157e-79	3.72992e-28
Peak_1927	chr18	55644235	55645205	68	26	55644811	9.6e-09	3.38065e-38	6.70348e-18
Peak_1928	chr18	58295257	58296606	75	37	58296276	9.6e-09	1.94536e-33	9.54553e-13
Peak_1929	chr18	58699723	58700417	28	12	58700116	9.6e-09	5.50808e-53	9.41239e-17
Peak_1930	chr18	67247704	67248402	39	22	67248051	7.2e-15	5.86138e-35	2.46831e-24
Peak_1931	chr18	69221033	69221738	48	33	69221395	4.6e-18	4.47713e-98	5.17369e-49
Peak_1932	chr18	71330712	71331387	26	14	71330952	7.5e-06	5.78096e-37	3.9797e-10
Peak_1933	chr18	72241355	72242594	75	35	72242070	7.5e-06	1.52405e-32	2.59777e-12
Peak_1934	chr18	72926980	72927588	24	14	72927164	7.5e-06	1.31522e-38	1.83713e-08
Peak_1935	chr18	73145882	73146643	80	42	73146369	9.6e-09	2.19786e-62	3.1886e-23
Peak_1936	chr19	844212	844829	32	19	844449	9.6e-09	1.44544e-35	6.50729e-17
Peak_1937	chr19	4302989	4303890	63	33	4303282	9.6e-09	8.05378e-17	6.98023e-09
Peak_1938	chr19	4668265	4669236	33	13	4668654	7.5e-06	8.59014e-26	5.89346e-10
Peak_1939	chr19	11798939	11801506	119	40	11799944	9.6e-09	8.45279e-33	4.65586e-12
Peak_1940	chr19	11835685	11836316	31	18	11835996	4.6e-18	4.15911e-101	5.45381e-55
Peak_1941	chr19	11909421	11910227	55	34	11909796	9.6e-09	1.57761e-27	3.79927e-15
Peak_1942	chr19	20973602	20974846	89	39	20973990	7.5e-06	6.16595e-20	2.60477e-10
Peak_1943	chr19	23484027	23485444	55	12	23484842	9.3e-12	5.05825e-44	2.61036e-17
Peak_1944	chr19	23523561	23525674	82	14	23524970	9.3e-12	1.03276e-34	8.5487e-19
Peak_1945	chr19	23931984	23933456	59	16	23932445	7.5e-06	4.46684e-16	4.01338e-10
Peak_1946	chr19	37556296	37557084	49	23	37556647	1.2e-24	1.81552e-61	1.53993e-47
Peak_1947	chr19	39181499	39182597	37	12	39182100	7.5e-06	1.98153e-25	8.2247e-10
Peak_1948	chr19	39400820	39401563	26	10	39401213	9.6e-09	4.68813e-45	3.78966e-27
Peak_1949	chr19	41365102	41366417	60	13	41365540	7.5e-06	5.00035e-27	9.08866e-11
Peak_1950	chr19	42355023	42356100	37	11	42355436	9.3e-12	3.17687e-30	2.09315e-16
Peak_1951	chr19	42649829	42650618	33	12	42650259	2.6e-21	9.61612e-56	6.4983e-43
Peak_1952	chr19	43266426	43267065	30	18	43266754	9.6e-09	2.74157e-28	8.11521e-14
Peak_1953	chr19	43873620	43875007	54	14	43874584	9.3e-12	4.9545e-13	7.68422e-22
Peak_1954	chr19	44585885	44586922	34	11	44586122	7.5e-06	1.15345e-26	1.43549e-13
Peak_1955	chr19	45843743	45845014	40	13	45844051	7.5e-06	1.80302e-15	1.93023e-08
Peak_1956	chr19	46565298	46566224	32	10	46565695	9.3e-12	6.16595e-17	1.17571e-13
Peak_1957	chr19	46594825	46596078	45	10	46595089	4.6e-18	3.54813e-87	5.85464e-63
Peak_1958	chr19	47521018	47521628	23	13	47521278	9.6e-09	4.96592e-30	3.43479e-18
Peak_1959	chr19	48070669	48071704	34	14	48071399	2.6e-21	4.38531e-17	1.12047e-48
Peak_1960	chr19	48316221	48316994	30	11	48316662	9.6e-09	1.25603e-35	3.37831e-25
Peak_1961	chr19	49146858	49147554	29	15	49147082	9.3e-12	2.45471e-28	4.2063e-18
Peak_1962	chr19	49782877	49784287	46	13	49783760	9.6e-09	2.13796e-18	1.08418e-11
Peak_1963	chr19	50619346	50620223	33	14	50619665	7.5e-06	1.02565e-18	6.56448e-11
Peak_1964	chr19	53748736	53749473	26	9	53749116	7.2e-15	3.01301e-57	1.91205e-25
Peak_1965	chr19	54292047	54293401	107	47	54292512	9.6e-09	1.4388e-29	5.626e-16
Peak_142	chr2	7266783	7267576	37	17	7267166	3.1e-20	2.81838e-90	2.78035e-27
Peak_143	chr2	9232511	9233095	31	15	9232909	3.8e-11	1.57761e-24	5.05592e-18
Peak_144	chr2	9344859	9346845	77	15	9345406	4.2e-14	2.87078e-35	5.37279e-30
Peak_145	chr2	9732951	9733658	28	13	9733167	3.8e-11	3.41193e-25	1.41873e-15
Peak_146	chr2	11579335	11580475	37	13	11579837	3.9e-17	1.31522e-41	1.2942e-36
Peak_147	chr2	11801400	11802230	32	14	11801770	1.3e-26	2.47172e-125	3.87258e-83
Peak_148	chr2	12470448	12471052	25	13	12470753	3.8e-11	9.44061e-29	5.41502e-27
Peak_149	chr2	12592102	12592783	25	12	12592388	1.5e-05	8.74984e-14	4.89711e-09
Peak_150	chr2	12876589	12877167	22	11	12876773	7e-40	3.4914e-239	1.65196e-176
Peak_151	chr2	17690614	17691297	23	10	17690893	1.5e-05	2.23357e-14	1.82722e-07
Peak_152	chr2	18344039	18344971	28	12	18344313	3.9e-17	4.04576e-59	2.04315e-42
Peak_153	chr2	18878698	18879604	36	12	18879189	1.5e-05	6.71429e-13	8.80623e-09
Peak_154	chr2	19183986	19185696	56	12	19184466	4.2e-14	5.44503e-23	5.36043e-24
Peak_155	chr2	20131080	20131984	80	36	20131479	3.9e-17	1.74985e-36	4.04297e-27
Peak_156	chr2	20154563	20155451	38	11	20155147	3.1e-20	4.9545e-33	6.40177e-56
Peak_157	chr2	27397294	27397948	29	10	27397464	2.8e-08	2.46604e-33	7.22603e-17
Peak_158	chr2	27758462	27758981	19	13	27758733	1.5e-05	3.03389e-13	1.23453e-12
Peak_159	chr2	27875372	27876580	57	11	27876018	2.8e-08	1.3213e-21	1.04833e-17
Peak_160	chr2	28372532	28373716	46	13	28372769	3.1e-20	3.53997e-18	2.71644e-35
Peak_161	chr2	29544866	29546069	61	27	29545410	4.2e-14	3.57273e-39	1.04304e-32
Peak_162	chr2	30866780	30867480	44	25	30867165	2.8e-08	1.89671e-49	1.12538e-33
Peak_163	chr2	31516948	31517729	30	13	31517400	3.8e-11	6.26614e-40	1.33475e-15
Peak_164	chr2	32902927	32904409	100	52	32903464	3.8e-11	2.24905e-30	1.0428e-22
Peak_165	chr2	32974814	32975523	36	18	32975265	2.8e-08	1.22462e-30	4.31917e-16
Peak_166	chr2	36357750	36358335	25	12	36358004	3.8e-11	1.36144e-27	4.7698e-17
Peak_167	chr2	36484344	36485059	23	9	36484504	3.8e-11	5.83445e-53	3.91562e-21
Peak_168	chr2	36518827	36519808	42	13	36519333	1.5e-05	1.51008e-27	3.64334e-15
Peak_169	chr2	36569893	36570619	32	14	36570115	3.9e-17	6.01174e-52	1.39316e-55
Peak_170	chr2	36736053	36736892	59	26	36736397	4.2e-14	3.68129e-25	5.44503e-26
Peak_171	chr2	37666763	37667917	36	12	37667138	2.8e-08	1.84077e-24	2.48085e-17
Peak_172	chr2	37793506	37794950	47	14	37794169	2.8e-08	1.38995e-35	1.36741e-14
Peak_173	chr2	37861537	37862211	31	13	37861818	2.8e-08	4.72063e-20	2.7555e-13
Peak_174	chr2	37876396	37877091	32	14	37876784	2.8e-08	2.78612e-26	1.3499e-16
Peak_175	chr2	38225922	38228408	82	12	38227151	1.5e-05	1.24165e-20	9.43844e-16
Peak_176	chr2	38257166	38258053	43	11	38257325	3.8e-11	7.8886e-36	3.76444e-20
Peak_177	chr2	38476685	38477106	21	11	38476840	1.5e-05	9.50605e-13	1.45633e-07
Peak_178	chr2	39491842	39492763	30	14	39492397	3.8e-11	1.47571e-47	1.46994e-18
Peak_179	chr2	39575356	39576061	34	14	39575716	3.9e-17	2.63027e-28	5.66109e-36
Peak_180	chr2	39604231	39604885	24	12	39604538	1.5e-05	7.36207e-30	1.65768e-12
Peak_181	chr2	39712161	39712722	31	16	39712497	2.8e-08	4.93174e-46	2.00309e-22
Peak_182	chr2	40515324	40516221	39	14	40515796	4.2e-14	5.90201e-56	3.42373e-57
Peak_183	chr2	40942602	40943628	68	28	40943090	2.8e-08	3.13329e-63	2.5038e-25
Peak_184	chr2	42891043	42891577	25	14	42891261	2.8e-08	2.29087e-20	4.49573e-17
Peak_185	chr2	43050278	43050692	19	11	43050484	1.5e-05	2.31739e-24	6.34103e-09
Peak_186	chr2	46148136	46149874	66	11	46148519	1.5e-05	1.94536e-39	5.61177e-12
Peak_187	chr2	47114378	47115601	49	11	47114855	1.5e-05	1.2942e-22	4.11813e-12
Peak_188	chr2	47279339	47280614	44	10	47279856	3.8e-11	8.05378e-26	4.53106e-17
Peak_189	chr2	48192384	48192707	18	16	48192504	1.5e-05	1.21619e-20	1.20754e-12
Peak_190	chr2	52117569	52118396	48	26	52117942	1.5e-05	1.98609e-38	1.2428e-12
Peak_191	chr2	54563268	54564020	27	13	54563745	2.8e-08	7.67361e-17	7.29458e-19
Peak_192	chr2	55131263	55132409	53	15	55131956	3.9e-17	2.02302e-41	3.03319e-32
Peak_193	chr2	59583643	59584369	23	11	59584034	3.8e-11	1.36458e-60	3.65847e-26
Peak_194	chr2	62658440	62659232	36	13	62658725	1.5e-05	1.44544e-32	8.62581e-11
Peak_195	chr2	62753196	62753838	28	12	62753559	3.9e-17	1.05682e-33	1.293e-28
Peak_196	chr2	63908007	63908877	27	10	63908446	3.1e-20	1.32739e-46	3.60413e-40
Peak_197	chr2	64998310	64998852	23	9	64998460	2.1e-23	3.90841e-77	9.58738e-68
Peak_198	chr2	67997500	67998818	54	12	67998506	3.9e-17	3.4914e-93	2.1692e-46
Peak_199	chr2	71961410	71962131	28	11	71961846	2.8e-08	9.4189e-27	6.29361e-15
Peak_200	chr2	74998321	74999381	46	14	74998527	3.8e-11	1.66341e-27	9.64939e-14
Peak_201	chr2	75179232	75181494	95	21	75181145	3.8e-11	1.62181e-49	2.0193e-20
Peak_202	chr2	75672569	75673356	27	13	75672887	3.8e-11	8.43335e-52	4.7076e-32
Peak_203	chr2	75686454	75687337	37	16	75686981	1.5e-05	8.93305e-17	3.59501e-12
Peak_204	chr2	81423156	81423780	29	14	81423471	2.8e-08	2.30144e-28	1.45378e-12
Peak_205	chr2	84021288	84021886	38	29	84021569	2.8e-08	5.03501e-23	3.80014e-17
Peak_206	chr2	84887665	84888705	37	13	84887932	2.8e-08	9.4189e-27	2.49e-16
Peak_207	chr2	85026856	85027435	21	10	85027117	1.5e-05	6.71429e-14	2.72709e-11
Peak_208	chr2	85665642	85666274	28	13	85665853	4.2e-14	2.12814e-13	1.31129e-18
Peak_209	chr2	88680668	88681244	34	22	88680922	4.2e-14	1.39316e-47	1.10688e-21
Peak_210	chr2	91672164	91672596	23	22	91672310	1.5e-05	5.66239e-22	2.02162e-14
Peak_211	chr2	91676612	91676929	23	19	91676706	3.1e-20	7.53356e-47	6.76706e-61
Peak_212	chr2	91686591	91688129	99	30	91687519	3.1e-20	2.28034e-133	1.6338e-54
Peak_213	chr2	99864675	99865318	26	13	99864968	1.3e-26	9.09913e-21	1.90458e-84
Peak_214	chr2	100274652	100275457	28	10	100275179	2.7e-43	6.1235e-128	0
Peak_215	chr2	100885761	100886349	33	15	100885859	1.3e-26	9.77237e-112	4.3142e-87
Peak_216	chr2	101585571	101586250	33	19	101585914	3.9e-17	2.25944e-32	1.02094e-45
Peak_217	chr2	101655208	101656135	50	21	101655770	1.6e-36	5.35797e-104	1.54882e-234
Peak_218	chr2	118330246	118331120	44	17	118330853	3.8e-11	7.6913e-50	7.87227e-59
Peak_219	chr2	124691948	124692889	59	32	124692299	2.8e-08	4.52898e-55	1.53497e-24
Peak_220	chr2	126899642	126900304	33	20	126899867	1.5e-05	3.21366e-17	4.58353e-11
Peak_221	chr2	130296125	130296970	51	28	130296630	1.5e-05	2.44343e-15	3.08532e-13
Peak_222	chr2	135256570	135257353	41	25	135256988	3.9e-17	6.1235e-45	9.53894e-30
Peak_223	chr2	135483410	135484596	45	16	135483869	2.8e-08	3.1989e-27	4.89103e-16
Peak_224	chr2	148983221	148983801	30	17	148983611	3.1e-20	1.64816e-23	1.31613e-34
Peak_225	chr2	149634021	149634773	31	11	149634363	3.8e-11	3.41193e-28	2.85167e-15
Peak_226	chr2	151612358	151613326	45	19	151612845	1.5e-05	1.09144e-22	4.17927e-12
Peak_227	chr2	152765239	152766094	36	12	152765537	2.8e-08	6.66807e-16	9.09494e-15
Peak_228	chr2	166389742	166390762	57	26	166390411	1.5e-05	5.50808e-35	3.21514e-11
Peak_229	chr2	172825896	172826660	34	11	172826382	1.5e-05	9.50605e-17	8.96396e-16
Peak_230	chr2	173247543	173248144	31	17	173247891	1.5e-05	3.7325e-13	2.92954e-13
Peak_231	chr2	173621549	173622701	35	11	173622334	9.8e-147	0	0
Peak_232	chr2	174769418	174770795	84	37	174770148	4.2e-14	6.36796e-20	5.66631e-33
Peak_233	chr2	178851808	178852642	26	10	178852316	2.8e-08	6.9024e-52	2.86088e-21
Peak_234	chr2	182667395	182668028	40	25	182667774	1.5e-05	4.84172e-23	8.73977e-13
Peak_235	chr2	187422115	187422819	36	16	187422506	1.5e-05	9.4189e-27	6.89128e-11
Peak_236	chr2	189338468	189339246	27	11	189338778	3.9e-17	5.12861e-112	6.20155e-48
Peak_237	chr2	189575049	189575525	23	15	189575239	4.2e-14	7.09578e-82	1.13999e-28
Peak_238	chr2	191674944	191675606	72	47	191675159	2.8e-08	2.67301e-21	1.25026e-12
Peak_239	chr2	192155114	192155751	25	12	192155482	3.8e-11	2.10378e-72	9.09913e-16
Peak_240	chr2	197314321	197315059	29	16	197314646	3.8e-11	1.36144e-32	1.15611e-17
Peak_241	chr2	198285872	198286742	37	17	198286140	1.5e-05	6.71429e-13	1.14301e-08
Peak_242	chr2	201052739	201053371	26	14	201053121	2.8e-08	1.06414e-46	2.07253e-18
Peak_243	chr2	201068646	201069573	53	37	201068899	2.8e-08	1.79887e-34	3.28095e-18
Peak_244	chr2	201723867	201724931	41	13	201724137	1.5e-05	8.85116e-29	6.11928e-13
Peak_245	chr2	202225384	202226033	27	14	202225638	1.5e-05	9.7051e-39	1.36333e-23
Peak_246	chr2	203703885	203704787	49	28	203704590	2.8e-08	7.06318e-22	1.57616e-12
Peak_247	chr2	204356553	204357327	31	16	204356906	2.8e-08	1.40605e-14	4.21658e-10
Peak_248	chr2	204380902	204381546	24	13	204381178	3.1e-20	3.9355e-131	1.26648e-40
Peak_249	chr2	208086440	208087294	45	15	208086803	2.8e-08	3.95367e-38	1.18331e-19
Peak_250	chr2	210591186	210592098	79	38	210591748	1.5e-05	5.71479e-19	1.601e-10
Peak_251	chr2	215983799	215984544	35	16	215984070	3.8e-11	4.10204e-22	1.69981e-15
Peak_252	chr2	216181993	216182758	34	20	216182335	2.8e-08	2.50035e-14	1.40088e-12
Peak_253	chr2	218124231	218124755	21	12	218124595	2.8e-08	1.30617e-26	3.32277e-22
Peak_254	chr2	220801694	220802160	23	9	220801801	1.5e-05	3.76704e-14	4.30338e-07
Peak_255	chr2	223360768	223361667	32	11	223361188	1.5e-05	1.48252e-33	5.32721e-11
Peak_256	chr2	224121389	224122679	45	14	224122273	3.1e-20	7.09578e-142	3.25837e-89
Peak_257	chr2	225634067	225634952	58	25	225634560	3.8e-11	3.10456e-78	7.25605e-32
Peak_258	chr2	225663807	225664805	43	18	225664520	1.5e-05	5.236e-24	5.84965e-09
Peak_259	chr2	227056630	227057660	33	11	227057119	2.8e-08	8.43335e-23	9.7051e-21
Peak_260	chr2	227246074	227246986	39	13	227246381	2.8e-08	1.08143e-43	6.67421e-14
Peak_261	chr2	230113594	230114790	68	35	230114470	2.8e-08	3.41979e-27	8.97222e-15
Peak_262	chr2	230403008	230403609	36	24	230403341	1.5e-05	2.09411e-27	7.86321e-12
Peak_263	chr2	231261589	231262171	29	19	231261827	1.5e-05	8.05378e-30	6.47292e-12
Peak_264	chr2	231605843	231606776	57	30	231606117	2.8e-08	1.10154e-27	2.70334e-13
Peak_265	chr2	232586529	232587271	20	9	232587097	2.1e-23	3.53183e-127	1.97061e-70
Peak_266	chr2	235958718	235959485	42	21	235959067	2.8e-08	9.48418e-33	1.07127e-17
Peak_267	chr2	238649147	238649802	43	30	238649342	1.5e-05	3.11172e-21	9.35837e-11
Peak_1966	chr20	3499324	3500258	65	40	3499896	9.3e-12	9.95405e-30	4.66659e-22
Peak_1967	chr20	7643793	7644479	39	25	7644177	7.5e-06	1.25314e-26	4.37623e-12
Peak_1968	chr20	9906661	9907622	34	14	9907227	9.3e-12	3.04789e-41	7.26106e-18
Peak_1969	chr20	10237553	10238687	51	16	10238214	6.9e-42	1.1298e-251	7.43019e-149
Peak_1970	chr20	10851399	10852089	29	13	10851699	9.6e-09	1.80717e-20	1.66303e-14
Peak_1971	chr20	11136265	11137184	45	13	11136836	9.6e-09	3.81066e-23	1.95839e-22
Peak_1972	chr20	11195751	11196636	29	9	11196292	9.3e-12	1.87068e-53	1.02188e-47
Peak_1973	chr20	11322872	11323691	33	11	11323250	1.5e-24	7.81628e-150	3.24638e-68
Peak_1974	chr20	11742736	11743442	28	14	11743140	1e-08	9.18333e-15	1.71455e-10
Peak_1975	chr20	16771489	16772030	35	21	16771799	1e-11	2.39883e-18	1.41971e-20
Peak_1976	chr20	21265336	21267140	80	26	21266278	1e-08	2.98538e-27	5.87828e-10
Peak_1977	chr20	22724175	22725465	43	13	22724688	7.8e-06	6.223e-38	5.23612e-09
Peak_1978	chr20	24358311	24359032	37	22	24358602	7.8e-06	4.60257e-40	1.91514e-15
Peak_1979	chr20	25237603	25240116	83	12	25238097	1e-11	5.95662e-46	1.50141e-17
Peak_1980	chr20	25300936	25301692	30	15	25301337	7.8e-06	8.87156e-32	9.20386e-08
Peak_1981	chr20	29729841	29730812	31	11	29730326	3e-21	2.07014e-128	2.81903e-42
Peak_1982	chr20	29746961	29748182	44	11	29747749	1e-08	2.24388e-71	1.49176e-25
Peak_1983	chr20	31741424	31742074	31	16	31741722	1e-08	2.23872e-35	1.05051e-32
Peak_1984	chr20	31960700	31961729	57	14	31961062	1e-08	1.79061e-33	4.87753e-14
Peak_1985	chr20	31966151	31966930	33	12	31966616	1e-11	1.88365e-28	2.39221e-15
Peak_1986	chr20	32271957	32272631	35	16	32272289	9.3e-35	7.63836e-106	1.98427e-64
Peak_1987	chr20	32764615	32765354	29	12	32765089	7.8e-06	3.12608e-18	1.20138e-09
Peak_1988	chr20	33356379	33358968	130	15	33357293	7.8e-06	1.32739e-27	4.87528e-09
Peak_1989	chr20	33612398	33612952	25	12	33612600	1e-08	8.05378e-17	1.59258e-13
Peak_1990	chr20	33808120	33810154	65	12	33809549	8.1e-15	4.62381e-19	4.97622e-42
Peak_1991	chr20	33842995	33843673	35	14	33843318	7.8e-06	8.74984e-14	2.39392e-10
Peak_1992	chr20	33872669	33873625	57	25	33873315	1e-11	6.3387e-19	9.40806e-22
Peak_1993	chr20	33926422	33927528	38	14	33927079	1e-08	4.54988e-17	3.46737e-18
Peak_1994	chr20	33934721	33936034	88	19	33935553	3e-21	5.11682e-71	9.43192e-56
Peak_1995	chr20	35239755	35241002	55	15	35240201	1e-11	2.49459e-45	3.70425e-12
Peak_1996	chr20	35263678	35264584	38	12	35264236	8.1e-15	9.01571e-51	3.46577e-24
Peak_1997	chr20	36171407	36172326	42	12	36172079	7.8e-06	7.74462e-38	4.32414e-12
Peak_1998	chr20	36179219	36180194	48	20	36179574	1e-08	1.1324e-20	3.155e-12
Peak_1999	chr20	36508318	36508915	34	23	36508636	1e-08	3.2434e-69	1.64778e-28
Peak_2000	chr20	39349261	39349985	29	14	39349686	7.8e-06	9.63829e-23	4.24414e-08
Peak_2001	chr20	42557797	42558299	20	10	42558016	1e-08	1.05196e-34	1.71435e-14
Peak_2002	chr20	42792429	42793060	26	13	42792644	8.1e-15	3.23594e-61	1.64665e-31
Peak_2003	chr20	43840866	43842087	47	11	43841155	7.8e-06	1.35519e-19	5.48934e-10
Peak_2004	chr20	43843281	43844105	38	15	43843462	1e-08	4.02717e-46	4.3132e-19
Peak_2005	chr20	44250162	44251018	105	44	44250476	1.5e-24	1.67494e-39	2.98332e-48
Peak_2006	chr20	45515056	45516099	52	14	45515376	1e-11	2.63027e-47	2.24698e-22
Peak_2007	chr20	46891529	46892188	27	12	46892016	1e-08	1.66341e-27	2.87144e-14
Peak_2008	chr20	46947247	46948157	38	16	46947530	7.8e-06	5.99791e-26	3.36047e-11
Peak_2009	chr20	47861887	47864386	257	97	47863518	1e-08	8.99498e-38	3.69658e-22
Peak_2010	chr20	48159785	48161048	48	16	48160637	1e-08	1.00231e-39	8.47618e-23
Peak_2011	chr20	48383608	48384509	35	14	48383988	1e-08	2.21309e-51	7.39265e-13
Peak_2012	chr20	48533133	48534035	41	19	48533599	1e-11	1.95884e-19	1.84842e-15
Peak_2013	chr20	48590499	48591880	86	22	48590870	1e-11	5.17607e-17	7.37904e-16
Peak_2014	chr20	49385137	49385906	43	18	49385625	7.8e-06	2.5527e-14	3.06902e-14
Peak_2015	chr20	49415542	49417431	98	19	49416417	1e-08	8.01678e-53	8.51726e-18
Peak_2016	chr20	50487175	50488528	85	30	50487932	7.8e-06	2.97852e-22	6.8533e-11
Peak_2017	chr20	51785410	51786199	28	12	51785586	7.8e-06	4.62381e-30	5.0015e-13
Peak_2018	chr20	51787641	51791155	118	18	51788568	2.6e-31	5.42001e-170	1.8239e-104
Peak_2019	chr20	51823120	51825221	89	13	51823874	5.3e-18	1.05925e-122	1.63155e-56
Peak_2020	chr20	51877632	51880560	126	12	51878570	8.1e-15	1.24165e-39	2.09218e-20
Peak_2021	chr20	51942806	51943663	59	17	51943404	7.8e-06	1.72187e-15	1.27809e-07
Peak_2022	chr20	51975866	51977065	47	18	51976680	1e-08	6.60693e-28	7.61904e-11
Peak_2023	chr20	52143776	52145128	109	54	52144750	8.1e-15	1.51008e-70	3.28473e-23
Peak_2024	chr20	52173127	52174024	55	14	52173430	1e-11	9.95405e-30	6.38557e-24
Peak_2025	chr20	52181919	52184103	90	12	52183128	7.8e-06	8.31764e-32	1.12357e-11
Peak_2026	chr20	52184215	52185348	43	16	52184496	1e-08	5.99791e-42	3.46178e-20
Peak_2027	chr20	52199297	52200500	123	50	52200002	7.8e-06	4.88652e-16	9.88849e-10
Peak_2028	chr20	55047772	55048562	34	13	55048205	7.8e-06	8.14704e-19	2.6013e-10
Peak_2029	chr20	56025445	56026871	40	10	56025820	1e-08	1.98609e-26	5.2881e-17
Peak_2030	chr20	56136016	56136674	32	10	56136409	1e-08	2.73527e-30	3.54487e-19
Peak_2031	chr20	59194312	59195269	44	10	59194534	8.1e-15	9.7949e-55	2.04174e-32
Peak_2032	chr20	60770246	60770796	23	13	60770531	7.8e-06	3.84592e-17	4.65586e-12
Peak_2033	chr21	9928102	9930681	165	71	9929347	8.1e-15	1.49279e-43	1.95209e-28
Peak_2034	chr21	10191730	10194621	91	16	10193849	1e-11	3.8815e-24	1.57398e-17
Peak_2035	chr21	10196136	10196725	34	16	10196321	1e-08	1.57761e-27	7.49376e-13
Peak_2036	chr21	13703227	13703918	30	12	13703391	7.8e-06	2.12324e-29	3.03669e-13
Peak_2037	chr21	15359698	15360959	50	12	15359980	1e-11	2.82488e-53	3.85834e-26
Peak_2038	chr21	18001874	18002502	55	37	18002125	7.8e-06	1.68267e-19	3.09457e-14
Peak_2039	chr21	19245735	19246325	27	14	19246005	1e-11	2.90402e-54	1.74221e-17
Peak_2040	chr21	25401776	25402772	38	14	25402136	1e-11	1.84502e-13	3.63747e-21
Peak_2041	chr21	25622919	25623937	44	15	25623579	7.8e-06	2.61216e-23	2.46139e-09
Peak_2042	chr21	25867446	25868593	48	19	25868247	1e-11	3.53997e-37	9.17487e-17
Peak_2043	chr21	26028839	26029591	29	13	26029232	7.8e-06	1.94089e-19	5.64937e-11
Peak_2044	chr21	26683794	26685594	66	11	26684483	1e-08	1.27057e-28	2.16322e-17
Peak_2045	chr21	27431470	27432941	79	35	27432221	7.8e-06	6.74528e-27	7.06057e-10
Peak_2046	chr21	27943458	27944190	26	13	27943678	1e-08	3.71535e-45	2.41657e-20
Peak_2047	chr21	27987426	27988267	45	18	27987801	7.8e-06	1.80717e-24	1.59698e-13
Peak_2048	chr21	27988779	27989526	32	13	27989116	6.5e-28	2.23872e-99	7.89223e-50
Peak_2049	chr21	28721309	28722541	41	15	28721671	1e-11	1.07152e-34	1.59368e-19
Peak_2050	chr21	28930906	28932262	67	16	28931627	9.3e-42	5.33335e-257	1.60325e-148
Peak_2051	chr21	29462232	29463658	119	46	29462943	7.8e-06	3.94457e-15	1.18059e-12
Peak_2052	chr21	29490227	29491096	39	14	29490740	1e-08	1.53815e-15	6.81868e-12
Peak_2053	chr21	29526615	29527751	34	11	29527149	1e-08	1.86638e-47	1.38388e-14
Peak_2054	chr21	29593700	29595009	72	21	29594497	7.8e-06	1.30918e-26	9.25124e-11
Peak_2055	chr21	34820611	34822442	102	29	34821939	6.5e-28	3.54813e-78	1.53179e-76
Peak_2056	chr21	38797088	38797952	35	11	38797564	7.8e-06	1.11173e-16	7.11541e-12
Peak_2057	chr22	28069990	28070575	32	16	28070198	5.3e-18	1.01158e-60	4.35612e-50
Peak_2058	chr22	32397324	32398069	31	18	32397723	7.8e-06	2.85759e-44	1.35425e-17
Peak_2059	chr22	39238275	39238892	24	12	39238616	5.3e-18	7.74462e-126	1.69942e-54
Peak_268	chr3	5039803	5040681	36	10	5040320	3.9e-17	2.97852e-141	1.49658e-60
Peak_269	chr3	8853805	8854284	22	11	8854001	1.5e-05	1.6788e-25	1.99246e-10
Peak_270	chr3	8857035	8858042	34	12	8857503	2.8e-08	1.39959e-36	1.54206e-20
Peak_271	chr3	8867955	8869123	46	12	8868532	1.5e-05	1.08143e-13	9.9227e-10
Peak_272	chr3	8885343	8887021	56	15	8886440	1.5e-05	3.12608e-18	4.76947e-08
Peak_273	chr3	8904710	8905926	50	12	8905001	1.5e-05	1.02329e-51	1.05075e-15
Peak_274	chr3	11254644	11256053	59	21	11255807	1.5e-05	5.30884e-44	2.81644e-12
Peak_275	chr3	11472352	11473164	31	13	11472677	2.8e-08	3.1989e-27	7.01132e-17
Peak_276	chr3	12524409	12525463	46	18	12525000	1.5e-05	2.10378e-40	1.19234e-12
Peak_277	chr3	12767979	12768747	33	12	12768232	2.8e-08	1.49968e-34	3.36512e-15
Peak_278	chr3	15327041	15327644	22	11	15327341	1.5e-05	2.11349e-48	1.71949e-14
Peak_279	chr3	15652224	15653259	49	15	15652701	3.5e-08	1.62555e-32	2.22638e-13
Peak_280	chr3	15785341	15786155	27	12	15785559	3.8e-23	2.93089e-75	1.89017e-51
Peak_281	chr3	15850016	15851260	105	49	15850283	6.1e-17	2.40991e-89	2.47059e-51
Peak_282	chr3	16084210	16085236	52	13	16084758	1.8e-05	9.66051e-18	1.78978e-12
Peak_283	chr3	19905680	19906219	24	12	19905968	3.5e-08	4.1783e-27	6.17874e-14
Peak_284	chr3	24162043	24163562	51	12	24162607	5.2e-11	1.1749e-73	1.01672e-29
Peak_285	chr3	24381532	24382255	27	13	24381792	1.8e-05	1.2331e-23	1.57761e-10
Peak_286	chr3	24656616	24657185	21	10	24656915	1.8e-05	9.44061e-27	5.77963e-11
Peak_287	chr3	24694699	24695420	33	13	24695203	5.2e-11	1.52757e-58	3.64418e-18
Peak_288	chr3	25589397	25591032	55	12	25589741	5.2e-11	2.93089e-29	2.8622e-16
Peak_289	chr3	25598288	25599492	40	12	25598852	1.8e-05	7.29458e-26	1.37436e-13
Peak_290	chr3	27540092	27541108	36	12	27540328	1.8e-05	4.74242e-28	3.59501e-12
Peak_291	chr3	27550154	27551147	42	14	27550635	3.5e-08	2.63027e-21	2.99158e-20
Peak_292	chr3	31013449	31014189	64	31	31013700	6.1e-14	5.33335e-94	7.92319e-44
Peak_293	chr3	39197169	39199077	111	37	39198226	1.8e-05	5.91562e-22	7.51692e-09
Peak_294	chr3	40217154	40217887	49	32	40217573	5.2e-11	9.24698e-35	3.92374e-25
Peak_295	chr3	53036665	53037282	33	18	53036999	3.5e-08	8.74984e-14	2.91005e-14
Peak_296	chr3	68091458	68092226	37	16	68092007	3.5e-08	9.61612e-39	2.70583e-14
Peak_297	chr3	69893564	69894938	46	12	69894563	5.2e-11	1.8239e-41	5.61177e-18
Peak_298	chr3	77149539	77150026	56	44	77149770	6.1e-17	2.24388e-71	5.39883e-40
Peak_299	chr3	81892433	81893352	33	9	81892996	3.5e-08	2.44343e-15	7.51277e-15
Peak_300	chr3	84065924	84067200	65	13	84066584	1.8e-05	1.53109e-23	1.61139e-13
Peak_301	chr3	87090260	87090831	24	15	87090524	6.1e-14	2.66073e-74	3.94821e-46
Peak_302	chr3	87125459	87126039	28	13	87125843	6.1e-14	7.36207e-33	5.13098e-32
Peak_303	chr3	87465017	87465738	33	15	87465329	1.8e-39	1.94089e-58	5.08159e-145
Peak_304	chr3	88622541	88623187	57	36	88622815	3.5e-08	2.33346e-20	1.46184e-16
Peak_305	chr3	95170819	95171470	36	17	95171121	5.2e-11	6.65273e-13	1.15718e-17
Peak_306	chr3	100612199	100612884	23	12	100612466	3.5e-08	2.01372e-18	4.58353e-25
Peak_307	chr3	100764422	100765356	32	12	100765010	5.2e-11	3.48337e-18	1.28174e-18
Peak_308	chr3	102237540	102238211	31	17	102237876	5.2e-11	1.99526e-19	1.37214e-17
Peak_309	chr3	111383365	111383842	38	26	111383667	5.2e-11	5.99791e-16	1.88018e-22
Peak_310	chr3	112783090	112784349	53	19	112783708	3.5e-08	2.15774e-18	8.72569e-17
Peak_311	chr3	112875639	112877017	52	13	112876198	1.8e-05	4.88652e-16	1.13624e-10
Peak_312	chr3	112877517	112879168	54	12	112878335	6.1e-14	2.98538e-26	2.2751e-40
Peak_313	chr3	112891683	112892442	30	11	112892024	6.1e-14	8.99498e-38	1.13841e-44
Peak_314	chr3	112896837	112897681	36	12	112897345	6.1e-14	2.50611e-17	4.21891e-22
Peak_315	chr3	112936571	112937551	44	17	112937070	6.1e-14	6.96627e-51	2.34045e-34
Peak_316	chr3	112940620	112941565	31	16	112940919	3.5e-08	1.92752e-20	1.2939e-18
Peak_317	chr3	113298719	113299703	45	14	113299208	6.1e-14	1.28233e-42	3.6141e-29
Peak_318	chr3	113592251	113593726	54	12	113592870	6.1e-14	5.50808e-51	1.04592e-25
Peak_319	chr3	113763417	113764245	27	14	113763948	1.8e-05	3.2434e-19	1.62866e-09
Peak_320	chr3	113848229	113849215	54	22	113848739	1.2e-49	2.07014e-231	2.33346e-181
Peak_321	chr3	113854924	113855941	38	13	113855259	5.2e-20	1.31826e-73	6.05759e-44
Peak_322	chr3	114433289	114433884	20	10	114433471	8.1e-33	3.68129e-113	3.65511e-89
Peak_323	chr3	114477572	114478140	32	13	114477778	1.8e-05	8.12831e-21	1.01937e-08
Peak_324	chr3	115868044	115869247	97	51	115868715	1.8e-05	1.14288e-26	1.58161e-11
Peak_325	chr3	116441086	116441751	35	12	116441434	5.2e-11	1.15611e-27	1.08668e-17
Peak_326	chr3	117191331	117192213	32	11	117191642	6.1e-17	2.58821e-64	2.70894e-39
Peak_327	chr3	117206792	117207500	28	13	117207141	5.2e-11	1.87932e-16	2.20343e-17
Peak_328	chr3	120124732	120125535	61	40	120125167	5.2e-11	1.05439e-23	9.53235e-23
Peak_329	chr3	121174709	121175234	34	17	121174939	5.2e-11	1.33968e-20	8.55067e-20
Peak_330	chr3	121345484	121346616	43	12	121346085	6.1e-14	4.64515e-22	2.11885e-19
Peak_331	chr3	121361403	121362116	25	13	121361786	3.5e-08	3.08319e-15	1.17951e-11
Peak_332	chr3	121993366	121994092	27	11	121993768	5.2e-11	1.74985e-23	2.17771e-22
Peak_333	chr3	123734937	123736025	34	14	123735578	5.2e-11	1.86209e-30	6.31393e-22
Peak_334	chr3	124933894	124934550	25	12	124934180	5.2e-11	1.48252e-64	3.81944e-30
Peak_335	chr3	124990988	124992028	56	17	124991574	6.1e-14	6.51628e-53	1.76441e-21
Peak_336	chr3	125035850	125036792	32	14	125036535	5.2e-20	3.50752e-35	3.13834e-48
Peak_337	chr3	125629897	125631393	63	14	125630764	3.5e-08	7.29458e-35	9.3994e-18
Peak_338	chr3	126264336	126265451	80	26	126264787	1.8e-05	2.76058e-28	8.61192e-12
Peak_339	chr3	126280996	126281737	34	16	126281368	1.8e-05	9.88553e-52	2.98112e-10
Peak_340	chr3	126327020	126327758	40	14	126327556	5.2e-20	1.97697e-57	2.37958e-36
Peak_341	chr3	128965760	128967318	67	19	128966659	3.5e-08	5.14044e-26	1.3649e-17
Peak_342	chr3	129476162	129476799	26	12	129476499	2.5e-26	1.55597e-53	3.74714e-59
Peak_343	chr3	130737591	130738148	36	22	130737886	3.5e-08	4.88652e-14	1.04352e-13
Peak_344	chr3	132058106	132058723	28	17	132058386	5.2e-11	1.1722e-53	2.03049e-30
Peak_345	chr3	133747892	133749354	116	44	133748689	3.5e-08	1.36458e-34	1.34772e-18
Peak_346	chr3	134091042	134092067	63	37	134091543	6.1e-14	2.06063e-27	1.11558e-39
Peak_347	chr3	135527644	135530242	88	12	135529877	5.2e-11	8.20352e-18	7.15319e-19
Peak_348	chr3	137397776	137398682	36	10	137398221	3.5e-08	1.25314e-15	2.13649e-23
Peak_349	chr3	138019794	138020220	20	10	138019912	1.8e-05	5.49541e-17	1.6248e-22
Peak_350	chr3	139895534	139896440	47	20	139896112	3.5e-08	1.22462e-40	1.79556e-18
Peak_351	chr3	141730576	141731340	42	20	141730872	3.1e-46	3.82825e-278	2.31739e-183
Peak_352	chr3	142567733	142569363	77	15	142568190	1.8e-05	4.14e-14	1.10969e-13
Peak_353	chr3	142623058	142623894	34	16	142623329	5.2e-11	2.44343e-32	6.27769e-20
Peak_354	chr3	143082381	143083810	70	27	143083236	1.8e-05	2.6485e-27	2.5787e-12
Peak_355	chr3	145792144	145792918	25	11	145792513	1.8e-05	7.85236e-19	7.44218e-13
Peak_356	chr3	147366900	147368114	51	11	147367059	3.5e-08	4.52898e-44	6.73907e-20
Peak_357	chr3	150648622	150649438	27	10	150649097	3.5e-08	1.10917e-23	6.30812e-14
Peak_358	chr3	150742513	150743659	43	12	150742902	1.8e-05	3.65595e-26	6.65733e-13
Peak_359	chr3	150775874	150777219	66	14	150776754	3.5e-08	1.65196e-49	5.08511e-17
Peak_360	chr3	151220981	151221546	25	18	151221203	1.8e-05	1.03276e-21	1.83316e-21
Peak_361	chr3	151307065	151308018	47	14	151307534	3.5e-08	9.81748e-17	2.05589e-18
Peak_362	chr3	151499461	151500230	26	11	151499824	3.5e-08	6.80769e-19	1.15611e-12
Peak_363	chr3	151545355	151545902	20	10	151545711	1.8e-05	1.05925e-14	4.68749e-09
Peak_364	chr3	151548546	151549476	31	11	151549119	5.2e-11	1.41579e-24	4.36616e-24
Peak_365	chr3	151572191	151573009	34	14	151572491	3.8e-23	6.19441e-21	9.76338e-70
Peak_366	chr3	152505393	152506669	55	13	152505774	5.2e-11	1.33352e-61	2.38781e-43
Peak_367	chr3	152781028	152781941	36	17	152781322	1.8e-05	5.42001e-29	3.47688e-07
Peak_368	chr3	153176425	153177381	77	40	153176865	5.2e-11	1.40605e-31	3.66438e-15
Peak_369	chr3	154421714	154422848	54	18	154422335	6.1e-14	1.83231e-37	7.02587e-23
Peak_370	chr3	157816027	157816723	26	10	157816292	5.2e-11	1.49624e-112	8.81658e-23
Peak_371	chr3	158092834	158093734	33	15	158093377	1.8e-05	2.12814e-37	3.85567e-11
Peak_372	chr3	161021491	161022580	37	13	161021900	5.2e-11	3.40408e-27	3.10527e-27
Peak_373	chr3	161054739	161055855	54	16	161055357	1.8e-05	7.63836e-30	1.34354e-10
Peak_374	chr3	161128623	161130566	65	10	161129222	3.5e-08	3.70681e-41	7.4559e-16
Peak_375	chr3	161174425	161175585	59	29	161175239	1.8e-05	7.26106e-25	3.92392e-10
Peak_376	chr3	162363608	162364184	24	12	162364055	1.8e-05	1.56315e-15	4.36295e-09
Peak_377	chr3	166104047	166105068	34	13	166104750	3.5e-08	2.38232e-22	6.20297e-12
Peak_378	chr3	170964091	170965241	76	34	170964619	5.2e-11	3.34965e-27	1.57362e-16
Peak_379	chr3	172109825	172110373	22	12	172110116	3.5e-08	8.531e-32	2.41936e-17
Peak_380	chr3	172193276	172193902	28	12	172193429	1.8e-05	3.99025e-14	5.16131e-10
Peak_381	chr3	172484669	172485258	21	12	172485021	3.5e-08	3.28852e-22	2.22792e-13
Peak_382	chr3	172840808	172841788	38	14	172841155	1.8e-05	3.68978e-13	1.21007e-09
Peak_383	chr3	174883088	174883749	53	33	174883249	1.8e-05	3.68978e-13	4.94983e-09
Peak_384	chr3	176490660	176491724	108	50	176491209	5.2e-11	3.47536e-57	2.38013e-25
Peak_385	chr3	180347531	180348103	25	13	180347805	6.1e-17	5.50808e-18	1.07969e-48
Peak_386	chr3	185450434	185451153	27	14	185450903	3.5e-08	3.87258e-40	3.65174e-12
Peak_387	chr3	186737742	186738401	29	11	186737968	6.1e-14	1e-78	2.56448e-27
Peak_388	chr3	186858970	186859730	42	16	186859340	3.5e-08	2.38232e-44	1.45714e-18
Peak_389	chr3	186888960	186889865	37	10	186889278	6.1e-14	1.44212e-26	5.68722e-35
Peak_390	chr3	187021370	187021902	28	13	187021588	6.1e-17	5.26017e-51	2.89334e-30
Peak_391	chr3	189486495	189487038	36	15	189486791	3.5e-08	4.18794e-31	3.59501e-12
Peak_392	chr3	189495582	189496173	30	16	189495753	5.2e-11	1.8239e-23	1.43351e-28
Peak_393	chr3	191766737	191767398	24	10	191767113	1.8e-05	7.26106e-31	1.3671e-16
Peak_394	chr3	193544057	193544937	45	23	193544505	5.2e-11	1.58489e-40	1.03992e-22
Peak_395	chr3	195291529	195292136	20	10	195291889	1.8e-05	9.14113e-13	1.65196e-12
Peak_396	chr3	198427347	198427924	20	12	198427613	5.2e-11	1.31522e-33	3.1908e-29
Peak_397	chr4	2249275	2249824	24	12	2249632	5.2e-20	3.13329e-30	4.57193e-47
Peak_398	chr4	2301095	2302251	46	14	2301646	5.2e-11	2.66686e-54	4.62807e-20
Peak_399	chr4	3702674	3703438	28	17	3702868	1.8e-05	1.38995e-20	1.04114e-09
Peak_400	chr4	4006910	4007767	47	16	4007361	6.1e-14	1.08643e-49	3.94276e-27
Peak_401	chr4	4608121	4609055	41	16	4608726	5.2e-11	5.12861e-54	2.21973e-28
Peak_402	chr4	5089995	5091442	71	20	5090793	5.2e-11	1.16413e-36	2.59896e-19
Peak_403	chr4	6741470	6741880	20	12	6741781	1.8e-05	2.85102e-20	4.24414e-08
Peak_404	chr4	7897231	7897734	37	16	7897448	5.2e-11	2.02302e-23	3.60579e-25
Peak_405	chr4	11652286	11653194	138	80	11652698	5.2e-11	7.29458e-26	1.20393e-22
Peak_406	chr4	13517961	13518692	31	12	13518173	5.2e-11	1.41254e-28	1.04256e-22
Peak_407	chr4	13531359	13532304	44	16	13531843	5.2e-20	2.84446e-31	8.12082e-35
Peak_408	chr4	15185334	15186163	30	12	15185642	1.8e-05	4.98884e-21	8.931e-26
Peak_409	chr4	18493275	18493755	22	17	18493525	3.5e-08	1.3213e-52	2.39994e-18
Peak_410	chr4	19593039	19594330	49	15	19593464	5.2e-11	8.66962e-24	9.4189e-17
Peak_411	chr4	19813966	19815045	56	23	19814456	1.8e-05	3.64754e-32	3.01648e-12
Peak_412	chr4	24380712	24381508	31	11	24381218	1.9e-05	1.91867e-14	6.04644e-13
Peak_413	chr4	33858995	33860376	51	13	33859554	7.5e-17	2.02768e-27	1.11789e-26
Peak_414	chr4	34399875	34400888	115	72	34400555	7.3e-14	6.51628e-55	1.11045e-30
Peak_415	chr4	35683635	35684662	43	13	35684452	5.2e-46	7.21107e-221	1.17761e-223
Peak_416	chr4	38344560	38345698	47	14	38345300	1.9e-05	1.10917e-16	9.20407e-08
Peak_417	chr4	38515633	38516401	29	15	38515997	5.9e-11	3.75837e-14	1.89889e-22
Peak_418	chr4	38534667	38535149	27	17	38534949	3.9e-08	9.28966e-13	3.40565e-14
Peak_419	chr4	39316817	39318159	54	12	39317191	3.9e-08	2.90402e-31	6.80613e-11
Peak_420	chr4	39533709	39534578	31	13	39534095	1.9e-05	6.23735e-26	1.32108e-10
Peak_421	chr4	39799436	39799974	23	13	39799675	5.9e-11	2.72898e-24	1.76726e-23
Peak_422	chr4	39933265	39934493	54	12	39933889	3.9e-08	1.1324e-20	7.27947e-12
Peak_423	chr4	40686495	40687836	46	13	40687495	1.9e-05	2.08449e-17	1.27906e-09
Peak_424	chr4	40839371	40840524	55	18	40840288	1.9e-05	1.96789e-22	3.85612e-07
Peak_425	chr4	40851362	40852720	51	11	40851748	1.9e-05	5.87489e-15	6.77361e-08
Peak_426	chr4	40856784	40858394	101	19	40857233	1.9e-05	4.19759e-34	5.5335e-15
Peak_427	chr4	40873602	40874677	49	17	40874013	5.9e-11	4.52898e-36	1.78896e-19
Peak_428	chr4	41015077	41017602	115	18	41016485	1.9e-05	8.18465e-21	1.47231e-13
Peak_429	chr4	41043101	41044115	33	14	41043649	1.9e-05	7.99834e-22	6.6696e-16
Peak_430	chr4	41129556	41130058	22	13	41129810	1.9e-05	1.57398e-21	3.54381e-10
Peak_431	chr4	41202143	41203686	70	15	41203031	1.9e-05	3.19154e-13	5.4063e-13
Peak_432	chr4	41221505	41222458	36	12	41222105	6.6e-20	1.77828e-28	1.84544e-56
Peak_433	chr4	47227916	47229253	53	13	47228776	7.5e-17	4.90908e-38	1.42397e-34
Peak_434	chr4	47647646	47648327	33	16	47647966	5.9e-11	3.28095e-21	2.40326e-22
Peak_435	chr4	47824155	47825405	64	14	47824899	5.9e-11	9.2683e-53	1.62742e-51
Peak_436	chr4	47849539	47851132	115	49	47850359	5.9e-11	9.7949e-13	1.63456e-18
Peak_437	chr4	48394827	48395789	36	9	48395031	7.5e-17	2.99916e-22	1.36678e-33
Peak_438	chr4	53383750	53384969	36	12	53384478	3.9e-08	3.99945e-19	2.56094e-11
Peak_439	chr4	54248826	54249721	34	12	54249342	3.9e-08	3.155e-36	1.88495e-17
Peak_440	chr4	54642811	54643711	35	16	54643334	7.3e-14	7.46449e-16	1.84825e-05
Peak_441	chr4	55059193	55059986	40	19	55059679	1.9e-05	1.65196e-32	1.90239e-07
Peak_442	chr4	55086347	55087237	37	11	55086654	6.1e-36	1.56675e-226	5.5335e-133
Peak_443	chr4	57026646	57027847	50	18	57027499	3.9e-08	2.50035e-17	8.67561e-16
Peak_444	chr4	57679682	57680842	39	12	57680406	1.9e-05	3.53183e-42	5.64287e-14
Peak_445	chr4	66491262	66491826	26	15	66491512	1.9e-05	1.8578e-35	1.80805e-10
Peak_446	chr4	71772230	71773198	51	23	71772934	5.9e-11	2.40991e-60	4.92493e-22
Peak_447	chr4	73852461	73853073	24	15	73852675	1.9e-05	7.06318e-24	3.28814e-09
Peak_448	chr4	74788922	74790009	43	14	74789268	3.5e-26	2.0893e-131	1.06414e-112
Peak_449	chr4	75367865	75369310	52	13	75368888	3.9e-08	7.8343e-44	4.52898e-17
Peak_450	chr4	76030526	76031269	32	17	76030901	7.3e-14	7.49894e-41	1.23424e-23
Peak_451	chr4	77921766	77922615	49	22	77922311	1.9e-05	1.03514e-20	1.23424e-12
Peak_452	chr4	79002217	79003291	51	19	79002921	1.9e-05	2.46604e-17	9.76652e-08
Peak_453	chr4	79968788	79969604	37	12	79969199	1.9e-05	8.45279e-19	8.70001e-10
Peak_454	chr4	83803564	83804124	56	39	83803865	3.9e-08	2.67301e-21	1.75995e-16
Peak_455	chr4	84174753	84175683	42	19	84175071	1.9e-05	5.35797e-14	3.66438e-11
Peak_456	chr4	84252543	84254184	55	15	84253241	1.9e-05	1.86209e-30	7.1839e-09
Peak_457	chr4	84347769	84348492	29	15	84348012	1.9e-05	3.60579e-25	2.05613e-09
Peak_458	chr4	84595829	84596390	25	12	84596199	2.5e-56	0	0
Peak_459	chr4	84692166	84693764	60	13	84693310	1.4e-77	0	0
Peak_460	chr4	86018177	86018786	22	11	86018525	1.9e-05	1.32739e-27	8.85483e-09
Peak_461	chr4	88710355	88711743	68	27	88711076	5.9e-11	7.03072e-33	2.63937e-24
Peak_462	chr4	89751994	89752863	34	14	89752452	5.9e-11	2.1677e-53	3.58261e-22
Peak_463	chr4	90180293	90182469	115	57	90181671	1.9e-05	1.19124e-32	6.92787e-11
Peak_464	chr4	99764853	99765821	46	22	99765378	5.9e-11	1.8197e-38	8.76193e-19
Peak_465	chr4	103987305	103988627	154	85	103988203	7.3e-14	7.72681e-29	6.65733e-22
Peak_466	chr4	106228705	106229129	20	11	106228879	7.3e-14	8.99498e-38	1.00902e-54
Peak_467	chr4	107941269	107941955	33	17	107941625	7.5e-17	3.25087e-23	2.56685e-45
Peak_468	chr4	109666482	109667244	35	19	109666880	5.9e-11	1.98153e-21	9.22359e-26
Peak_469	chr4	120129666	120130422	33	12	120130190	1.9e-05	3.08319e-22	1.10156e-08
Peak_470	chr4	129463711	129464061	22	17	129463833	1.9e-05	1.27938e-22	3.94348e-10
Peak_471	chr4	129669595	129670294	26	13	129669996	3.9e-08	1.90546e-18	4.56878e-14
Peak_472	chr4	130804256	130804829	37	20	130804500	1.9e-05	3.22107e-23	1.38102e-13
Peak_473	chr4	144557102	144557755	52	33	144557427	7.5e-17	8.47227e-21	8.08537e-30
Peak_474	chr4	152029391	152030186	43	21	152029812	5.9e-11	8.01678e-95	9.18756e-38
Peak_475	chr4	152556288	152557049	34	21	152556742	5.9e-11	4.65586e-67	9.92202e-24
Peak_476	chr4	157585777	157586844	74	50	157586080	1.9e-05	1.69434e-29	1.55883e-12
Peak_477	chr4	157911762	157912504	40	13	157912198	7.5e-17	1.49968e-76	2.85036e-49
Peak_478	chr4	158089816	158090516	33	13	158090203	2.1e-29	3.42768e-141	9.18121e-97
Peak_479	chr4	159312156	159313552	90	34	159313018	1.9e-05	1.00693e-32	1.86982e-12
Peak_480	chr4	163979172	163979897	28	13	163979624	3.9e-08	1.27938e-25	4.26383e-13
Peak_481	chr4	170224386	170225578	67	28	170224935	5.9e-11	1.72982e-36	4.17254e-20
Peak_482	chr4	174409911	174410707	27	11	174410227	3.9e-08	2.36048e-50	2.10572e-21
Peak_483	chr4	177428777	177429379	30	11	177428953	1.9e-05	1.41254e-17	5.50935e-11
Peak_484	chr4	178041766	178042565	27	11	178042336	3.9e-08	2.85102e-55	2.32541e-20
Peak_485	chr4	180110648	180111233	28	16	180110844	3.9e-08	1.65196e-18	4.52064e-13
Peak_486	chr4	183398101	183399262	44	13	183398661	1.9e-05	4.28549e-28	6.18586e-12
Peak_487	chr4	185541514	185542668	38	12	185541813	3.9e-08	4.56037e-49	2.0773e-22
Peak_488	chr4	186997322	186997857	22	12	186997421	3.9e-08	2.21309e-48	7.15319e-19
Peak_489	chr4	187780077	187780680	30	13	187780226	3.5e-26	3.99945e-118	5.89386e-52
Peak_490	chr4	187834539	187835001	21	13	187834725	7.3e-14	4.61318e-44	6.01589e-19
Peak_491	chr4	187843678	187844391	28	12	187844183	7.3e-14	1.68267e-47	4.49987e-15
Peak_492	chr4	190180422	190181191	25	10	190180864	3.9e-08	2.44343e-15	1.37436e-13
Peak_493	chr5	1842638	1843775	43	13	1843093	3.9e-08	1.68267e-42	3.50187e-14
Peak_494	chr5	1987492	1987906	22	18	1987594	1.9e-05	3.41979e-19	3.55386e-13
Peak_495	chr5	8882186	8883111	59	21	8882516	1.9e-05	1.08143e-13	3.98474e-12
Peak_496	chr5	9201371	9202072	31	14	9201519	3.9e-08	4.72063e-20	3.37598e-20
Peak_497	chr5	9202622	9203841	56	13	9203256	3.9e-08	7.72681e-20	7.47997e-14
Peak_498	chr5	9400980	9402601	55	16	9402008	3.9e-08	1.94089e-19	3.1798e-17
Peak_499	chr5	9610368	9611629	55	18	9610942	1.9e-05	1.2735e-37	1.27644e-11
Peak_500	chr5	9675809	9676568	30	12	9676104	1.9e-05	2.2751e-22	1.80926e-12
Peak_501	chr5	9676866	9678192	50	12	9677592	1.9e-05	1.10662e-18	7.19118e-07
Peak_502	chr5	10071666	10072332	34	14	10072046	1.9e-05	4.4157e-37	6.53477e-06
Peak_503	chr5	10566478	10567866	61	13	10567086	1.9e-05	3.71535e-60	7.79292e-13
Peak_504	chr5	10604310	10605623	62	18	10604606	1.9e-05	8.66962e-24	1.60398e-11
Peak_505	chr5	10680628	10681345	34	10	10680877	2.1e-29	1.42233e-181	1.21815e-80
Peak_506	chr5	10772957	10774382	50	16	10773346	7.3e-53	4.67735e-196	2.83139e-158
Peak_507	chr5	12295937	12296896	40	15	12296275	1.9e-05	3.0761e-29	2.76873e-09
Peak_508	chr5	12358306	12358955	28	16	12358567	1.9e-05	5.52077e-26	2.02815e-12
Peak_509	chr5	13025577	13027546	151	80	13025987	7.3e-14	6.56145e-25	9.52138e-32
Peak_510	chr5	13304580	13305762	51	15	13305373	1.9e-05	7.24436e-32	3.37054e-16
Peak_511	chr5	13619773	13622005	89	15	13621170	1.2e-32	2.33346e-181	1.00231e-135
Peak_512	chr5	13644556	13645896	36	10	13644954	5.9e-11	2.30675e-28	8.03896e-19
Peak_513	chr5	14088473	14090879	104	22	14089208	3.9e-08	4.39542e-35	1.26824e-15
Peak_514	chr5	14158744	14159330	27	16	14159034	6.6e-20	1.87499e-50	1.11558e-34
Peak_515	chr5	14167520	14168619	46	16	14167951	6.6e-20	4.03645e-102	1.55704e-54
Peak_516	chr5	14242957	14244401	66	17	14243475	7.3e-14	1.24738e-58	3.72477e-29
Peak_517	chr5	14318463	14319344	39	21	14318900	7.3e-14	1.51705e-54	2.26621e-25
Peak_518	chr5	14321076	14322792	63	18	14321515	3.9e-08	1.6788e-49	7.87408e-15
Peak_519	chr5	14459192	14460242	42	15	14459809	5.9e-11	1.55597e-15	1.65196e-20
Peak_520	chr5	14501686	14503426	69	12	14502170	1.9e-05	2.1727e-23	1.6236e-08
Peak_521	chr5	17291481	17292371	48	15	17291899	1.9e-05	6.79204e-30	2.30728e-11
Peak_522	chr5	17301688	17302999	58	19	17302600	1.9e-05	8.26038e-30	1.67398e-09
Peak_523	chr5	19054630	19055291	27	14	19054936	3.9e-08	2.42661e-30	6.50429e-14
Peak_524	chr5	19509999	19510848	67	33	19510415	1.9e-05	2.69774e-13	2.82488e-17
Peak_525	chr5	19889341	19890231	35	12	19889927	1.9e-05	2.0893e-19	7.49722e-13
Peak_526	chr5	21188389	21188817	23	15	21188560	1.9e-05	1.66725e-21	1.63931e-08
Peak_527	chr5	21747634	21748219	21	14	21747912	1.9e-05	8.07235e-37	6.32106e-10
Peak_528	chr5	25398413	25399177	36	18	25398714	1.9e-05	1.49968e-16	1.38743e-07
Peak_529	chr5	27276647	27278280	67	19	27277935	6.1e-36	2.40991e-237	3.57273e-149
Peak_530	chr5	27351262	27352695	54	12	27351493	1.2e-32	5.92925e-180	4.9545e-102
Peak_531	chr5	28443874	28444569	24	9	28444237	6.6e-20	3.2434e-101	4.17638e-49
Peak_532	chr5	29918139	29919953	256	118	29918852	1.9e-05	4.28549e-39	1.2031e-15
Peak_533	chr5	32622110	32624249	188	88	32622996	1.9e-05	2.77332e-33	1.82474e-12
Peak_534	chr5	33307967	33308696	27	11	33308319	5.9e-11	1.31826e-23	2.00124e-16
Peak_535	chr5	33356690	33357754	49	17	33357125	7.3e-14	5.83445e-23	2.16621e-26
Peak_536	chr5	33852642	33853689	47	13	33853251	5.9e-11	1.47571e-21	7.60501e-16
Peak_537	chr5	33863666	33864200	28	12	33863977	1.9e-05	3.58922e-33	1.6871e-10
Peak_538	chr5	33877205	33877914	32	12	33877456	1.9e-05	4.32514e-37	2.12315e-10
Peak_539	chr5	33969768	33970564	23	10	33970183	1.9e-05	3.22107e-23	1.67641e-09
Peak_540	chr5	34644228	34645534	51	14	34644910	1.9e-05	8.77001e-23	2.22126e-15
Peak_541	chr5	35082505	35083458	57	16	35082831	1.9e-05	4.94311e-31	8.5202e-08
Peak_542	chr5	35164682	35165884	45	11	35165425	1.9e-05	9.22571e-67	3.57355e-16
Peak_543	chr5	35173918	35174647	31	11	35174121	1.9e-05	5.68853e-19	1.46305e-09
Peak_544	chr5	35919738	35920617	45	16	35920110	3.9e-08	4.02717e-39	5.97998e-12
Peak_545	chr5	37247077	37248469	52	16	37247755	6.6e-20	6.54636e-125	5.49667e-50
Peak_546	chr5	37307973	37308832	37	17	37308623	3.9e-08	5.7544e-76	2.91743e-29
Peak_547	chr5	37530885	37532092	49	17	37531776	1.9e-05	1.19399e-35	2.11398e-16
Peak_548	chr5	37758325	37759701	69	16	37758761	1.9e-05	1.36773e-36	5.31007e-13
Peak_549	chr5	37806795	37808427	87	22	37807705	1.9e-05	8.45279e-41	1.19437e-10
Peak_550	chr5	38499839	38500751	45	19	38500203	2.1e-29	1.95884e-175	1.46555e-71
Peak_551	chr5	38889522	38890449	52	18	38890004	1.9e-05	1.49968e-34	9.1622e-13
Peak_552	chr5	38907639	38908599	40	13	38908322	2.1e-29	8.05378e-181	5.99929e-96
Peak_553	chr5	39112779	39113540	27	13	39112998	7.3e-14	5.70164e-70	1.91602e-18
Peak_554	chr5	39232323	39233064	30	13	39232675	5.9e-11	9.72747e-25	4.22961e-18
Peak_555	chr5	39435165	39435947	34	16	39435574	1.9e-05	2.85759e-39	7.65103e-10
Peak_556	chr5	39553640	39554197	24	16	39553892	3.9e-08	4.16869e-35	4.9705e-16
Peak_557	chr5	40437666	40438388	31	16	40437921	1.9e-05	7.26106e-35	3.70425e-12
Peak_558	chr5	40588104	40588513	21	12	40588244	3.9e-08	1.02802e-32	1.4067e-11
Peak_559	chr5	40713895	40715239	53	15	40715025	5.9e-11	1.84502e-43	1.10841e-23
Peak_560	chr5	40770501	40771616	41	12	40770965	1.9e-05	3.94457e-20	7.06057e-10
Peak_561	chr5	42985946	42986868	48	17	42986612	7.3e-14	8.43335e-109	6.32121e-69
Peak_562	chr5	43076121	43076973	32	10	43076294	3.9e-08	6.10942e-39	1.1311e-15
Peak_563	chr5	43077145	43078092	37	14	43077618	3.9e-08	2.5293e-29	1.6993e-10
Peak_564	chr5	43100286	43101259	55	19	43100925	3.9e-08	7.24436e-30	4.19276e-16
Peak_565	chr5	43102666	43103055	22	18	43102896	3.9e-08	6.71429e-36	5.75838e-38
Peak_566	chr5	43157634	43158975	39	12	43158080	3.9e-08	9.90832e-37	1.45479e-13
Peak_567	chr5	43317518	43318677	55	14	43318192	5.9e-11	1.21339e-44	4.90795e-27
Peak_568	chr5	43425494	43425960	24	14	43425734	5.9e-11	3.92645e-71	2.59836e-34
Peak_569	chr5	50826855	50827664	34	11	50827439	3.9e-08	7.21107e-32	1.23453e-12
Peak_570	chr5	52358912	52360411	56	20	52359807	1.9e-05	6.30957e-18	1.14842e-12
Peak_571	chr5	52362782	52363761	38	13	52363568	3.9e-08	6.18016e-14	1.85969e-09
Peak_572	chr5	52368791	52369897	39	11	52369313	3.9e-08	4.75335e-28	3.87972e-15
Peak_573	chr5	52577146	52578200	42	19	52577761	5.9e-11	3.85478e-35	1.60472e-21
Peak_574	chr5	52692130	52693240	41	15	52692563	3.9e-08	4.75335e-38	1.98793e-14
Peak_575	chr5	52762334	52763083	40	14	52762763	7.5e-17	5.99791e-32	2.91608e-34
Peak_576	chr5	52801409	52802621	44	12	52801820	5.2e-46	2.0893e-205	7.36207e-124
Peak_577	chr5	53661149	53662368	67	20	53661726	1.9e-05	1.70608e-20	2.36211e-12
Peak_578	chr5	54032286	54033225	31	11	54032824	5.9e-11	1.53815e-45	9.93574e-35
Peak_579	chr5	54073704	54074967	48	17	54074214	3.9e-08	4.02717e-33	9.9243e-19
Peak_580	chr5	54074970	54076607	46	13	54076098	1.9e-05	7.06318e-15	1.29957e-11
Peak_581	chr5	54167171	54168071	32	15	54167427	5.9e-11	1.05439e-30	1.70608e-30
Peak_582	chr5	54322125	54323561	50	12	54322554	1.9e-05	6.79204e-30	2.63694e-12
Peak_583	chr5	55358378	55359030	24	14	55358600	1.9e-05	6.18016e-28	1.92886e-12
Peak_584	chr5	55420277	55421571	46	14	55421207	5.9e-11	3.22107e-23	1.67109e-24
Peak_585	chr5	55454831	55456086	72	17	55455611	1.9e-05	3.7325e-17	1.45955e-10
Peak_586	chr5	56714215	56715575	49	11	56714977	1.9e-05	2.14289e-16	5.25049e-12
Peak_587	chr5	56825656	56827149	52	12	56826527	1.9e-05	6.08135e-32	1.89592e-09
Peak_588	chr5	57030250	57031113	32	16	57030528	5.9e-11	8.35603e-25	2.85102e-22
Peak_589	chr5	57155145	57156085	31	14	57155764	5.9e-11	5.74116e-36	1.24051e-28
Peak_590	chr5	57156140	57157267	44	13	57156959	5.9e-11	7.43019e-32	8.82877e-20
Peak_591	chr5	57519792	57521122	54	20	57520000	3.9e-08	2.82488e-35	2.67116e-18
Peak_592	chr5	57571198	57572441	42	14	57572027	2.1e-29	1.32434e-38	7.87046e-56
Peak_593	chr5	57792417	57792928	27	17	57792591	3.9e-08	1.08393e-32	7.69662e-15
Peak_594	chr5	59117675	59118587	45	12	59118287	7.5e-17	1.79887e-38	5.86138e-29
Peak_595	chr5	59124391	59125473	53	18	59124735	7.5e-17	7.62079e-106	3.03529e-38
Peak_596	chr5	59171245	59172918	81	20	59172038	1.8e-06	1.95434e-37	1.03968e-11
Peak_597	chr5	59203339	59205460	82	12	59203684	1.1e-09	3.16228e-55	1.10002e-23
Peak_598	chr5	60004972	60006389	148	88	60005555	1.1e-09	6.39735e-57	1.55955e-23
Peak_599	chr5	60632892	60634189	67	19	60633540	1.1e-09	3.34965e-66	2.67424e-33
Peak_600	chr5	61300563	61302037	61	12	61301105	1.8e-06	7.16143e-15	6.62217e-11
Peak_601	chr5	61414007	61414600	27	17	61414299	5.3e-13	1.29718e-65	9.53235e-23
Peak_602	chr5	61734543	61736053	53	11	61735651	1.8e-06	8.14704e-28	4.39218e-08
Peak_603	chr5	64458165	64460120	63	10	64458914	1.1e-09	6.95024e-52	3.14051e-14
Peak_604	chr5	64521807	64523002	54	15	64522203	1.8e-06	7.17794e-31	8.95983e-10
Peak_605	chr5	64529489	64532001	98	15	64530408	5.3e-13	2.52348e-75	3.94821e-45
Peak_606	chr5	64535205	64535757	24	15	64535518	1.7e-23	2.60615e-128	1.25748e-61
Peak_607	chr5	64540459	64541604	50	12	64541046	4e-27	2.0893e-131	2.2558e-58
Peak_608	chr5	64812919	64814437	59	13	64813462	6.3e-20	1.36773e-100	5.7372e-40
Peak_609	chr5	65192913	65194611	57	9	65193644	8.4e-31	1.64437e-125	4.75445e-61
Peak_610	chr5	65211085	65211661	31	14	65211362	6.3e-20	7.92501e-92	1.21479e-38
Peak_611	chr5	68569805	68571147	50	12	68570609	2e-16	2.46604e-81	4.98655e-30
Peak_612	chr5	70933097	70933692	30	17	70933379	1.1e-09	3.20627e-49	4.95907e-14
Peak_613	chr5	71510781	71511277	22	11	71510937	1.1e-09	3.68978e-13	2.77779e-12
Peak_614	chr5	71733573	71734689	46	13	71734217	1.8e-06	1.12202e-27	3.51237e-12
Peak_615	chr5	71931456	71932724	46	13	71932183	2.6e-06	7.03072e-24	8.52707e-10
Peak_616	chr5	71955625	71957010	54	12	71956458	2e-09	1.16413e-38	1.15985e-17
Peak_617	chr5	72362000	72363051	49	17	72362783	2.6e-06	1.30017e-26	8.8308e-11
Peak_618	chr5	72696512	72697751	34	10	72697035	2.6e-06	1.49968e-34	3.95203e-10
Peak_619	chr5	72702001	72703460	122	39	72702600	2e-09	3.95367e-33	1.81301e-14
Peak_620	chr5	73365985	73367774	69	17	73366512	1.9e-19	1.33352e-104	3.48418e-41
Peak_621	chr5	73395098	73395828	27	10	73395623	2.5e-56	1.00925e-276	1.86638e-177
Peak_622	chr5	73658218	73659544	48	16	73658771	2.6e-06	1.09396e-45	4.86519e-14
Peak_623	chr5	73974598	73975377	34	12	73974923	2.6e-06	9.09913e-23	6.83125e-14
Peak_624	chr5	73980181	73980898	27	14	73980496	1.9e-19	1.97697e-118	4.69462e-58
Peak_625	chr5	74286441	74287038	24	16	74286717	2.6e-06	1.00231e-20	2.58601e-10
Peak_626	chr5	74385253	74385999	31	9	74385605	2.6e-06	7.26106e-25	2.19756e-08
Peak_627	chr5	74426901	74427320	20	12	74427185	1.1e-12	1.74582e-71	1.23453e-24
Peak_628	chr5	74898218	74898975	32	17	74898636	1.1e-12	3.53183e-80	1.38007e-39
Peak_629	chr5	76137430	76138213	37	14	76137969	2.6e-06	1.79061e-16	2.79583e-08
Peak_630	chr5	77211212	77212407	50	20	77211725	1.1e-12	4.0738e-46	2.77971e-41
Peak_631	chr5	77277441	77278581	45	12	77278010	2e-09	1.23027e-48	1.53003e-17
Peak_632	chr5	77619456	77620256	26	13	77619610	5.1e-16	2.19786e-98	3.66016e-33
Peak_633	chr5	77812538	77813222	36	17	77812807	4.5e-30	2.04174e-157	2.27824e-89
Peak_634	chr5	77860813	77861720	34	14	77861304	2e-09	4.72063e-20	3.82913e-16
Peak_635	chr5	77917818	77918475	27	11	77918092	2e-09	1.52055e-44	1.46184e-11
Peak_636	chr5	78137767	78139063	58	16	78138263	6.2e-23	4.4157e-123	1.42889e-53
Peak_637	chr5	79306558	79306989	20	13	79306693	2.6e-06	1.53109e-23	1.18005e-11
Peak_638	chr5	79819510	79820351	29	10	79820176	1.1e-12	1.00462e-71	4.20436e-24
Peak_639	chr5	80630840	80631551	23	12	80631237	5.1e-16	8.07235e-87	1.11429e-30
Peak_640	chr5	81086817	81087308	31	15	81087074	2e-09	2.7227e-48	6.94544e-20
Peak_641	chr5	81190929	81192945	168	62	81191845	3.1e-09	3.1842e-25	1.20088e-13
Peak_642	chr5	81307930	81308877	124	67	81308328	3.5e-06	2.33346e-17	1.51318e-09
Peak_643	chr5	81719539	81721573	66	17	81720801	3.5e-06	4.84172e-23	3.59501e-12
Peak_644	chr5	82899773	82900253	22	15	82899960	1.1e-15	4.06443e-59	1.74261e-26
Peak_645	chr5	83570927	83571519	31	18	83571236	3.1e-09	3.52371e-47	1.54206e-20
Peak_646	chr5	83581317	83582156	30	12	83581691	3.1e-09	1.92752e-51	1.15931e-17
Peak_647	chr5	83767168	83768088	35	16	83767500	3.5e-06	1.43549e-42	2.80867e-13
Peak_648	chr5	83769218	83769995	43	12	83769460	2.1e-12	1.25026e-30	1.68811e-18
Peak_649	chr5	86248152	86249203	39	16	86248845	3.5e-06	9.86279e-49	5.7783e-12
Peak_650	chr5	86445261	86445985	36	19	86445641	3.1e-09	8.8308e-53	1.40767e-15
Peak_651	chr5	86629822	86632222	244	124	86630625	2.1e-12	4.85289e-62	6.9952e-19
Peak_652	chr5	89820295	89820871	34	18	89820605	6.1e-26	1.62181e-136	8.26038e-107
Peak_653	chr5	90611577	90612881	67	15	90612108	2.9e-55	0	9.57194e-185
Peak_654	chr5	90716046	90716889	33	13	90716609	3.5e-06	1.75792e-14	4.14457e-10
Peak_655	chr5	91913549	91914990	51	12	91914400	3.5e-06	9.81748e-14	8.22508e-08
Peak_656	chr5	92439460	92440927	69	17	92440015	1.1e-15	2.17771e-54	3.67198e-21
Peak_657	chr5	92550956	92551864	38	14	92551443	3.5e-06	2.29615e-20	2.73596e-09
Peak_658	chr5	92553379	92554541	51	16	92553737	3.1e-09	3.87258e-46	1.15054e-15
Peak_659	chr5	92655547	92656315	41	14	92655767	3.5e-06	3.81944e-22	9.46891e-12
Peak_660	chr5	92865000	92865520	19	9	92865345	3.5e-06	1.14815e-34	2.98538e-08
Peak_661	chr5	93579665	93580570	44	13	93579927	3.1e-09	9.81748e-48	1.38867e-16
Peak_662	chr5	94807326	94808605	46	14	94807644	3.1e-09	1.88365e-54	2.74536e-21
Peak_663	chr5	95073474	95074653	78	25	95074005	3.1e-09	1.25893e-43	1.26561e-13
Peak_664	chr5	95120884	95122650	85	22	95122026	1.1e-11	1.24451e-44	5.76766e-23
Peak_665	chr5	95123182	95124830	61	13	95123929	3.3e-21	1.22462e-133	2.06586e-64
Peak_666	chr5	95222762	95224703	86	14	95223111	8e-06	7.63836e-20	5.886e-07
Peak_667	chr5	95440525	95440912	24	16	95440718	8e-06	5.15229e-29	1.36682e-10
Peak_668	chr5	95571154	95572064	31	11	95571625	8e-06	8.6896e-34	1.00902e-21
Peak_669	chr5	95581046	95582792	74	13	95582027	8.5e-15	8.27942e-23	2.71331e-41
Peak_670	chr5	95587965	95588827	46	15	95588596	2.9e-31	2.00447e-34	8.27942e-124
Peak_671	chr5	95604577	95605802	51	13	95605392	5.7e-18	1.99067e-24	4.87865e-15
Peak_672	chr5	95616116	95617253	60	20	95616722	5.7e-18	5.16416e-19	9.39291e-41
Peak_673	chr5	95697622	95698274	32	17	95697968	5.7e-18	1.31522e-16	4.87865e-15
Peak_674	chr5	95934153	95934839	29	12	95934553	8e-06	7.39605e-28	1.44112e-11
Peak_675	chr5	96018409	96019038	31	16	96018656	1.1e-08	2.66073e-13	2.09701e-15
Peak_676	chr5	96185223	96185863	45	21	96185535	1.1e-11	2.89068e-75	2.89334e-35
Peak_677	chr5	96895504	96896113	27	16	96895790	1.1e-08	1.79061e-16	2.1508e-11
Peak_678	chr5	97199543	97200411	34	13	97199944	1.1e-08	4.9204e-15	6.6896e-18
Peak_679	chr5	97347494	97348271	26	11	97347704	1.1e-08	1.02094e-53	2.60495e-28
Peak_680	chr5	97470933	97472663	82	20	97472001	1.1e-08	1.84502e-37	1.30587e-14
Peak_681	chr5	97704487	97705643	42	14	97704859	8.5e-15	2.36048e-16	4.38733e-20
Peak_682	chr5	97778110	97779711	63	14	97778842	1.1e-34	2.47742e-44	3.84769e-68
Peak_683	chr5	97818528	97819085	28	16	97818713	7.2e-28	7.56833e-175	1.60029e-100
Peak_684	chr5	97831657	97832481	36	12	97832011	1.1e-08	1.98609e-28	1.75873e-20
Peak_685	chr5	97834263	97835153	28	14	97834504	4.9e-56	0	3.75837e-258
Peak_686	chr5	97994995	97995988	48	15	97995503	8.5e-15	1.36458e-45	4.88203e-38
Peak_687	chr5	97999040	97999959	41	14	97999321	8e-06	2.29615e-26	3.88401e-09
Peak_688	chr5	98126079	98127522	57	16	98127129	8.5e-15	3.83707e-80	4.42385e-32
Peak_689	chr5	98131608	98132786	43	13	98131904	8.5e-15	2.76694e-56	7.51623e-33
Peak_690	chr5	98964342	98964877	22	13	98964633	8.5e-15	1.00925e-26	6.0062e-22
Peak_691	chr5	100054906	100055612	27	16	100055325	8e-06	2.28034e-14	4.99459e-12
Peak_692	chr5	102482889	102484189	115	37	102483660	8e-06	9.39723e-44	1.24222e-15
Peak_693	chr5	102788911	102789754	64	23	102789403	8.5e-15	2.26986e-30	5.84925e-27
Peak_694	chr5	102810325	102810884	29	12	102810684	1.1e-11	5.79429e-21	1.31311e-18
Peak_695	chr5	105736932	105738009	97	46	105737374	1.1e-11	9.72747e-25	3.60164e-14
Peak_696	chr5	105761133	105761742	27	11	105761416	1.1e-08	2.09894e-16	6.55692e-17
Peak_697	chr5	106788903	106790250	58	17	106789521	8e-06	1.1995e-70	1.62892e-45
Peak_698	chr5	106829675	106830469	37	18	106829965	1.9e-05	7.67361e-36	6.2273e-17
Peak_699	chr5	106935459	106936298	39	15	106935746	3.8e-08	1.14551e-28	4.96021e-22
Peak_700	chr5	108165098	108165915	34	11	108165549	3.8e-08	1.13763e-31	5.1892e-18
Peak_701	chr5	108231937	108233140	84	36	108232652	3.8e-08	7.92501e-26	7.88315e-14
Peak_702	chr5	109107270	109108382	57	19	109107572	1.9e-05	1.01625e-15	2.51362e-14
Peak_703	chr5	110710489	110711331	29	12	110710894	7e-14	4.09261e-19	3.22404e-23
Peak_704	chr5	110730460	110731222	35	16	110730925	3.8e-08	4.76431e-45	1.3627e-19
Peak_705	chr5	110948048	110948880	33	16	110948461	1.9e-05	5.7544e-17	3.74628e-17
Peak_706	chr5	112622969	112623677	62	40	112623276	1.9e-05	5.99791e-44	3.7325e-15
Peak_707	chr5	112852683	112853660	52	18	112853163	6.2e-20	1.60325e-20	1.20448e-39
Peak_708	chr5	112961257	112962156	141	79	112961591	5.8e-11	4.93174e-43	2.74347e-17
Peak_709	chr5	119751602	119752535	36	12	119751977	6.2e-20	6.09537e-124	5.90609e-74
Peak_710	chr5	119768895	119770032	35	16	119769699	1.9e-05	4.1783e-25	2.10136e-15
Peak_711	chr5	119809532	119810203	36	17	119809881	6.2e-20	3.85478e-70	6.23878e-77
Peak_712	chr5	119821897	119822217	18	13	119822024	3.8e-08	1.21619e-20	1.23481e-17
Peak_713	chr5	119902985	119904918	111	41	119904246	3.8e-08	2.4322e-37	1.91514e-16
Peak_714	chr5	122521185	122521989	29	10	122521515	1.9e-05	1.2735e-37	1.78525e-16
Peak_715	chr5	122786858	122787868	40	12	122787056	3.8e-08	2.33346e-17	8.35795e-16
Peak_716	chr5	123360995	123362251	71	31	123361716	7e-14	5.95662e-84	7.29962e-56
Peak_717	chr5	125737073	125737959	38	11	125737506	1.9e-05	1.0666e-22	1.93063e-09
Peak_718	chr5	125748375	125750460	82	11	125748824	3.8e-08	4.20727e-34	1.42069e-14
Peak_719	chr5	125809957	125810613	29	13	125810378	1.9e-05	8.74984e-20	1.9756e-14
Peak_720	chr5	125880371	125881199	27	12	125880668	3.8e-08	1.07895e-44	3.12608e-16
Peak_721	chr5	126247639	126248356	30	13	126247991	1.9e-05	1.09648e-26	1.56892e-12
Peak_722	chr5	126365065	126366773	73	17	126365491	3.8e-08	2.69153e-62	2.79254e-28
Peak_723	chr5	133610961	133611432	22	13	133611175	6.2e-20	3.10456e-46	1.00832e-56
Peak_724	chr5	134503315	134503813	25	14	134503618	1.9e-05	1.94984e-19	1.74904e-12
Peak_725	chr5	134544005	134545192	72	31	134544446	3.8e-08	1.20226e-52	6.1235e-20
Peak_726	chr5	134823229	134823823	25	15	134823556	1.9e-05	2.38781e-34	4.1862e-10
Peak_727	chr5	135367914	135368904	39	13	135368252	1.9e-05	2.65461e-15	4.67412e-12
Peak_728	chr5	135369841	135371116	46	16	135370499	5.8e-11	1.01859e-44	1.99986e-20
Peak_729	chr5	135421295	135422799	76	20	135422295	5.8e-11	2.14289e-26	2.68473e-25
Peak_730	chr5	136506057	136507530	55	11	136506405	5.8e-11	8.99498e-38	2.33507e-17
Peak_731	chr5	136509764	136510554	37	13	136510118	1.9e-05	3.5156e-13	1.42072e-08
Peak_732	chr5	136833868	136834851	43	15	136834258	6.2e-20	2.49459e-21	2.83792e-32
Peak_733	chr5	138264155	138264746	23	14	138264337	3.8e-08	5.72796e-43	4.94994e-21
Peak_734	chr5	138841602	138842713	45	14	138842071	3.8e-08	5.7544e-39	4.97393e-15
Peak_735	chr5	139178106	139178787	30	20	139178537	1.9e-05	2.98538e-16	1.63343e-13
Peak_736	chr5	139610987	139611882	56	19	139611381	3.8e-08	2.60615e-28	1.56856e-14
Peak_737	chr5	139677451	139678179	28	14	139677888	7.1e-17	4.15911e-22	1.78813e-28
Peak_738	chr5	139990077	139990800	33	14	139990299	1.9e-05	1.1246e-20	2.0072e-08
Peak_739	chr5	140880541	140881698	49	14	140881172	5.8e-11	2.02768e-51	7.93049e-29
Peak_740	chr5	140923835	140924328	24	16	140924083	3.8e-08	3.155e-51	7.74462e-23
Peak_741	chr5	141412889	141413796	43	16	141413403	7e-14	1.31522e-48	4.04203e-27
Peak_742	chr5	141831910	141832520	27	13	141832185	3.8e-08	4.93174e-32	2.59717e-15
Peak_743	chr5	141908522	141909033	22	14	141908716	6.2e-20	2.92415e-40	1.13632e-39
Peak_744	chr5	142004456	142005459	53	17	142004918	3.8e-08	1.80717e-24	1.96834e-12
Peak_745	chr5	142603485	142605090	84	21	142603845	3.8e-08	1.77011e-64	4.10771e-15
Peak_746	chr5	142605660	142606570	35	14	142605975	7e-14	1.14551e-69	1.2782e-26
Peak_747	chr5	144665178	144666080	55	34	144665873	5.8e-11	1.42889e-33	2.77141e-28
Peak_748	chr5	145284436	145285970	55	13	145285293	5.8e-11	2.71644e-57	2.29298e-28
Peak_749	chr5	145305499	145306892	56	15	145306458	1.8e-49	0	6.69885e-236
Peak_750	chr5	145834905	145836150	101	44	145835440	3.8e-08	6.95024e-36	5.21195e-19
Peak_751	chr5	148272524	148273440	55	17	148272645	1.9e-05	6.03949e-14	3.32828e-09
Peak_752	chr5	148273578	148274735	47	13	148273975	3.8e-08	5.3827e-19	2.22126e-13
Peak_753	chr5	148370644	148371465	32	10	148371022	1.9e-05	3.36512e-14	8.84301e-11
Peak_754	chr5	148493719	148494714	35	12	148494306	5.8e-11	5.188e-20	4.2063e-15
Peak_755	chr5	148494764	148495768	35	10	148495407	4.8e-23	1.61436e-116	2.28139e-57
Peak_756	chr5	149275031	149276385	48	15	149275396	1.9e-05	2.93765e-21	2.00789e-09
Peak_757	chr5	149676470	149677691	58	14	149676997	5.8e-11	1.21899e-35	1.54064e-20
Peak_758	chr5	150149740	150150535	36	14	150150255	5.8e-11	3.26588e-49	1.05317e-26
Peak_759	chr5	151089372	151089782	18	11	151089635	3.8e-08	1.33968e-41	9.44061e-18
Peak_760	chr5	151099228	151101898	97	16	151099724	3.8e-08	4.98884e-32	3.71364e-15
Peak_761	chr5	151102139	151105785	219	48	151104072	3.8e-08	4.22669e-18	1.1722e-14
Peak_762	chr5	151230308	151231090	31	16	151230738	5.8e-11	3.06196e-16	3.16301e-25
Peak_763	chr5	151255277	151256459	46	13	151256099	3.8e-08	5.95662e-32	1.02589e-18
Peak_764	chr5	152978537	152980266	55	9	152979649	1.9e-05	1.07895e-16	9.57635e-12
Peak_765	chr5	152988582	152989264	30	14	152988895	1.9e-05	3.31131e-16	7.83177e-07
Peak_766	chr5	153727658	153728602	41	13	153727994	3.8e-08	4.9545e-17	1.40767e-15
Peak_767	chr5	156744383	156745361	35	13	156744792	1.9e-05	1.00693e-23	5.78229e-12
Peak_768	chr5	156930738	156931779	39	13	156931304	5.8e-11	2.44343e-43	7.47137e-22
Peak_769	chr5	157744007	157745193	57	15	157744768	1.9e-05	1.92752e-18	2.9621e-12
Peak_770	chr5	158060520	158062549	76	16	158061880	3.8e-08	3.22107e-23	5.00495e-24
Peak_771	chr5	158538554	158539164	24	10	158538758	3.8e-08	1.90108e-23	1.64968e-11
Peak_772	chr5	158544341	158545237	34	14	158544604	3.8e-08	1.57398e-23	9.86507e-17
Peak_773	chr5	158599725	158600504	39	14	158600082	5.8e-11	9.1622e-17	7.61728e-22
Peak_774	chr5	159264809	159265612	27	12	159265260	7e-14	4.67735e-42	9.31751e-36
Peak_775	chr5	159341286	159341748	26	15	159341536	3.8e-08	3.59749e-40	1.42233e-16
Peak_776	chr5	162862740	162863211	24	13	162862859	3.8e-08	4.72063e-17	5.76235e-17
Peak_777	chr5	163550630	163551820	77	38	163551520	3.2e-26	1.72584e-167	4.10771e-79
Peak_778	chr5	166268631	166269430	27	11	166268738	2e-11	1.01158e-46	5.03037e-29
Peak_779	chr5	166507313	166507911	28	14	166507626	2e-11	8.72971e-22	1.44944e-26
Peak_780	chr5	166568427	166568930	23	17	166568655	1.7e-08	4.39542e-38	1.13006e-14
Peak_781	chr5	166654185	166655606	47	11	166654486	1.5e-17	2.85759e-46	3.22924e-41
Peak_782	chr5	166999266	166999753	21	13	166999483	2e-11	9.44061e-25	1.82222e-23
Peak_783	chr5	167089216	167090628	49	13	167089888	2e-11	2.5704e-18	1.56351e-21
Peak_784	chr5	167674359	167675029	38	14	167674631	9.8e-21	1.87932e-63	9.55873e-38
Peak_785	chr5	168709536	168711062	62	12	168710369	1.9e-14	9.37562e-32	2.62664e-33
Peak_786	chr5	169102275	169102935	25	11	169102658	1.1e-05	1.0666e-23	2.51971e-08
Peak_787	chr5	169145049	169146385	68	17	169145508	1.9e-14	2.61216e-27	1.71435e-25
Peak_788	chr5	169162396	169163657	43	13	169162706	1.7e-08	1.37088e-26	2.56626e-15
Peak_789	chr5	170318271	170319321	67	34	170318647	1.7e-08	3.4435e-21	1.12954e-17
Peak_790	chr5	170329844	170330647	118	72	170330206	1.1e-05	2.89068e-14	7.27947e-12
Peak_791	chr5	170434029	170435680	101	49	170434695	1.4e-30	1.08393e-186	2.09991e-100
Peak_792	chr5	171344515	171345400	40	14	171344786	1.9e-14	1.15611e-27	1.57253e-30
Peak_793	chr5	172227799	172229429	48	14	172228266	1.9e-14	9.84011e-37	4.9854e-30
Peak_794	chr5	172315066	172315762	27	11	172315275	2e-11	5.26017e-30	2.97303e-27
Peak_795	chr5	172653354	172654134	25	12	172653710	2e-11	7.55092e-33	1.8531e-26
Peak_796	chr5	172693764	172694380	23	11	172694098	1.9e-14	2.61216e-27	1.60768e-36
Peak_797	chr5	172813609	172815410	97	24	172815001	1.9e-14	4.18794e-17	2.39662e-31
Peak_798	chr5	172815935	172817082	66	16	172816297	2e-11	1.05439e-40	4.48642e-23
Peak_799	chr5	172872683	172873800	41	15	172873382	1.7e-08	1.28233e-45	2.36102e-14
Peak_800	chr5	175687904	175688844	57	21	175688203	1.9e-14	5.16416e-40	5.44879e-29
Peak_801	chr5	176905801	176906547	30	11	176906115	9.8e-21	2.23357e-13	1.18768e-32
Peak_802	chr5	180566198	180566715	23	14	180566455	2e-11	4.40555e-37	1.47979e-20
Peak_803	chr6	3923520	3924112	28	10	3923618	1.1e-05	8.14704e-14	1.66955e-11
Peak_804	chr6	4303648	4304499	32	10	4304170	1.1e-05	9.66051e-24	2.18288e-10
Peak_805	chr6	4677984	4678777	31	10	4678332	2e-11	5.29663e-39	1.22857e-23
Peak_806	chr6	9589726	9591248	57	11	9590299	2e-11	2.32274e-35	1.21479e-23
Peak_807	chr6	9874177	9875143	53	17	9874742	1.9e-14	7.03072e-30	3.41586e-21
Peak_808	chr6	10431093	10432058	39	13	10431304	1.7e-08	5.236e-54	3.1864e-15
Peak_809	chr6	10539023	10540133	36	11	10539742	1.7e-08	3.83707e-27	9.53894e-14
Peak_810	chr6	10867126	10868001	35	13	10867736	1.5e-17	2.99226e-17	4.1096e-26
Peak_811	chr6	10886081	10887050	82	40	10886666	1.5e-17	6.25173e-81	1.03633e-39
Peak_812	chr6	11537073	11537593	19	9	11537293	2e-11	3.74973e-60	5.62989e-19
Peak_813	chr6	11721866	11722512	25	10	11722229	6e-34	6.88652e-213	6.80299e-100
Peak_814	chr6	11758022	11759150	35	9	11758521	3e-27	3.03389e-129	4.33711e-72
Peak_815	chr6	11793013	11794416	64	16	11793764	1.1e-05	1.4388e-23	1.24177e-08
Peak_816	chr6	11878797	11879942	45	13	11879322	2e-11	8.35603e-51	4.3013e-17
Peak_817	chr6	12580606	12581234	20	9	12581105	1.7e-08	7.85236e-19	5.52713e-17
Peak_818	chr6	12685559	12686136	22	12	12685932	1.7e-08	4.33511e-42	5.09918e-19
Peak_819	chr6	13444643	13445131	18	12	13444850	1.9e-14	5.37032e-52	3.96917e-39
Peak_820	chr6	14109178	14110332	46	13	14109819	2e-11	2.26464e-55	2.4581e-22
Peak_821	chr6	14713698	14714970	75	38	14714299	1.7e-08	3.71535e-64	3.24863e-15
Peak_822	chr6	16820547	16821836	56	12	16821257	1.7e-08	6.66807e-16	2.04221e-15
Peak_823	chr6	16875583	16879043	196	48	16877151	1.1e-05	3.05492e-35	2.7555e-13
Peak_824	chr6	17017679	17018837	40	11	17018554	1.4e-30	1.18032e-128	1.30918e-116
Peak_825	chr6	17386107	17387525	46	13	17387138	1.1e-05	9.52796e-29	3.97558e-18
Peak_826	chr6	17697591	17698158	23	12	17697867	1.1e-05	1.98609e-18	2.20917e-06
Peak_827	chr6	17971930	17973264	49	19	17972624	1.1e-05	3.67282e-14	1.67121e-09
Peak_828	chr6	17973465	17974508	34	14	17974150	9.8e-21	4.7863e-92	2.38726e-35
Peak_829	chr6	18415040	18416150	70	16	18415243	1.7e-08	3.12608e-27	1.54775e-14
Peak_830	chr6	22988751	22989619	47	18	22989439	1.7e-08	4.69894e-15	2.40176e-10
Peak_831	chr6	23943734	23944323	41	27	23944113	2e-11	1.1508e-47	2.09604e-19
Peak_832	chr6	24336597	24337406	29	11	24337030	1.1e-05	1.36773e-36	1.87629e-15
Peak_833	chr6	24440372	24440874	18	13	24440709	1.1e-05	2.01372e-18	3.98804e-10
Peak_834	chr6	26153086	26154658	62	12	26153610	7.1e-55	6.5013e-259	1.07647e-299
Peak_835	chr6	26230834	26231824	45	15	26231222	1.1e-05	5.19996e-16	5.97668e-09
Peak_836	chr6	26459596	26460285	38	21	26459935	1.1e-05	4.02717e-27	9.50473e-10
Peak_837	chr6	26640861	26641776	46	20	26641077	9.8e-21	2.97852e-127	3.30674e-51
Peak_838	chr6	26703697	26704512	28	10	26704065	1.5e-17	1.37404e-123	9.81296e-52
Peak_839	chr6	27202691	27203481	40	16	27203105	1.1e-05	4.81948e-20	4.44017e-13
Peak_840	chr6	27370941	27371411	25	20	27371200	2e-11	5.30884e-66	2.36483e-22
Peak_841	chr6	27554363	27555906	58	12	27554618	1.9e-14	2.36592e-85	2.11787e-45
Peak_842	chr6	27668168	27668831	28	12	27668520	1.1e-05	1.48252e-20	4.26285e-11
Peak_843	chr6	27828128	27829497	48	14	27828252	5.8e-24	1.03039e-128	7.93963e-49
Peak_844	chr6	27866974	27867428	28	18	27867091	1.1e-05	8.59014e-26	2.17636e-08
Peak_845	chr6	27871360	27872101	28	12	27871702	3e-27	5.08159e-96	6.95505e-91
Peak_846	chr6	28287941	28289271	39	14	28288765	2.2e-08	1.94984e-28	4.98081e-15
Peak_847	chr6	28327684	28328667	35	17	28328039	2.5e-17	2.46037e-92	6.4506e-53
Peak_848	chr6	28664851	28665751	52	17	28665202	2.2e-08	1.65196e-20	6.62217e-11
Peak_849	chr6	28723758	28725765	50	11	28724022	6.5e-27	2.5704e-135	4.47404e-82
Peak_850	chr6	29527060	29527709	31	14	29527341	2.2e-08	6.83912e-43	3.85212e-18
Peak_851	chr6	30603137	30604145	37	12	30603931	2.9e-14	1.36144e-100	9.84464e-44
Peak_852	chr6	30687830	30688478	25	12	30688191	3.3e-30	6.59174e-46	1.29837e-69
Peak_853	chr6	30857450	30858232	31	11	30857758	2.8e-11	6.32412e-50	1.86466e-21
Peak_854	chr6	31083299	31083953	30	16	31083651	2.8e-11	4.56037e-30	3.02901e-18
Peak_855	chr6	38004012	38005156	53	22	38004820	2.9e-14	6.5013e-13	9.09494e-23
Peak_856	chr6	41026491	41027386	37	12	41027264	2.8e-11	1.45881e-48	5.89115e-33
Peak_857	chr6	41993071	41993771	33	17	41993479	2.2e-08	6.91831e-45	2.92012e-13
Peak_858	chr6	45281788	45286839	214	14	45285658	1.3e-05	1.09396e-18	2.68263e-10
Peak_859	chr6	45299846	45300410	24	13	45300102	2.5e-17	2.00447e-49	4.19469e-27
Peak_860	chr6	45725900	45726805	36	16	45726487	2.2e-08	1.60694e-19	1.66533e-12
Peak_861	chr6	45730928	45732383	69	13	45731707	2.2e-08	4.76431e-13	6.71429e-14
Peak_862	chr6	47110460	47111043	27	10	47110827	2.2e-08	6.66807e-16	8.37529e-13
Peak_863	chr6	48902303	48903717	57	11	48903240	2.2e-08	7.56833e-32	1.03681e-20
Peak_864	chr6	49208119	49209172	110	60	49208697	1.3e-05	3.22107e-23	4.72498e-12
Peak_865	chr6	49607545	49608411	29	14	49607879	1.3e-05	9.86279e-38	2.39994e-11
Peak_866	chr6	49616737	49617549	40	17	49617217	2.2e-08	4.72063e-20	8.19596e-12
Peak_867	chr6	51693511	51694125	61	36	51693861	2.8e-11	7.62079e-15	1.78525e-16
Peak_868	chr6	52539409	52540383	42	13	52539861	1.3e-05	2.14289e-13	1.31583e-12
Peak_869	chr6	56514942	56516281	55	13	56515709	1.3e-05	3.04789e-32	3.40973e-08
Peak_870	chr6	56615245	56616159	44	16	56615849	2.2e-08	2.74157e-36	1.15958e-12
Peak_871	chr6	56685904	56688856	96	12	56686106	1.3e-05	6.66807e-16	2.26569e-12
Peak_872	chr6	56702235	56702984	39	18	56702653	2.2e-08	2.12324e-48	6.2273e-07
Peak_873	chr6	56822396	56824411	64	11	56822833	2.2e-08	3.2434e-24	6.44614e-14
Peak_874	chr6	57240469	57241403	34	11	57241009	1.3e-05	7.37904e-28	1.19399e-09
Peak_875	chr6	57458450	57459937	88	30	57459075	1.5e-33	6.83912e-95	9.28325e-94
Peak_876	chr6	64765007	64765633	26	12	64765291	3.9e-12	1.39637e-57	1.57217e-18
Peak_877	chr6	68450319	68451634	119	44	68451371	5e-09	2.60615e-28	5.69771e-17
Peak_878	chr6	68543340	68543986	52	32	68543778	3.9e-12	8.95365e-76	1.17761e-23
Peak_879	chr6	69705187	69706534	103	51	69705941	4.8e-06	2.46604e-32	3.39524e-10
Peak_880	chr6	72170407	72171901	56	15	72171292	4.8e-06	8.8308e-41	4.33212e-12
Peak_881	chr6	72234999	72236359	50	15	72235626	5e-09	3.48337e-32	1.09119e-11
Peak_882	chr6	73754070	73755071	63	32	73754355	4.8e-06	2.47742e-24	1.73464e-08
Peak_883	chr6	74470556	74471233	32	14	74470765	4.8e-06	2.0893e-19	2.28376e-08
Peak_884	chr6	74569933	74570746	35	12	74570460	4.8e-06	5.87489e-23	2.36663e-08
Peak_885	chr6	75373068	75373839	26	12	75373357	4.8e-06	1.25314e-15	3.56164e-07
Peak_886	chr6	75949296	75950324	31	16	75949721	4.8e-06	6.82339e-34	4.07352e-08
Peak_887	chr6	76083273	76084733	90	29	76083747	5e-09	2.01372e-18	5.49288e-14
Peak_888	chr6	81220524	81221229	29	12	81220870	5e-09	2.65461e-51	1.13815e-14
Peak_889	chr6	82747958	82748879	30	14	82748483	7.7e-29	3.34195e-105	5.04894e-82
Peak_890	chr6	83007104	83007952	32	18	83007429	3.9e-12	3.71535e-24	1.23084e-16
Peak_891	chr6	83966174	83966805	26	14	83966437	5e-09	7.12853e-15	9.76338e-13
Peak_892	chr6	86169731	86170575	32	11	86170272	4.8e-06	3.17687e-28	3.15297e-10
Peak_893	chr6	91135073	91136341	54	13	91135791	1.3e-18	9.2683e-21	6.90717e-29
Peak_894	chr6	91661445	91663119	61	19	91662226	4.8e-06	1.80717e-56	2.02614e-09
Peak_895	chr6	94445350	94445952	24	13	94445592	1.3e-18	1.07895e-95	2.29298e-28
Peak_896	chr6	97877012	97877872	36	14	97877623	3.9e-12	6.5013e-49	2.44006e-37
Peak_897	chr6	100123036	100123843	33	12	100123318	4.8e-06	1.48252e-30	2.8167e-10
Peak_898	chr6	100487459	100488531	49	20	100488043	2.4e-32	6.15177e-140	1.39412e-70
Peak_899	chr6	100854683	100855460	34	14	100855233	3.9e-12	6.03949e-54	2.35776e-21
Peak_900	chr6	105957888	105958454	22	11	105958190	4.8e-06	6.223e-37	5.50935e-11
Peak_901	chr6	105987017	105987809	39	19	105987601	4.8e-06	1.45546e-15	1.67911e-07
Peak_902	chr6	106150755	106151465	44	14	106151171	3.9e-12	2.02768e-18	3.12176e-19
Peak_903	chr6	106162894	106164040	49	12	106163544	5e-09	9.57194e-37	1.22067e-14
Peak_904	chr6	106735828	106737572	60	11	106736651	1.3e-18	3.63078e-61	1.24537e-46
Peak_905	chr6	106747308	106747958	28	12	106747583	3.9e-12	2.76058e-31	1.89592e-09
Peak_906	chr6	107669692	107670184	20	12	107670018	5e-09	3.11889e-36	3.06196e-14
Peak_907	chr6	108991669	108993482	73	21	108992246	5e-09	1.46893e-30	1.15744e-15
Peak_908	chr6	109008971	109009903	48	20	109009527	5e-09	6.44169e-37	6.75927e-15
Peak_909	chr6	110121075	110122887	128	57	110122216	5e-09	7.51623e-51	3.45223e-24
Peak_910	chr6	110133044	110133627	27	14	110133291	3.9e-12	4.47713e-47	1.16305e-20
Peak_911	chr6	110937403	110938444	37	14	110937860	4.8e-06	3.99025e-14	5.15229e-10
Peak_912	chr6	110955793	110957075	64	18	110956522	4.8e-06	4.06443e-36	6.75616e-11
Peak_913	chr6	112000941	112001836	36	11	112001232	4.8e-06	6.223e-22	5.00495e-16
Peak_914	chr6	112018630	112020232	71	16	112019583	4.8e-06	3.8815e-22	8.48203e-12
Peak_915	chr6	112400894	112402117	67	15	112401286	5e-09	7.96159e-13	3.10527e-18
Peak_916	chr6	112631449	112633774	79	14	112632083	5e-09	1.72982e-36	8.27561e-15
Peak_917	chr6	112649607	112651248	60	15	112650488	5.7e-22	8.41395e-123	7.69308e-46
Peak_918	chr6	112759802	112760748	41	18	112760436	4.8e-06	8.77001e-26	6.55994e-14
Peak_919	chr6	113780523	113781268	25	12	113780626	4.8e-06	3.99025e-14	1.96051e-10
Peak_920	chr6	114336925	114337438	23	18	114337263	3.9e-12	9.35406e-75	3.99025e-17
Peak_921	chr6	116696231	116697116	38	15	116696566	3.9e-12	1.1324e-25	2.89801e-19
Peak_922	chr6	116875117	116876203	51	18	116875725	3.9e-12	1.70216e-21	2.07635e-18
Peak_923	chr6	116939173	116940678	57	12	116939525	4.8e-06	1.02329e-25	1.66955e-11
Peak_924	chr6	117597385	117598391	39	12	117598093	2.5e-15	7.58578e-84	1.1896e-27
Peak_925	chr6	117875933	117877183	53	13	117876651	4.8e-06	3.11172e-14	4.12003e-11
Peak_926	chr6	117918928	117920447	53	15	117919990	3.9e-12	7.14496e-57	3.36202e-26
Peak_927	chr6	118815590	118816756	51	15	118816511	4.8e-06	6.74528e-30	2.59436e-07
Peak_928	chr6	119228247	119228787	28	17	119228511	5e-09	5.26017e-41	1.67764e-19
Peak_929	chr6	119259087	119259871	32	11	119259365	4.8e-06	8.31764e-26	2.38451e-11
Peak_930	chr6	119903981	119904465	23	12	119904080	4.8e-06	1.43219e-30	5.01026e-08
Peak_931	chr6	122189282	122189693	21	15	122189475	4.8e-06	3.87258e-27	8.28514e-11
Peak_932	chr6	125408513	125409697	51	17	125409095	3.9e-12	4.54988e-66	5.20116e-22
Peak_933	chr6	128932491	128933468	41	10	128932823	4.8e-06	5.00035e-20	2.65155e-13
Peak_934	chr6	130383681	130384328	23	12	130384058	2.5e-15	6.13762e-21	7.8759e-21
Peak_935	chr6	131469723	131470436	27	12	131470156	7.7e-29	1.76604e-63	1.49934e-38
Peak_936	chr6	131522280	131522838	22	11	131522616	4.8e-06	2.28034e-14	2.61939e-11
Peak_937	chr6	131990783	131991586	29	9	131991122	5e-09	8.74984e-13	4.56457e-16
Peak_938	chr6	132447364	132448218	31	11	132447971	4.8e-06	4.16869e-46	8.86135e-15
Peak_939	chr6	132696696	132697661	46	18	132697302	3.9e-12	6.80769e-71	9.57414e-36
Peak_940	chr6	133972232	133973185	38	9	133972735	4.8e-06	4.44631e-20	6.77798e-13
Peak_941	chr6	134540214	134542246	49	12	134541446	4.8e-06	3.99025e-14	1.26258e-08
Peak_942	chr6	134899814	134900592	37	16	134900151	5e-09	1.00693e-23	8.37529e-17
Peak_943	chr6	134913951	134914950	37	12	134914331	5e-09	6.79204e-30	1.02376e-25
Peak_944	chr6	135270966	135272545	52	12	135272147	4.8e-06	1.30317e-17	8.35795e-16
Peak_945	chr6	136377567	136378287	34	16	136378132	4.8e-06	9.33254e-28	8.35795e-16
Peak_946	chr6	137110566	137111863	83	35	137111191	2.2e-25	1.47571e-47	2.11982e-62
Peak_947	chr6	138651382	138652027	27	11	138651772	4.8e-06	2.30144e-29	7.44218e-13
Peak_948	chr6	140070679	140072333	51	13	140071902	4.8e-06	3.11172e-14	2.90804e-09
Peak_949	chr6	140406027	140406640	34	16	140406427	5e-09	1.07152e-30	9.79941e-19
Peak_950	chr6	140433962	140435195	41	12	140434921	4.8e-06	3.0903e-52	3.78007e-23
Peak_951	chr6	147016490	147016936	21	15	147016791	2.5e-15	2.30144e-78	6.90399e-28
Peak_952	chr6	149309665	149311139	126	52	149310113	3.9e-12	7.8886e-36	9.39291e-28
Peak_953	chr6	149374797	149375318	24	13	149375148	2.5e-15	4.73151e-48	1.65501e-33
Peak_954	chr6	152267947	152269163	116	64	152268767	5e-09	5.80764e-42	8.35603e-19
Peak_955	chr6	152279398	152280241	34	15	152279795	2.5e-15	6.63743e-88	3.05492e-36
Peak_956	chr6	155856293	155856816	20	10	155856464	5e-09	2.2751e-39	6.98876e-25
Peak_957	chr6	158381200	158382018	46	23	158381660	3.9e-12	7.60326e-57	1.32221e-16
Peak_958	chr6	161592648	161593537	49	22	161593033	5e-09	2.83139e-39	5.81835e-18
Peak_959	chr6	161747650	161748058	21	10	161747954	5e-09	3.74973e-18	9.5918e-13
Peak_960	chr6	166024938	166026018	39	9	166025150	4.8e-06	3.56451e-47	6.9952e-19
Peak_961	chr6	166051069	166052439	44	16	166051430	4.8e-06	1.71791e-49	6.79204e-15
Peak_962	chr6	169104288	169104963	44	24	169104589	2.5e-15	3.3266e-96	6.35185e-43
Peak_963	chr6	169215182	169216117	41	13	169215577	5e-09	1.03753e-36	2.21973e-15
Peak_964	chr6	169239190	169239978	31	13	169239405	5e-09	3.1989e-48	2.55447e-18
Peak_965	chr7	1886752	1887863	44	18	1887418	5e-09	7.4817e-15	1.88031e-06
Peak_966	chr7	7445044	7445578	23	13	7445195	5.7e-22	3.27341e-140	2.47514e-63
Peak_967	chr7	13926255	13926784	24	12	13926548	4.8e-06	2.98538e-34	4.94174e-09
Peak_968	chr7	14612818	14613481	37	21	14613125	3.9e-12	1.10408e-55	6.66807e-32
Peak_969	chr7	15394200	15394905	52	39	15394431	5e-09	3.75837e-34	5.03037e-21
Peak_970	chr7	20225692	20226577	29	10	20226057	4.8e-06	1.02565e-18	1.3718e-09
Peak_971	chr7	22578846	22579653	36	17	22579214	4.8e-06	1.07895e-16	2.53105e-14
Peak_972	chr7	23868140	23868614	38	21	23868384	2.2e-25	2.30675e-156	2.03751e-88
Peak_973	chr7	28043137	28043886	30	12	28043429	4.8e-06	2.06538e-32	2.71138e-10
Peak_974	chr7	28047507	28048285	28	11	28047744	4.8e-06	4.22669e-41	2.02815e-13
Peak_975	chr7	30484371	30484869	23	18	30484605	4.8e-06	7.90679e-57	1.43219e-20
Peak_976	chr7	30788847	30790030	60	30	30789596	4.8e-06	5.88844e-16	1.33814e-12
Peak_977	chr7	33985780	33986503	36	14	33986307	3.9e-12	5.39511e-93	2.97098e-46
Peak_978	chr7	33992897	33993941	33	15	33993618	5e-09	1.87932e-16	1.84587e-16
Peak_979	chr7	34097377	34098417	55	20	34097863	4.8e-06	3.27341e-27	1.17978e-12
Peak_980	chr7	36422568	36423284	65	32	36422918	3.9e-12	1.1508e-81	3.58509e-29
Peak_981	chr7	44741440	44741975	22	12	44741627	5e-09	3.38844e-24	1.41156e-13
Peak_982	chr7	46151230	46152071	42	17	46151694	4.8e-06	4.94311e-18	1.25881e-09
Peak_983	chr7	53235441	53235857	21	16	53235621	2.5e-15	1.32739e-68	1.17679e-25
Peak_984	chr7	61605972	61608029	3988	856	61606372	7.7e-29	5.236e-163	4.57931e-78
Peak_985	chr7	75554612	75555157	25	10	75554776	5e-09	2.50035e-41	4.6153e-16
Peak_986	chr7	75758726	75759632	42	16	75758904	5e-09	2.67301e-21	3.69403e-18
Peak_987	chr7	76799114	76799532	18	11	76799268	4.8e-06	3.21366e-16	7.86376e-09
Peak_988	chr7	76893534	76894552	38	10	76893772	4.8e-06	5.99791e-38	2.13944e-12
Peak_989	chr7	79612993	79613741	36	15	79613246	4.8e-06	1.01859e-19	1.3119e-12
Peak_990	chr7	80189689	80190701	46	14	80190295	5e-09	3.10456e-22	1.1358e-22
Peak_991	chr7	80338324	80339148	72	31	80338912	1.3e-18	8.51138e-103	2.01697e-36
Peak_992	chr7	80409329	80410224	42	12	80409669	3.9e-12	6.62217e-33	1.23823e-24
Peak_993	chr7	81151955	81152808	38	15	81152356	4.8e-06	9.35406e-31	1.23831e-08
Peak_994	chr7	82272611	82273169	23	15	82272963	5e-09	1.57761e-24	3.0493e-15
Peak_995	chr7	83879312	83880332	43	13	83879641	1.3e-18	3.25837e-97	8.94129e-43
Peak_996	chr7	84603093	84603740	26	15	84603393	5e-09	8.37529e-35	5.63897e-23
Peak_997	chr7	92102163	92102751	24	10	92102405	4.8e-06	1.00693e-23	4.32215e-15
Peak_998	chr7	93650478	93651205	46	24	93650666	1.3e-18	2.10378e-89	4.96478e-37
Peak_999	chr7	93842861	93843444	22	13	93843155	4.8e-06	2.47172e-16	6.78625e-06
Peak_1000	chr7	98146904	98147832	56	30	98147223	3.9e-12	1.99986e-70	4.2063e-30
Peak_1001	chr7	98627222	98628479	89	41	98627755	3.9e-12	2.33346e-73	5.90609e-30
Peak_1002	chr7	98999007	99001163	186	67	99000578	8.2e-17	6.18016e-120	2.36755e-57
Peak_1003	chr7	100161231	100161833	34	17	100161486	6.3e-11	2.66686e-65	4.59198e-24
Peak_1004	chr7	100551760	100552865	47	15	100552272	4e-08	1.22462e-31	3.93459e-12
Peak_1005	chr7	101820588	101821344	30	13	101821110	7.9e-14	1.35831e-38	1.39444e-23
Peak_1006	chr7	102774886	102775648	31	12	102775280	4e-08	1.57398e-21	5.08979e-13
Peak_1007	chr7	104747872	104749027	63	28	104748543	7.9e-14	1.27644e-41	3.07822e-24
Peak_1008	chr7	104908467	104909581	56	21	104909239	1.9e-05	2.37684e-15	8.62681e-10
Peak_1009	chr7	105644013	105645532	56	12	105644344	4e-08	8.26038e-14	6.47739e-13
Peak_1010	chr7	106106754	106107833	44	12	106107276	1.9e-05	8.79023e-15	6.56145e-13
Peak_1011	chr7	106145531	106146638	45	20	106146163	6.3e-11	1.20504e-51	3.84503e-27
Peak_1012	chr7	106203087	106203785	32	14	106203518	8.2e-17	4.52898e-46	5.65067e-48
Peak_1013	chr7	106276265	106277203	29	10	106276680	1.9e-05	1.38357e-14	6.97429e-11
Peak_1014	chr7	115782102	115782748	28	13	115782380	4e-08	2.19786e-57	2.98195e-20
Peak_1015	chr7	126865070	126865580	21	14	126865254	4e-08	1.61808e-13	1.23112e-14
Peak_1016	chr7	129375773	129376853	42	15	129376258	4e-08	4.77529e-33	2.5229e-13
Peak_1017	chr7	129782748	129783877	38	11	129783497	1.9e-05	2.93765e-14	4.76102e-11
Peak_1018	chr7	129915895	129916983	47	13	129916294	4e-08	8.72971e-17	2.09604e-19
Peak_1019	chr7	130173943	130174565	29	13	130174224	4e-08	1.96789e-22	4.17734e-19
Peak_1020	chr7	130188556	130189571	36	13	130189076	7.9e-14	8.95365e-39	3.74628e-34
Peak_1021	chr7	130209408	130210537	80	37	130210134	1.9e-05	8.05378e-17	1.07671e-14
Peak_1022	chr7	130222433	130223949	59	20	130222711	4e-08	3.22107e-23	2.35126e-18
Peak_1023	chr7	130247207	130249488	109	15	130247506	4e-08	1.0617e-14	1.03419e-12
Peak_1024	chr7	130295033	130296871	59	12	130295867	1.4e-32	1.58125e-15	5.2517e-71
Peak_1025	chr7	130499652	130500582	30	11	130500134	1.9e-05	5.90201e-22	1.07127e-11
Peak_1026	chr7	130968392	130969615	44	12	130968967	7.9e-14	4.05509e-33	3.15137e-11
Peak_1027	chr7	134034926	134036129	59	21	134035728	4e-08	2.38781e-17	1.51496e-16
Peak_1028	chr7	138211061	138211555	23	15	138211404	7.9e-14	5.72796e-49	1.41189e-37
Peak_1029	chr7	139120518	139121591	40	14	139120861	4e-08	1.21619e-20	1.15186e-14
Peak_1030	chr7	140708709	140709841	44	14	140709011	2.5e-29	1.15611e-54	4.56667e-62
Peak_1031	chr7	140932079	140932847	38	14	140932406	6.3e-11	2.05116e-16	3.97466e-24
Peak_1032	chr7	141370710	141371404	31	14	141370992	4e-08	1.20226e-23	3.00262e-19
Peak_1033	chr7	141829811	141830383	24	13	141830034	6.3e-11	2.88403e-26	7.00487e-21
Peak_1034	chr7	141846888	141847572	25	13	141847148	7.9e-14	6.68344e-42	3.6166e-27
Peak_1035	chr7	142215478	142216401	35	14	142215960	4e-08	2.2751e-15	9.17698e-24
Peak_1036	chr7	148561089	148562497	43	12	148561735	1.9e-05	2.97852e-22	1.9611e-12
Peak_1037	chr7	150808642	150809590	60	32	150809083	1.9e-05	8.89201e-20	3.92971e-09
Peak_1038	chr7	151081977	151082717	38	16	151082297	1.9e-05	1.40929e-14	1.43847e-11
Peak_1039	chr7	152958074	152958687	29	19	152958369	1.9e-05	3.4435e-35	1.90678e-11
Peak_1040	chr7	156696578	156697704	58	23	156697086	6.3e-11	1.25026e-44	1.85183e-17
Peak_1041	chr8	10021755	10022689	39	18	10022134	1.4e-32	2.32809e-165	4.40555e-145
Peak_1042	chr8	10283809	10284396	29	16	10283973	7.9e-14	5.70164e-46	7.88497e-27
Peak_1043	chr8	11410686	11411185	27	15	11411026	1.9e-05	4.1783e-20	1.4816e-10
Peak_1044	chr8	18888252	18889002	50	23	18888748	4e-08	1.89671e-18	2.76312e-20
Peak_1045	chr8	19085598	19087023	65	22	19086627	5.1e-81	5.17607e-166	0
Peak_1046	chr8	19199988	19201070	47	11	19200574	6.3e-11	1.38995e-19	2.93968e-18
Peak_1047	chr8	21121073	21121585	23	16	21121422	4e-08	7.81628e-15	2.07014e-13
Peak_1048	chr8	23034438	23035020	33	21	23034757	6.3e-11	1.99986e-17	2.98195e-20
Peak_1049	chr8	27510436	27510969	21	11	27510737	5.7e-23	2.81838e-34	2.8622e-57
Peak_1050	chr8	28522054	28523029	36	12	28522691	6.3e-11	1.89234e-42	3.17614e-31
Peak_1051	chr8	29163154	29163910	27	9	29163559	7.9e-14	1.19399e-28	7.73036e-59
Peak_1052	chr8	29578541	29579517	41	15	29578772	4e-26	3.48337e-109	8.15643e-60
Peak_1053	chr8	29585516	29586515	56	24	29586072	1.9e-05	5.98412e-17	1.69547e-10
Peak_1054	chr8	29665488	29666277	35	11	29665803	4e-08	7.70903e-17	3.59501e-25
Peak_1055	chr8	30699909	30700542	27	14	30700201	4e-08	1.64816e-49	1.13423e-31
Peak_1056	chr8	30781096	30782257	45	15	30781431	4e-08	1.51705e-95	1.26853e-54
Peak_1057	chr8	32203841	32205098	52	17	32204183	8.2e-17	1.52055e-58	1.04136e-42
Peak_1058	chr8	32299917	32300979	42	15	32300622	6.3e-11	1.08893e-33	9.9954e-30
Peak_1059	chr8	32308403	32309362	54	16	32308869	2.5e-29	3.04789e-132	1.40605e-102
Peak_1060	chr8	33190456	33191433	36	13	33190999	8.2e-17	3.17687e-32	4.74898e-41
Peak_1061	chr8	33861811	33862329	40	24	33861946	5.7e-23	4.38531e-51	3.09528e-45
Peak_1062	chr8	35463863	35464439	21	12	35464210	6.3e-11	1.64437e-22	2.34693e-15
Peak_1063	chr8	38361500	38362267	27	12	38361848	3.5e-39	6.08135e-210	2.5527e-180
Peak_1064	chr8	38976439	38976928	26	15	38976644	4e-08	3.58922e-19	1.65997e-17
Peak_1065	chr8	39014437	39015957	52	14	39015002	1.9e-05	1.88365e-17	2.3582e-09
Peak_1066	chr8	41097029	41097547	21	12	41097320	4e-08	3.1842e-27	3.43637e-17
Peak_1067	chr8	43945991	43946426	25	25	43946232	6.3e-11	1.88365e-28	1.03896e-20
Peak_1068	chr8	48506297	48507184	37	10	48506720	1.9e-05	1.07895e-16	3.0778e-09
Peak_1069	chr8	49664957	49665784	46	13	49665504	1.4e-37	4.72063e-243	8.41395e-152
Peak_1070	chr8	51649016	51649438	29	22	51649200	1.5e-14	9.84011e-26	5.66631e-30
Peak_1071	chr8	52469423	52470553	46	12	52470195	1.5e-08	1.84927e-19	1.04376e-21
Peak_1072	chr8	55617237	55618159	45	20	55617625	1.5e-08	6.83912e-43	6.40619e-15
Peak_1073	chr8	59876492	59877001	31	14	59876837	1.5e-14	1.38038e-20	1.54632e-20
Peak_1074	chr8	59925136	59926841	59	14	59926289	1.1e-17	8.01678e-109	6.43576e-70
Peak_1075	chr8	63115615	63116804	74	35	63116301	1e-05	2.0893e-19	9.9954e-17
Peak_1076	chr8	66909207	66909784	21	13	66909528	1e-05	3.12608e-39	2.10911e-14
Peak_1077	chr8	67048555	67049308	33	13	67048778	1.7e-11	1.18577e-26	1.43219e-12
Peak_1078	chr8	67545833	67546670	34	12	67546225	1.7e-11	9.2683e-43	1.23737e-31
Peak_1079	chr8	67581818	67582952	49	12	67582718	1.5e-08	6.30957e-13	2.61216e-15
Peak_1080	chr8	67608110	67608850	32	10	67608340	1.5e-14	7.99834e-45	8.3946e-22
Peak_1081	chr8	67610223	67612091	77	13	67610720	1.1e-17	3.64754e-95	4.73915e-61
Peak_1082	chr8	69996681	69997575	32	12	69996959	1e-05	4.52898e-19	4.29438e-11
Peak_1083	chr8	70042020	70043126	48	15	70042749	1.5e-14	3.55631e-28	2.11739e-26
Peak_1084	chr8	70063899	70065733	55	15	70064094	1.5e-08	2.2751e-36	4.89553e-13
Peak_1085	chr8	74635794	74636324	30	16	74635967	1.7e-11	6.71429e-43	1.80468e-13
Peak_1086	chr8	77480675	77481483	45	15	77480979	1.1e-17	2.8119e-37	7.82348e-39
Peak_1087	chr8	77499383	77499922	22	9	77499614	1.4e-37	5.37032e-102	1.52055e-103
Peak_1088	chr8	77505958	77506472	19	13	77506205	1.5e-08	1.75388e-43	4.29042e-18
Peak_1089	chr8	77872376	77874219	65	11	77873350	1e-05	5.47016e-20	3.90562e-10
Peak_1090	chr8	78029675	78030361	34	14	78030122	1.1e-17	3.77572e-66	2.52988e-42
Peak_1091	chr8	78192529	78194313	51	11	78193018	7.2e-21	3.35738e-144	2.65094e-68
Peak_1092	chr8	79657787	79659788	113	37	79658578	1.5e-08	6.91831e-37	8.75588e-16
Peak_1093	chr8	81101164	81101777	23	11	81101426	2.7e-09	1.94089e-19	6.49531e-25
Peak_1094	chr8	81163773	81165119	61	18	81164797	3.2e-06	4.51856e-43	1.14789e-12
Peak_1095	chr8	81374682	81375143	19	11	81374841	3.2e-06	5.10505e-35	1.99287e-09
Peak_1096	chr8	82125387	82126151	33	11	82125582	7e-06	5.71479e-19	9.27897e-12
Peak_1097	chr8	82853509	82854138	25	13	82853866	7e-06	2.33346e-27	8.19219e-12
Peak_1098	chr8	82900814	82901686	49	18	82901095	7e-06	7.53356e-21	3.90481e-11
Peak_1099	chr8	83313516	83314409	38	12	83313782	8.2e-12	1.76198e-30	3.56369e-17
Peak_1100	chr8	83332489	83333067	27	12	83332869	8.2e-12	7.39605e-33	3.95822e-20
Peak_1101	chr8	83643085	83643969	37	18	83643792	8.7e-09	2.44343e-27	6.01589e-19
Peak_1102	chr8	83749864	83751196	57	14	83750856	8.2e-12	7.26106e-61	1.07771e-25
Peak_1103	chr8	87386508	87387187	57	41	87386858	8.7e-09	3.68129e-23	5.06641e-12
Peak_1104	chr8	88814982	88815607	25	13	88815262	8.2e-12	1.09396e-17	2.00586e-21
Peak_1105	chr8	90693088	90693681	25	14	90693395	8.7e-09	9.7499e-18	1.05633e-13
Peak_1106	chr8	94927848	94928672	29	12	94928047	7e-06	3.60579e-19	6.04366e-10
Peak_1107	chr8	95286079	95286747	36	18	95286432	6.1e-15	7.19449e-16	3.56615e-24
Peak_1108	chr8	95719919	95720401	27	18	95720107	7e-06	8.37529e-37	5.99515e-13
Peak_1109	chr8	97418983	97419997	35	11	97419781	5.1e-35	7.32825e-195	3.02482e-90
Peak_1110	chr8	97987241	97987685	22	13	97987509	6.1e-15	3.31894e-65	8.48008e-33
Peak_1111	chr8	110818626	110819509	30	11	110819092	7e-06	9.50605e-17	2.67424e-11
Peak_1112	chr8	113041096	113042039	59	36	113041737	7e-06	4.44631e-20	7.97076e-16
Peak_1113	chr8	118702261	118703033	31	12	118702548	7e-06	8.79023e-15	1.01859e-10
Peak_1114	chr8	118727691	118728314	24	12	118728029	7e-06	1.7338e-24	4.74002e-07
Peak_1115	chr8	119059286	119060325	41	15	119059758	8.7e-09	8.55067e-39	8.27561e-17
Peak_1116	chr8	119085865	119086797	41	13	119086198	8.7e-09	1.4388e-15	3.25312e-18
Peak_1117	chr8	119092197	119093418	38	13	119092993	8.7e-09	2.65461e-23	1.11173e-14
Peak_1118	chr8	119413677	119415221	82	18	119414416	8.7e-09	1.39637e-37	2.97996e-10
Peak_1119	chr8	119514378	119514945	23	15	119514670	8.2e-12	3.99945e-26	5.23359e-18
Peak_1120	chr8	119520595	119521722	44	20	119521348	2e-21	2.50611e-125	3.81329e-62
Peak_1121	chr8	119521928	119522620	28	14	119522169	5.1e-35	3.22849e-87	7.75175e-74
Peak_1122	chr8	119716158	119717546	48	13	119716804	6.1e-15	1.61436e-88	1.27644e-38
Peak_1123	chr8	120327533	120328964	75	27	120328459	8.7e-09	5.83445e-47	9.62498e-23
Peak_1124	chr8	122892684	122893967	45	13	122893595	8.2e-12	3.06902e-58	2.17921e-17
Peak_1125	chr8	123770822	123771948	48	15	123771262	8.7e-09	3.23594e-39	1.88105e-14
Peak_1126	chr8	124601604	124602281	29	13	124601827	3.8e-18	6.39735e-101	4.65586e-73
Peak_1127	chr8	126082277	126082973	25	11	126082708	7e-06	8.77001e-16	1.07029e-11
Peak_1128	chr8	127628159	127629305	41	11	127629024	3.8e-18	9.61612e-105	3.8699e-34
Peak_1129	chr8	127720370	127721312	63	37	127720694	7e-06	2.19786e-35	2.90797e-09
Peak_1130	chr8	128912553	128913537	40	14	128913185	8.7e-09	1.00231e-20	1.52055e-14
Peak_1131	chr8	129050360	129051885	84	24	129050970	8.7e-09	2.95801e-13	2.42941e-16
Peak_1132	chr8	129207744	129209814	74	13	129209364	3.8e-18	7.7983e-112	2.71894e-62
Peak_1133	chr8	129265625	129266636	43	11	129266201	8.7e-09	7.17794e-24	5.2881e-24
Peak_1134	chr8	129395857	129396642	31	9	129396247	7e-06	2.1677e-15	9.01011e-08
Peak_1135	chr8	129402233	129403532	42	11	129402924	8.7e-09	3.40408e-41	2.53805e-11
Peak_1136	chr8	129403701	129407311	130	15	129404222	8.7e-09	2.64241e-24	3.87079e-15
Peak_1137	chr8	129747310	129747914	28	12	129747597	8.2e-12	6.56145e-60	1.08218e-33
Peak_1138	chr8	130788919	130789915	45	17	130789217	6.1e-15	8.24138e-40	2.23049e-23
Peak_1139	chr8	131149158	131150345	40	15	131149400	8.2e-12	1.64437e-16	2.88669e-22
Peak_1140	chr8	134114255	134115360	43	15	134114801	8.7e-09	3.14051e-17	6.62674e-17
Peak_1141	chr8	141760808	141761934	126	50	141761227	8.7e-09	2.15278e-25	3.84503e-13
Peak_1142	chr8	142066313	142067550	44	15	142067155	8.2e-12	5.71479e-19	1.28086e-17
Peak_1143	chr8	142105911	142106446	32	17	142106214	8.2e-12	5.97035e-38	3.26889e-22
Peak_1144	chr8	143166865	143168019	67	27	143167812	7e-06	2.71019e-22	1.19465e-09
Peak_1145	chr9	5812515	5813411	76	45	5812939	6.1e-15	6.36796e-58	9.77012e-22
Peak_1146	chr9	12765962	12767119	35	10	12766473	8.2e-12	1.08143e-19	4.65801e-19
Peak_1147	chr9	18480411	18481263	41	12	18480618	7e-06	8.79023e-15	3.09549e-09
Peak_1148	chr9	18966537	18967401	31	12	18967047	3.8e-18	4.2462e-48	1.08368e-34
Peak_1149	chr9	21581592	21582258	26	11	21581741	8.7e-09	9.24698e-27	9.49511e-12
Peak_1150	chr9	22087252	22088099	30	15	22087816	7e-06	6.71429e-13	2.79634e-08
Peak_1151	chr9	22092924	22093948	40	12	22093435	8.7e-09	2.22844e-17	5.81835e-18
Peak_1152	chr9	22227694	22228311	22	11	22228112	5.1e-35	1.16145e-151	6.67421e-95
Peak_1153	chr9	22671115	22673474	105	28	22671900	8.7e-09	7.17794e-24	8.87565e-20
Peak_1154	chr9	26254554	26255886	56	18	26255551	8.7e-09	5.3827e-39	1.86797e-10
Peak_1155	chr9	27509393	27510829	69	28	27509673	7e-06	6.66807e-16	1.44744e-11
Peak_1156	chr9	35281647	35282232	28	15	35281887	3.8e-18	2.46604e-114	2.05542e-57
Peak_1157	chr9	35507934	35509140	44	13	35508255	8.7e-09	1.14288e-61	3.3752e-21
Peak_1158	chr9	35892862	35894447	100	32	35894006	8.7e-09	2.15774e-13	5.31129e-17
Peak_1159	chr9	36019523	36020486	31	13	36019953	7e-06	2.60016e-16	1.2251e-10
Peak_1160	chr9	36092132	36092765	22	11	36092514	7e-06	9.07821e-37	2.88709e-10
Peak_1161	chr9	37455814	37456711	34	13	37456012	7e-06	6.06736e-35	3.63304e-09
Peak_1162	chr9	71780344	71781549	59	18	71781035	7e-06	4.64515e-18	1.33684e-09
Peak_1163	chr9	71786259	71787102	32	14	71786542	6.1e-15	1.76198e-33	3.25087e-31
Peak_1164	chr9	72218466	72219357	43	13	72219126	7e-06	1.94089e-19	1.96259e-09
Peak_1165	chr9	72758780	72759342	28	16	72759064	6.1e-15	3.155e-69	2.09749e-26
Peak_1166	chr9	73396410	73397524	69	32	73397202	4e-28	1.25893e-27	5.76501e-64
Peak_1167	chr9	74281406	74282376	36	9	74282017	8.7e-09	1.97242e-18	3.89493e-17
Peak_1168	chr9	74358709	74359560	44	15	74359129	8.2e-12	3.74111e-16	3.36047e-24
Peak_1169	chr9	74923651	74924184	25	10	74923780	6.1e-15	1.2942e-53	5.57314e-23
Peak_1170	chr9	74953929	74954766	32	13	74954390	7e-06	4.48745e-20	1.13136e-14
[truncated: 89 more rows]
