# Supplementary material for: Tethering of the Conserved piggyBac Transposase Fusion Protein CSB-PGBD3 to Chromosomal AP-1 Proteins Regulates Expression of Nearby Genes in Humans
Source: PLoS Genet. 2012 Sep 27;8(9):e1002972. doi: 10.1371/journal.pgen.1002972 (PMC3459987; doi:10.1371/journal.pgen.1002972)
Supplement: Table S6 — 105 CSB-PGBD3 peaks overlap at least 10 of 18 RNAPII peak datasets from 15 cell lines available in the UCSC Genome Browser database. The number of RNAPII datasets for which each CSB-PGBD3 peak overlaps an RNAPII peak are tabulated, and individual overlaps are annotated as 1 where an overlap was detected and 0 where no overlap was found. Peak IDs correspond to peak locations in Table S2. (XLS) [file pgen.1002972.s011.xls]

## Sheet: Table S6
Table S6 105 CSB-PGBD3 peaks overlap at least 10 of 18 RNAPII peak datasets
		GM10847	GM12878	GM12878_2	GM12891	GM12892	GM15510	GM18505	GM18526	GM18951	GM19099	GM19193	HCT116	HeLa	HepG2f	HepG2p	K562	K562_2	NB4
Peak ID	Number of RNAPII overlaps	B-Lymphocyte	B-Lymphocyte	B-Lymphocyte	B-Lymphocyte	B-Lymphocyte	B-Lymphocyte	B-Lymphocyte	B-Lymphocyte	B-Lymphocyte	B-Lymphocyte	B-Lymphocyte	Colorectal Cancer	Cervical Cancer	Hepatocellular carcinoma	Hepatocellular carcinoma	Myelogenous Leukemia	Myelogenous leukemia	promyelocytic leukemia
Peak_32	18	1	1	1	1	1	1	1	1	1	1	1	1	1	1	1	1	1	1
Peak_36	18	1	1	1	1	1	1	1	1	1	1	1	1	1	1	1	1	1	1
Peak_89	18	1	1	1	1	1	1	1	1	1	1	1	1	1	1	1	1	1	1
Peak_123	18	1	1	1	1	1	1	1	1	1	1	1	1	1	1	1	1	1	1
Peak_130	18	1	1	1	1	1	1	1	1	1	1	1	1	1	1	1	1	1	1
Peak_299	18	1	1	1	1	1	1	1	1	1	1	1	1	1	1	1	1	1	1
Peak_319	18	1	1	1	1	1	1	1	1	1	1	1	1	1	1	1	1	1	1
Peak_348	18	1	1	1	1	1	1	1	1	1	1	1	1	1	1	1	1	1	1
Peak_1509	18	1	1	1	1	1	1	1	1	1	1	1	1	1	1	1	1	1	1
Peak_1529	18	1	1	1	1	1	1	1	1	1	1	1	1	1	1	1	1	1	1
Peak_1561	18	1	1	1	1	1	1	1	1	1	1	1	1	1	1	1	1	1	1
Peak_4	17	1	1	1	1	1	1	1	1	1	1	1	1	1	1	1	1	0	1
Peak_77	17	1	1	1	1	1	1	1	1	1	1	1	1	1	1	1	1	0	1
Peak_184	17	1	1	0	1	1	1	1	1	1	1	1	1	1	1	1	1	1	1
Peak_419	17	1	1	1	1	1	1	1	1	1	1	1	1	1	0	1	1	1	1
Peak_446	17	1	1	1	1	1	1	1	1	1	1	1	1	1	0	1	1	1	1
Peak_452	17	1	1	1	1	1	1	1	1	1	1	1	1	1	0	1	1	1	1
Peak_455	17	1	1	1	1	1	1	1	1	1	1	1	1	1	0	1	1	1	1
Peak_458	17	1	1	1	1	1	1	1	1	1	1	1	1	1	0	1	1	1	1
Peak_692	17	1	1	1	1	1	1	1	1	1	1	1	1	1	0	1	1	1	1
Peak_715	17	1	1	1	1	1	1	1	1	1	1	1	1	1	0	1	1	1	1
Peak_1384	17	1	1	1	1	1	1	1	1	1	1	1	1	1	0	1	1	1	1
Peak_1390	17	1	1	1	1	1	1	1	1	1	1	1	1	1	0	1	1	1	1
Peak_1397	17	1	1	1	1	1	1	1	1	1	1	1	1	1	0	1	1	1	1
Peak_1420	17	1	1	1	1	1	1	1	1	1	1	1	1	1	0	1	1	1	1
Peak_1502	17	1	1	1	1	1	1	1	1	1	1	1	1	1	1	0	1	1	1
Peak_1555	17	1	1	1	1	1	1	1	1	1	1	1	1	1	0	1	1	1	1
Peak_1671	17	1	1	1	1	1	1	1	1	1	1	1	1	1	1	1	1	0	1
Peak_68	16	1	1	1	1	1	1	1	1	1	1	1	0	1	1	0	1	1	1
Peak_564	16	1	1	1	1	1	1	1	1	1	1	1	0	1	0	1	1	1	1
Peak_565	16	1	1	1	1	1	1	1	1	1	1	1	0	1	0	1	1	1	1
Peak_602	16	1	1	1	1	1	1	1	1	1	1	1	0	1	0	1	1	1	1
Peak_653	16	1	0	1	1	1	1	1	1	1	1	1	1	1	0	1	1	1	1
Peak_897	16	1	1	0	1	1	1	1	1	1	1	1	1	0	1	1	1	1	1
Peak_937	16	1	1	0	1	1	1	1	1	1	1	1	1	0	1	1	1	1	1
Peak_1385	16	1	1	1	1	1	1	1	1	1	1	1	1	1	0	1	1	0	1
Peak_1393	16	1	1	1	1	1	1	1	1	1	1	1	1	1	0	1	1	0	1
Peak_1398	16	1	1	1	1	1	1	1	1	1	1	1	1	1	0	1	1	0	1
Peak_1621	16	1	1	1	1	1	1	1	1	1	1	1	0	1	1	0	1	1	1
Peak_1866	16	1	1	1	1	1	1	1	1	1	1	1	0	1	1	0	1	1	1
Peak_141	15	1	1	1	1	0	1	1	0	1	1	1	0	1	1	1	1	1	1
Peak_207	15	1	1	0	1	1	1	1	1	1	1	1	1	1	1	1	0	0	1
Peak_311	15	1	1	1	1	1	1	1	1	1	1	1	1	1	1	1	0	0	0
Peak_563	15	1	1	1	1	1	1	1	1	1	1	1	0	1	0	0	1	1	1
Peak_1265	15	1	1	0	1	1	1	1	1	1	1	1	1	1	0	0	1	1	1
Peak_1331	15	1	1	0	1	1	1	1	1	1	1	1	1	1	0	0	1	1	1
Peak_1428	15	1	1	1	1	1	1	1	1	1	1	1	0	1	0	0	1	1	1
Peak_1483	15	1	0	1	1	1	1	1	1	1	1	1	1	1	0	0	1	1	1
Peak_1563	15	1	1	1	1	1	1	1	1	1	1	1	1	1	0	0	1	0	1
Peak_1793	15	1	1	1	1	1	1	1	1	1	1	1	0	1	0	1	1	0	1
Peak_1796	15	1	1	1	1	1	1	1	1	1	1	1	0	1	0	1	1	0	1
Peak_1834	15	1	1	1	1	1	1	1	1	1	1	1	0	1	0	1	1	0	1
Peak_1838	15	1	1	1	1	1	1	1	1	1	1	1	0	1	0	1	1	0	1
Peak_1859	15	1	1	1	1	1	1	1	1	1	1	1	0	1	0	1	1	0	1
Peak_1995	15	0	1	0	1	1	1	1	1	1	1	1	1	1	0	1	1	1	1
Peak_1999	15	0	1	0	1	1	1	1	1	1	1	1	1	1	0	1	1	1	1
Peak_9	14	1	1	1	1	0	1	0	0	1	1	1	1	1	1	1	0	1	1
Peak_561	14	1	1	1	1	1	1	1	1	1	1	1	0	1	0	0	0	1	1
Peak_1472	14	1	0	1	1	0	1	0	1	1	1	1	1	1	0	1	1	1	1
Peak_1713	14	1	1	1	1	1	1	1	1	1	1	1	0	1	0	0	0	1	1
Peak_1809	14	1	1	1	1	0	1	1	1	1	1	1	0	1	0	1	1	0	1
Peak_1819	14	1	1	1	1	1	1	1	1	1	1	1	0	1	0	0	1	0	1
Peak_2043	14	0	1	0	1	1	1	1	1	1	1	1	1	1	0	1	1	0	1
Peak_117	13	1	0	1	1	0	1	1	0	0	1	1	1	0	1	1	1	1	1
Peak_400	13	1	1	1	1	1	1	1	1	1	0	1	0	1	0	0	1	0	1
Peak_562	13	1	1	1	1	0	1	0	1	1	1	1	0	1	0	0	1	1	1
Peak_608	13	1	1	1	1	1	1	1	0	1	1	1	0	1	0	0	1	1	0
Peak_847	13	1	1	0	1	1	1	1	0	1	1	1	0	0	0	1	1	1	1
Peak_869	13	1	1	0	1	1	1	1	0	1	1	1	0	0	0	1	1	1	1
Peak_900	13	1	1	0	1	1	0	1	1	1	1	1	0	0	1	1	0	1	1
Peak_1006	13	0	1	0	1	1	1	1	0	1	1	1	1	1	0	1	0	1	1
Peak_1406	13	1	1	1	1	1	1	1	0	1	1	0	1	0	0	0	1	1	1
Peak_1557	13	1	1	1	1	1	1	1	0	1	1	1	1	0	0	0	0	1	1
Peak_1683	13	1	1	1	1	0	1	1	0	1	1	1	0	1	0	0	1	1	1
Peak_1792	13	1	1	1	1	1	1	1	0	1	1	1	0	1	0	0	1	0	1
Peak_1872	13	1	1	0	1	1	1	1	1	0	1	0	1	1	0	0	1	1	1
Peak_2012	13	0	1	0	1	1	1	1	1	1	1	1	0	1	0	0	1	1	1
Peak_2054	13	0	1	0	1	1	1	1	1	1	1	1	0	1	0	1	1	0	1
Peak_189	12	1	0	0	1	0	1	0	0	1	1	1	1	1	1	1	0	1	1
Peak_197	12	1	1	0	1	1	1	1	0	1	1	1	1	0	0	0	0	1	1
Peak_443	12	0	1	1	1	0	0	1	0	0	1	1	1	1	0	1	1	1	1
Peak_456	12	1	1	1	1	1	1	1	1	1	1	1	0	0	0	0	0	0	1
Peak_776	12	0	1	1	1	0	0	1	0	1	1	1	1	1	0	0	1	1	1
Peak_1016	12	0	1	0	1	1	1	1	0	1	1	1	0	1	1	1	0	1	0
Peak_1399	12	1	1	1	1	0	1	1	0	1	0	1	1	1	0	0	1	1	0
Peak_1893	12	1	0	0	1	0	1	0	1	1	1	1	1	1	0	0	1	1	1
Peak_118	11	1	1	1	1	0	1	1	0	1	1	1	0	0	0	0	0	1	1
Peak_349	11	0	0	1	0	1	0	0	0	1	0	1	1	1	1	1	1	1	1
Peak_734	11	1	1	1	1	0	0	1	0	1	0	0	1	1	0	0	1	1	1
Peak_835	11	1	0	0	1	1	1	1	0	1	1	1	0	0	0	1	1	0	1
Peak_1357	11	1	1	0	1	1	1	1	1	1	1	1	0	0	0	0	0	1	0
Peak_1383	11	1	0	1	1	0	1	1	0	1	0	1	1	1	0	0	0	1	1
Peak_1582	11	1	1	1	1	1	1	1	0	1	1	1	0	0	0	0	1	0	0
Peak_1915	11	1	1	0	1	0	1	1	1	1	1	1	1	0	0	0	1	0	0
Peak_559	10	1	1	1	1	0	0	1	1	0	1	1	0	1	0	0	0	0	1
Peak_593	10	1	0	0	0	1	1	1	1	1	1	1	0	1	0	1	0	0	0
Peak_834	10	1	0	0	1	1	1	1	0	1	1	1	0	0	0	1	0	0	1
Peak_970	10	0	1	0	1	1	1	1	0	1	1	1	0	0	0	1	0	1	0
Peak_975	10	0	1	0	1	1	1	1	0	1	1	1	0	0	0	0	0	1	1
Peak_1024	10	0	1	0	1	1	1	1	1	1	1	1	0	0	0	0	1	0	0
Peak_1276	10	1	0	0	1	1	1	0	0	0	0	1	1	1	0	0	1	1	1
Peak_1682	10	1	1	1	1	0	1	0	0	0	0	1	0	0	1	1	0	1	1
Peak_1770	10	0	0	0	1	0	1	0	0	1	1	1	1	1	0	0	1	1	1
Peak_1825	10	1	0	1	1	0	1	1	0	1	1	1	0	1	0	1	0	0	0
Peak_1958	10	0	1	0	0	1	0	0	1	1	1	1	1	1	0	1	1	0	0
Peak_119	9	0	1	1	1	1	1	1	0	0	0	1	0	0	0	0	0	1	1
Peak_192	9	0	1	0	1	0	0	1	0	0	1	0	0	1	0	1	1	1	1
Peak_378	9	1	1	1	1	1	0	1	0	0	1	0	1	0	0	0	0	0	1
Peak_387	9	1	1	1	1	0	1	0	0	0	1	1	0	1	0	0	0	1	0
Peak_416	9	0	1	1	1	0	0	0	0	0	0	0	1	1	0	1	1	1	1
Peak_1378	9	1	1	1	1	1	1	0	0	1	1	1	0	0	0	0	0	0	0
Peak_1836	9	0	1	1	1	1	0	0	0	0	1	1	0	0	0	1	1	0	1
Peak_1837	9	1	1	1	1	1	0	1	0	1	1	1	0	0	0	0	0	0	0
Peak_1873	9	0	1	0	1	0	0	1	0	0	1	0	1	1	0	1	1	1	0
Peak_1954	9	0	1	0	0	1	0	0	1	1	1	1	1	1	0	0	1	0	0
Peak_1957	9	0	0	0	0	1	0	0	1	1	1	1	1	1	0	1	1	0	0
Peak_1963	9	0	1	0	0	1	0	0	1	1	1	1	1	1	0	0	1	0	0
Peak_2009	9	0	1	0	1	1	1	1	1	1	1	1	0	0	0	0	0	0	0
Peak_2042	9	0	1	0	1	1	1	1	1	1	1	1	0	0	0	0	0	0	0
Peak_2052	9	0	1	1	1	1	1	1	0	0	1	1	1	0	0	0	0	0	0
Peak_74	8	1	1	1	1	1	1	1	0	0	0	1	0	0	0	0	0	0	0
Peak_147	8	0	1	0	1	0	1	0	0	0	0	1	0	0	1	1	1	1	0
Peak_208	8	0	0	0	1	0	0	1	1	0	1	1	0	0	1	1	0	1	0
Peak_418	8	1	1	1	1	1	0	1	0	0	1	0	0	0	0	0	0	0	1
Peak_435	8	1	1	1	1	0	1	1	0	0	0	1	0	0	0	0	0	1	0
Peak_487	8	1	1	1	1	1	0	1	0	1	1	0	0	0	0	0	0	0	0
Peak_505	8	1	0	1	1	0	1	1	0	1	0	1	0	0	0	0	0	1	0
Peak_566	8	0	1	1	1	0	1	1	0	0	0	0	0	1	0	0	1	1	0
Peak_1004	8	0	1	0	1	1	0	1	0	0	1	1	0	1	0	1	0	0	0
Peak_1460	8	0	1	1	1	1	0	1	0	0	0	1	0	0	0	1	1	0	0
Peak_1676	8	0	0	1	0	0	0	0	0	0	0	0	1	1	1	1	1	1	1
Peak_1709	8	1	0	1	0	0	1	0	0	0	1	1	0	0	0	1	1	0	1
Peak_1951	8	0	1	0	0	1	0	0	1	1	1	1	0	0	0	1	1	0	0
Peak_341	7	1	1	1	1	0	1	1	1	0	0	0	0	0	0	0	0	0	0
Peak_386	7	0	0	0	0	1	0	0	0	1	0	0	1	1	0	0	1	1	1
Peak_839	7	1	0	0	1	0	0	0	0	1	1	1	0	0	0	0	1	0	1
Peak_852	7	1	1	0	1	1	0	1	0	1	1	0	0	0	0	0	0	0	0
Peak_1035	7	0	1	1	1	1	1	1	0	1	0	0	0	0	0	0	0	0	0
Peak_1348	7	1	0	0	1	0	1	1	0	1	1	1	0	0	0	0	0	0	0
Peak_1618	7	0	1	1	1	0	0	1	0	0	0	0	0	1	0	0	1	1	0
Peak_1672	7	0	0	1	1	0	1	0	0	0	0	0	1	0	0	1	0	1	1
Peak_1772	7	0	1	0	1	1	1	0	0	0	1	1	0	0	0	0	0	1	0
Peak_1774	7	0	1	0	1	1	1	0	0	1	1	1	0	0	0	0	0	0	0
Peak_1874	7	0	1	0	1	0	0	0	0	0	0	0	1	1	0	0	1	1	1
Peak_1936	7	0	1	0	0	1	0	0	1	1	1	1	0	0	0	0	1	0	0
Peak_12	6	0	1	1	1	0	1	0	0	0	0	1	0	0	0	0	0	0	1
Peak_91	6	0	1	1	1	0	1	1	0	0	0	1	0	0	0	0	0	0	0
Peak_1021	6	0	1	0	1	1	0	1	0	1	0	1	0	0	0	0	0	0	0
Peak_1022	6	0	1	0	1	0	0	1	0	1	0	1	1	0	0	0	0	0	0
Peak_1023	6	0	1	0	1	0	1	1	0	0	0	0	1	0	0	1	0	0	0
Peak_1336	6	0	0	0	1	0	0	0	0	0	0	1	0	1	0	0	1	1	1
Peak_1674	6	1	0	1	1	0	1	0	0	1	0	1	0	0	0	0	0	0	0
Peak_1861	6	0	1	1	1	0	0	1	0	0	0	0	0	0	0	1	0	1	0
Peak_1892	6	0	0	0	1	0	0	0	0	0	0	0	1	1	0	0	1	1	1
Peak_1920	6	0	0	0	1	0	0	1	1	0	1	1	0	0	0	0	0	0	1
Peak_2022	6	0	1	0	1	1	1	1	0	0	0	1	0	0	0	0	0	0	0
Peak_175	5	0	0	0	1	0	0	0	0	0	1	1	0	0	0	0	1	1	0
Peak_279	5	0	0	1	0	0	1	0	0	0	1	0	0	1	0	0	0	0	1
Peak_369	5	0	0	0	1	1	0	0	0	0	0	0	0	0	0	0	1	1	1
Peak_385	5	0	1	0	1	0	0	1	0	0	0	0	0	0	0	0	1	1	0
Peak_403	5	0	0	0	0	0	0	0	0	0	0	0	1	0	0	1	1	1	1
Peak_628	5	0	1	1	0	0	0	0	0	0	1	1	0	0	0	0	0	1	0
Peak_934	5	0	0	0	1	1	0	1	0	0	0	0	1	0	0	0	0	1	0
Peak_986	5	0	0	0	0	0	0	1	0	0	1	0	0	1	0	0	0	1	1
Peak_1339	5	0	0	0	1	1	0	1	0	0	0	1	0	0	0	0	0	0	1
Peak_1403	5	0	0	0	0	0	0	0	0	1	0	0	1	1	0	0	1	1	0
Peak_1421	5	0	0	0	0	0	0	1	0	0	0	0	1	1	0	0	0	1	1
Peak_1508	5	0	0	0	0	0	0	0	0	0	0	0	1	1	1	0	1	1	0
Peak_1887	5	0	0	0	0	0	0	0	0	0	0	0	1	1	0	0	1	1	1
Peak_1950	5	0	0	0	0	0	0	0	0	1	0	1	1	0	0	1	1	0	0
Peak_2037	5	0	0	0	1	0	1	1	0	0	0	0	0	1	0	0	1	0	0
Peak_43	4	0	1	1	1	1	0	0	0	0	0	0	0	0	0	0	0	0	0
Peak_157	4	0	0	0	0	0	0	0	0	0	0	0	0	1	1	1	0	1	0
Peak_244	4	0	1	0	1	0	0	1	0	0	0	0	0	0	0	0	0	1	0
Peak_493	4	0	1	1	1	0	0	0	0	0	1	0	0	0	0	0	0	0	0
Peak_533	4	0	1	1	1	0	0	1	0	0	0	0	0	0	0	0	0	0	0
Peak_768	4	0	1	1	0	0	0	0	0	0	0	1	0	0	0	0	0	1	0
Peak_1369	4	0	0	1	0	0	0	0	0	0	0	0	0	0	0	1	1	1	0
Peak_1455	4	0	0	1	0	0	0	0	0	0	0	0	1	0	0	0	0	1	1
Peak_1471	4	0	0	1	0	0	0	1	0	0	0	1	0	0	0	0	0	0	1
Peak_1575	4	0	0	0	0	0	0	0	0	0	0	0	1	1	0	0	1	0	1
Peak_1739	4	0	0	0	1	0	0	0	0	0	0	0	0	0	0	0	1	1	1
Peak_1784	4	0	0	0	1	1	0	0	0	0	1	1	0	0	0	0	0	0	0
Peak_1987	4	0	0	0	1	0	0	1	0	0	0	0	0	0	0	1	0	1	0
Peak_2018	4	0	0	0	0	0	0	0	0	0	0	0	0	0	0	1	1	1	1
Peak_88	3	0	0	0	0	0	0	0	0	0	0	0	1	1	0	0	0	1	0
Peak_187	3	0	0	0	0	0	0	0	0	0	0	0	0	1	1	1	0	0	0
Peak_268	3	0	0	0	0	0	0	0	0	0	0	0	1	0	0	0	1	1	0
Peak_381	3	0	1	1	0	1	0	0	0	0	0	0	0	0	0	0	0	0	0
Peak_519	3	1	1	1	0	0	0	0	0	0	0	0	0	0	0	0	0	0	0
Peak_538	3	0	0	0	1	1	0	0	0	0	1	0	0	0	0	0	0	0	0
Peak_638	3	0	0	0	0	0	0	0	0	1	0	0	1	1	0	0	0	0	0
Peak_663	3	0	0	0	0	0	0	0	0	0	0	0	1	0	0	0	1	1	0
Peak_758	3	0	0	1	0	0	0	1	0	0	0	1	0	0	0	0	0	0	0
Peak_788	3	0	1	1	0	0	0	0	0	0	0	0	0	0	0	0	0	1	0
Peak_802	3	0	0	0	0	0	0	0	0	0	0	0	1	0	0	1	0	1	0
Peak_838	3	0	0	0	0	0	0	0	0	0	0	0	0	0	0	0	1	1	1
Peak_841	3	0	0	0	1	0	0	0	0	0	0	0	0	0	0	0	0	1	1
Peak_929	3	0	1	0	1	0	0	0	0	0	0	0	0	0	1	0	0	0	0
Peak_1055	3	0	0	0	1	0	0	0	0	0	0	1	0	0	1	0	0	0	0
Peak_1264	3	0	0	0	0	0	0	0	0	0	0	0	0	0	0	0	1	1	1
Peak_1335	3	1	0	0	1	0	0	0	0	0	1	0	0	0	0	0	0	0	0
Peak_1337	3	0	0	0	0	0	0	0	0	0	0	0	1	1	0	0	0	1	0
Peak_1380	3	0	1	0	1	0	0	1	0	0	0	0	0	0	0	0	0	0	0
Peak_1459	3	0	0	0	0	0	0	0	0	0	0	0	1	1	0	1	0	0	0
Peak_1520	3	0	0	1	0	0	0	0	0	0	0	0	1	0	0	0	0	1	0
Peak_1588	3	0	0	0	0	0	0	0	0	0	0	0	1	1	0	0	0	1	0
Peak_1679	3	0	0	0	0	0	1	0	0	0	0	1	0	0	0	0	0	1	0
Peak_1768	3	0	0	0	0	0	0	0	0	0	0	0	1	1	0	1	0	0	0
Peak_1871	3	0	0	0	0	0	0	0	0	0	0	0	0	1	0	0	1	1	0
Peak_1921	3	0	1	0	1	0	0	1	0	0	0	0	0	0	0	0	0	0	0
Peak_1981	3	0	1	0	1	0	0	0	0	0	0	0	0	0	0	0	0	1	0
Peak_2021	3	0	1	0	1	1	0	0	0	0	0	0	0	0	0	0	0	0	0
Peak_11	2	0	0	0	0	0	0	0	0	0	0	0	0	1	0	1	0	0	0
Peak_111	2	0	0	1	1	0	0	0	0	0	0	0	0	0	0	0	0	0	0
Peak_120	2	0	0	0	0	0	0	0	0	0	0	0	0	0	0	0	0	1	1
Peak_171	2	0	0	0	0	0	0	1	0	0	0	1	0	0	0	0	0	0	0
Peak_209	2	0	0	0	0	0	0	1	0	0	0	0	0	0	0	0	0	1	0
Peak_214	2	0	0	0	0	0	0	0	0	0	0	0	0	0	0	0	1	1	0
Peak_227	2	0	0	0	0	0	0	0	0	0	0	0	1	0	0	0	0	1	0
Peak_247	2	0	0	0	0	0	0	0	0	0	0	0	0	0	1	1	0	0	0
Peak_251	2	0	0	0	0	0	0	0	0	0	0	0	0	0	1	1	0	0	0
Peak_278	2	0	0	1	0	0	0	0	0	0	0	0	0	0	0	0	0	1	0
Peak_323	2	0	0	1	0	0	0	0	0	0	0	1	0	0	0	0	0	0	0
Peak_365	2	0	0	0	0	0	0	0	0	0	0	0	1	0	0	0	0	1	0
Peak_448	2	0	0	0	0	0	0	0	0	0	0	0	0	0	0	0	1	1	0
Peak_482	2	0	0	0	0	0	0	0	0	0	0	1	0	0	0	0	0	1	0
Peak_522	2	0	1	1	0	0	0	0	0	0	0	0	0	0	0	0	0	0	0
Peak_553	2	0	0	0	1	0	0	0	0	0	0	0	0	0	0	0	0	1	0
Peak_584	2	0	1	1	0	0	0	0	0	0	0	0	0	0	0	0	0	0	0
Peak_630	2	0	1	0	0	0	0	0	0	0	0	0	0	0	0	0	0	1	0
Peak_666	2	0	0	1	0	0	0	0	0	0	0	0	0	1	0	0	0	0	0
Peak_742	2	0	0	0	0	0	0	0	0	0	0	0	1	0	0	0	1	0	0
Peak_745	2	0	0	0	0	0	0	0	0	0	0	0	1	1	0	0	0	0	0
Peak_750	2	0	1	1	0	0	0	0	0	0	0	0	0	0	0	0	0	0	0
Peak_771	2	0	0	1	1	0	0	0	0	0	0	0	0	0	0	0	0	0	0
Peak_797	2	0	0	0	0	0	0	0	0	0	0	0	0	1	0	0	0	1	0
Peak_842	2	0	0	0	0	0	0	0	0	0	0	0	0	0	0	1	0	1	0
Peak_846	2	0	0	0	1	0	0	0	0	0	0	0	0	0	0	0	0	1	0
Peak_853	2	0	0	0	0	0	0	0	0	0	0	0	0	0	0	0	1	1	0
Peak_941	2	0	0	0	0	0	0	0	0	0	0	0	1	0	0	0	0	0	1
Peak_957	2	0	0	0	0	0	0	0	0	0	0	0	0	0	0	1	0	1	0
Peak_1109	2	0	1	0	1	0	0	0	0	0	0	0	0	0	0	0	0	0	0
Peak_1130	2	0	1	0	1	0	0	0	0	0	0	0	0	0	0	0	0	0	0
Peak_1161	2	0	0	0	1	0	0	0	0	0	0	1	0	0	0	0	0	0	0
Peak_1164	2	0	0	0	1	0	0	0	0	0	0	1	0	0	0	0	0	0	0
Peak_1268	2	0	0	0	1	0	0	0	0	0	0	0	0	0	0	0	0	1	0
Peak_1281	2	0	0	0	1	0	0	0	0	0	0	0	0	1	0	0	0	0	0
Peak_1320	2	0	0	0	0	0	0	0	0	0	0	0	1	0	0	0	0	1	0
Peak_1379	2	0	0	1	1	0	0	0	0	0	0	0	0	0	0	0	0	0	0
Peak_1389	2	0	1	1	0	0	0	0	0	0	0	0	0	0	0	0	0	0	0
Peak_1475	2	0	0	0	0	0	0	0	0	0	0	0	0	1	0	0	0	1	0
Peak_1511	2	0	0	1	1	0	0	0	0	0	0	0	0	0	0	0	0	0	0
Peak_1513	2	0	0	0	0	0	1	0	0	0	0	0	1	0	0	0	0	0	0
Peak_1515	2	0	0	0	0	0	0	0	0	0	0	0	0	1	0	0	0	0	1
Peak_1544	2	0	1	1	0	0	0	0	0	0	0	0	0	0	0	0	0	0	0
Peak_1545	2	0	0	0	0	0	0	0	0	0	0	0	0	0	0	0	1	1	0
Peak_1569	2	0	0	0	0	0	0	0	0	0	0	0	1	0	0	0	0	0	1
Peak_1587	2	0	0	0	0	0	0	0	0	0	0	0	0	0	1	1	0	0	0
Peak_1623	2	0	0	0	1	0	0	0	0	0	0	0	1	0	0	0	0	0	0
Peak_1669	2	0	0	0	0	0	0	0	0	0	0	0	0	0	0	0	0	1	1
Peak_1670	2	0	0	0	0	0	0	0	0	0	0	0	0	0	1	1	0	0	0
Peak_1694	2	0	0	0	0	0	0	0	0	0	0	0	0	0	0	0	1	1	0
Peak_1738	2	0	0	0	0	0	0	0	0	0	0	0	0	1	0	0	0	1	0
Peak_1780	2	0	0	0	0	0	0	0	0	0	0	0	0	0	0	1	0	1	0
Peak_1797	2	0	0	0	1	0	0	0	0	0	0	0	0	0	0	1	0	0	0
Peak_1886	2	0	0	0	0	0	0	0	0	0	0	0	0	0	0	0	1	1	0
Peak_1888	2	0	0	0	0	0	0	0	0	0	0	0	0	0	0	0	1	1	0
Peak_1976	2	0	1	0	1	0	0	0	0	0	0	0	0	0	0	0	0	0	0
Peak_1982	2	0	0	0	0	0	0	0	0	0	0	0	0	0	0	1	1	0	0
Peak_2001	2	0	0	0	1	1	0	0	0	0	0	0	0	0	0	0	0	0	0
Peak_2006	2	0	0	0	0	0	0	1	0	1	0	0	0	0	0	0	0	0	0
Peak_2024	2	0	0	0	0	0	0	0	0	0	0	0	1	0	0	1	0	0	0
Peak_2025	2	0	0	0	0	0	0	0	0	0	0	0	1	0	0	1	0	0	0
Peak_18	1	0	0	0	0	0	0	0	0	0	0	0	1	0	0	0	0	0	0
Peak_23	1	0	0	0	0	0	0	0	0	0	0	0	0	0	0	0	0	1	0
Peak_27	1	0	0	0	0	0	0	0	0	0	0	0	0	0	0	1	0	0	0
Peak_53	1	0	0	0	0	0	0	0	0	0	0	0	0	0	0	0	0	1	0
Peak_57	1	0	0	0	0	0	0	0	0	0	0	0	1	0	0	0	0	0	0
Peak_66	1	0	0	0	0	0	0	0	0	0	0	0	0	0	0	0	0	1	0
Peak_83	1	0	0	0	0	0	0	0	0	0	0	0	0	0	0	0	0	1	0
Peak_86	1	0	0	0	0	0	0	0	0	0	0	0	0	0	0	0	0	1	0
Peak_107	1	0	0	0	1	0	0	0	0	0	0	0	0	0	0	0	0	0	0
Peak_108	1	0	0	0	0	0	0	0	0	0	0	0	0	0	0	0	0	1	0
Peak_109	1	0	0	0	0	0	0	0	0	0	0	0	1	0	0	0	0	0	0
Peak_114	1	0	0	0	0	0	0	0	0	0	0	0	0	0	1	0	0	0	0
Peak_116	1	0	0	0	0	0	0	0	0	0	0	0	0	1	0	0	0	0	0
Peak_122	1	0	0	0	0	0	0	0	0	0	0	0	0	0	0	0	0	1	0
Peak_188	1	0	0	0	0	0	0	0	0	0	0	0	0	0	0	0	0	1	0
Peak_206	1	0	0	0	0	0	0	0	0	0	0	0	0	1	0	0	0	0	0
Peak_224	1	0	0	0	0	0	0	0	0	0	0	0	0	0	0	0	0	1	0
Peak_229	1	0	0	0	0	0	0	0	0	0	0	0	1	0	0	0	0	0	0
Peak_272	1	0	0	1	0	0	0	0	0	0	0	0	0	0	0	0	0	0	0
Peak_289	1	0	0	0	0	0	0	0	0	0	0	0	0	0	0	0	0	1	0
Peak_291	1	0	0	0	0	0	0	0	0	0	0	0	1	0	0	0	0	0	0
Peak_316	1	0	0	0	0	0	0	0	0	0	0	0	1	0	0	0	0	0	0
Peak_340	1	0	0	0	1	0	0	0	0	0	0	0	0	0	0	0	0	0	0
Peak_352	1	0	0	0	0	0	0	0	0	0	0	0	0	0	0	0	0	1	0
Peak_353	1	0	0	0	0	0	0	0	0	0	0	1	0	0	0	0	0	0	0
Peak_359	1	0	0	0	0	0	0	0	0	0	0	0	0	0	0	0	0	1	0
Peak_379	1	0	0	0	0	0	0	0	0	0	0	0	0	0	0	1	0	0	0
Peak_392	1	0	0	0	0	0	0	0	0	0	0	0	0	0	1	0	0	0	0
Peak_402	1	0	0	0	0	0	0	0	0	0	0	0	0	0	0	0	0	1	0
Peak_421	1	0	0	0	0	0	0	0	0	0	0	0	0	0	0	0	0	1	0
Peak_423	1	0	0	1	0	0	0	0	0	0	0	0	0	0	0	0	0	0	0
Peak_424	1	0	0	0	0	0	0	0	0	0	0	0	0	0	0	1	0	0	0
Peak_433	1	0	0	0	0	0	0	0	0	1	0	0	0	0	0	0	0	0	0
Peak_437	1	0	0	0	0	0	0	0	0	0	0	0	0	0	0	0	0	1	0
Peak_439	1	0	1	0	0	0	0	0	0	0	0	0	0	0	0	0	0	0	0
Peak_441	1	0	0	0	0	0	0	0	0	0	0	0	0	0	0	1	0	0	0
Peak_518	1	0	0	0	0	0	0	0	0	0	0	0	0	0	0	0	0	1	0
Peak_523	1	0	0	0	0	0	0	0	0	0	0	0	0	0	0	0	0	1	0
Peak_552	1	0	0	0	0	0	0	0	0	0	0	0	0	1	0	0	0	0	0
Peak_555	1	0	0	0	0	0	0	0	0	0	0	0	0	0	0	0	0	1	0
Peak_567	1	0	0	0	0	0	0	0	0	0	0	0	0	0	0	0	0	1	0
Peak_573	1	0	0	0	0	0	0	0	0	0	0	0	0	0	0	0	0	1	0
Peak_579	1	0	0	0	0	0	0	0	0	0	0	0	0	0	0	0	0	1	0
Peak_580	1	0	0	0	0	0	0	0	0	0	0	0	0	0	0	0	0	1	0
Peak_585	1	0	0	0	0	0	0	0	0	0	0	0	0	0	0	0	0	1	0
Peak_586	1	0	0	0	0	0	0	0	0	0	0	0	0	0	0	0	0	1	0
Peak_587	1	0	0	0	0	0	0	0	0	0	0	0	0	0	0	0	0	1	0
Peak_599	1	0	0	0	0	0	0	0	0	0	0	0	0	0	0	1	0	0	0
Peak_623	1	0	0	0	0	0	0	0	0	0	0	0	0	0	0	0	0	0	1
Peak_626	1	0	0	0	0	0	0	0	0	0	1	0	0	0	0	0	0	0	0
Peak_643	1	0	0	0	0	0	0	0	0	0	0	0	1	0	0	0	0	0	0
Peak_650	1	0	0	0	1	0	0	0	0	0	0	0	0	0	0	0	0	0	0
Peak_699	1	0	0	1	0	0	0	0	0	0	0	0	0	0	0	0	0	0	0
Peak_702	1	0	0	0	0	0	0	0	0	0	0	0	0	0	0	0	0	1	0
Peak_712	1	0	0	0	0	0	0	1	0	0	0	0	0	0	0	0	0	0	0
Peak_719	1	0	0	0	0	0	0	0	0	0	0	0	0	1	0	0	0	0	0
Peak_721	1	0	0	0	0	0	0	0	0	0	0	0	0	0	0	0	0	1	0
Peak_724	1	0	0	0	0	0	0	0	0	0	0	0	0	1	0	0	0	0	0
Peak_729	1	0	0	0	0	0	0	0	0	0	0	0	0	0	0	1	0	0	0
Peak_743	1	0	0	0	0	0	0	0	0	0	0	0	0	0	0	0	0	1	0
Peak_746	1	0	0	0	0	0	0	0	0	0	0	0	0	0	0	0	0	1	0
Peak_754	1	0	0	0	0	0	0	0	0	0	0	0	0	0	0	0	0	1	0
Peak_757	1	0	0	0	0	0	0	0	0	0	0	0	0	0	0	0	0	1	0
Peak_760	1	0	0	0	0	0	0	0	0	0	0	0	0	0	0	0	0	1	0
Peak_792	1	0	0	1	0	0	0	0	0	0	0	0	0	0	0	0	0	0	0
Peak_795	1	0	0	0	0	0	0	0	0	0	0	0	0	0	0	0	0	1	0
Peak_804	1	0	0	0	0	0	0	0	0	0	0	0	0	0	0	0	0	1	0
Peak_805	1	0	0	0	0	0	0	0	0	0	0	0	0	0	0	0	0	1	0
Peak_812	1	0	0	0	1	0	0	0	0	0	0	0	0	0	0	0	0	0	0
Peak_816	1	0	0	0	0	0	0	0	0	0	0	0	0	0	0	0	0	1	0
Peak_828	1	0	0	0	0	0	0	0	0	0	0	0	0	0	0	0	0	1	0
Peak_836	1	0	0	0	0	0	0	0	0	0	0	0	0	0	0	0	0	1	0
Peak_837	1	0	0	0	0	0	0	0	0	0	0	0	0	0	0	0	0	1	0
Peak_849	1	0	0	0	0	0	0	0	0	0	0	0	0	0	0	0	0	1	0
Peak_851	1	0	0	0	0	0	0	1	0	0	0	0	0	0	0	0	0	0	0
Peak_871	1	0	1	0	0	0	0	0	0	0	0	0	0	0	0	0	0	0	0
Peak_891	1	0	0	0	1	0	0	0	0	0	0	0	0	0	0	0	0	0	0
Peak_893	1	0	0	0	0	0	0	0	0	0	0	0	0	0	0	0	0	1	0
Peak_904	1	0	1	0	0	0	0	0	0	0	0	0	0	0	0	0	0	0	0
Peak_908	1	0	0	0	0	0	0	0	0	0	0	0	0	0	0	0	0	1	0
Peak_914	1	0	0	0	0	0	0	0	0	0	0	0	0	0	0	0	0	1	0
Peak_919	1	0	0	0	0	0	0	0	0	0	0	0	0	0	0	1	0	0	0
Peak_928	1	0	0	0	0	0	0	0	0	0	0	0	0	0	0	0	0	1	0
Peak_973	1	0	0	0	0	0	0	0	0	0	0	0	0	0	0	0	0	1	0
Peak_980	1	0	0	0	1	0	0	0	0	0	0	0	0	0	0	0	0	0	0
Peak_987	1	0	0	0	0	0	0	0	0	0	0	0	0	0	0	0	0	0	1
Peak_988	1	0	0	0	1	0	0	0	0	0	0	0	0	0	0	0	0	0	0
Peak_997	1	0	0	0	1	0	0	0	0	0	0	0	0	0	0	0	0	0	0
Peak_1009	1	0	0	0	0	0	0	0	0	0	0	0	0	0	0	0	0	1	0
Peak_1010	1	0	0	0	0	0	0	0	0	0	0	0	0	0	0	0	0	1	0
Peak_1011	1	0	0	0	0	0	0	0	0	0	0	0	0	0	0	0	0	1	0
Peak_1012	1	0	0	0	0	0	0	0	0	0	0	0	0	0	0	0	0	1	0
Peak_1013	1	0	0	0	0	0	0	0	0	0	0	0	0	0	0	0	0	1	0
Peak_1014	1	0	0	0	0	0	0	0	0	0	0	0	0	0	0	0	0	1	0
Peak_1025	1	0	0	0	0	0	0	0	0	0	0	0	0	1	0	0	0	0	0
Peak_1052	1	0	0	0	0	0	0	0	0	0	0	0	1	0	0	0	0	0	0
Peak_1076	1	0	0	0	1	0	0	0	0	0	0	0	0	0	0	0	0	0	0
Peak_1081	1	0	0	0	1	0	0	0	0	0	0	0	0	0	0	0	0	0	0
Peak_1131	1	0	0	0	1	0	0	0	0	0	0	0	0	0	0	0	0	0	0
Peak_1189	1	0	0	0	1	0	0	0	0	0	0	0	0	0	0	0	0	0	0
Peak_1197	1	0	0	0	1	0	0	0	0	0	0	0	0	0	0	0	0	0	0
Peak_1201	1	0	0	0	0	0	0	0	0	0	0	1	0	0	0	0	0	0	0
Peak_1204	1	0	0	0	1	0	0	0	0	0	0	0	0	0	0	0	0	0	0
Peak_1209	1	0	0	0	0	0	0	0	0	0	0	1	0	0	0	0	0	0	0
Peak_1214	1	0	0	0	1	0	0	0	0	0	0	0	0	0	0	0	0	0	0
Peak_1217	1	0	0	0	1	0	0	0	0	0	0	0	0	0	0	0	0	0	0
Peak_1219	1	0	0	0	1	0	0	0	0	0	0	0	0	0	0	0	0	0	0
Peak_1229	1	0	0	0	1	0	0	0	0	0	0	0	0	0	0	0	0	0	0
Peak_1236	1	0	0	0	0	0	0	0	0	0	0	0	0	0	0	0	0	1	0
Peak_1248	1	0	0	0	0	0	0	0	0	0	0	0	1	0	0	0	0	0	0
Peak_1277	1	0	1	0	0	0	0	0	0	0	0	0	0	0	0	0	0	0	0
Peak_1279	1	0	0	0	0	0	0	0	0	0	0	0	0	0	0	0	0	1	0
Peak_1298	1	0	0	0	0	0	0	0	0	0	0	0	1	0	0	0	0	0	0
Peak_1349	1	0	0	0	0	0	0	0	0	0	0	0	0	1	0	0	0	0	0
Peak_1354	1	0	0	0	0	0	0	0	0	0	0	0	0	0	0	0	0	1	0
Peak_1358	1	0	0	0	0	0	0	0	0	0	0	0	1	0	0	0	0	0	0
Peak_1377	1	0	0	0	0	0	0	0	0	0	0	0	1	0	0	0	0	0	0
Peak_1381	1	0	0	0	0	0	0	0	0	0	0	0	0	0	0	0	0	1	0
Peak_1400	1	0	0	0	0	0	0	0	0	0	0	0	0	1	0	0	0	0	0
Peak_1402	1	0	0	0	0	0	0	0	0	0	0	0	0	0	0	0	0	1	0
Peak_1417	1	0	0	0	0	0	0	0	0	0	0	0	0	1	0	0	0	0	0
Peak_1419	1	0	0	0	1	0	0	0	0	0	0	0	0	0	0	0	0	0	0
Peak_1432	1	0	0	0	0	0	0	0	0	0	0	0	0	0	0	0	0	1	0
Peak_1438	1	0	0	0	0	0	0	0	0	0	0	0	0	0	0	0	0	1	0
Peak_1442	1	0	0	0	0	0	0	0	0	0	0	0	0	0	0	0	0	1	0
Peak_1450	1	0	0	0	0	0	0	0	0	0	0	0	0	0	0	0	0	1	0
Peak_1485	1	0	0	0	0	0	0	0	0	0	0	0	0	0	0	0	0	1	0
Peak_1498	1	0	0	0	0	0	0	0	0	0	0	0	1	0	0	0	0	0	0
Peak_1507	1	0	0	0	0	0	0	0	0	0	0	0	0	0	0	0	0	0	1
Peak_1516	1	0	0	0	0	0	0	0	0	0	0	0	0	1	0	0	0	0	0
Peak_1519	1	0	0	0	0	0	0	0	0	0	0	0	0	0	0	0	0	1	0
Peak_1521	1	0	0	0	0	0	0	0	0	0	0	0	0	1	0	0	0	0	0
Peak_1539	1	0	0	0	0	0	0	0	0	0	0	0	0	0	0	1	0	0	0
Peak_1542	1	0	0	0	0	0	0	0	0	0	0	0	0	1	0	0	0	0	0
Peak_1543	1	0	0	0	0	0	0	0	0	0	0	0	0	1	0	0	0	0	0
Peak_1568	1	0	1	0	0	0	0	0	0	0	0	0	0	0	0	0	0	0	0
Peak_1585	1	0	0	0	0	0	0	0	0	0	0	0	0	0	0	0	0	1	0
Peak_1591	1	0	0	0	1	0	0	0	0	0	0	0	0	0	0	0	0	0	0
Peak_1602	1	0	0	0	0	0	0	0	0	0	0	0	1	0	0	0	0	0	0
Peak_1603	1	0	0	0	0	0	0	0	0	0	0	0	1	0	0	0	0	0	0
Peak_1605	1	0	0	0	0	0	0	0	0	0	0	0	1	0	0	0	0	0	0
Peak_1625	1	0	0	1	0	0	0	0	0	0	0	0	0	0	0	0	0	0	0
Peak_1626	1	0	0	0	0	0	0	0	0	0	0	0	0	0	0	0	0	0	1
Peak_1628	1	0	0	0	0	0	0	0	0	0	0	0	1	0	0	0	0	0	0
Peak_1658	1	0	0	0	0	0	0	0	0	0	0	0	0	0	0	0	0	1	0
Peak_1660	1	0	0	0	0	0	0	0	0	0	0	0	0	0	0	0	0	1	0
Peak_1662	1	0	0	0	0	0	0	0	0	0	0	0	0	0	0	0	0	1	0
Peak_1664	1	0	0	0	1	0	0	0	0	0	0	0	0	0	0	0	0	0	0
Peak_1668	1	0	0	0	0	0	0	0	0	0	0	0	0	0	0	0	0	1	0
Peak_1678	1	0	1	0	0	0	0	0	0	0	0	0	0	0	0	0	0	0	0
Peak_1680	1	0	0	0	0	0	0	0	0	0	0	0	0	0	0	0	0	1	0
Peak_1721	1	0	0	1	0	0	0	0	0	0	0	0	0	0	0	0	0	0	0
Peak_1734	1	0	1	0	0	0	0	0	0	0	0	0	0	0	0	0	0	0	0
Peak_1744	1	0	0	0	0	0	0	0	0	0	0	0	0	0	0	0	0	1	0
Peak_1749	1	0	0	0	0	0	0	0	0	0	0	0	0	0	0	1	0	0	0
Peak_1756	1	0	0	0	1	0	0	0	0	0	0	0	0	0	0	0	0	0	0
Peak_1758	1	0	0	0	0	0	0	0	0	0	0	0	1	0	0	0	0	0	0
Peak_1771	1	0	0	0	0	0	0	0	0	0	0	0	0	1	0	0	0	0	0
Peak_1787	1	0	0	0	0	0	0	0	0	0	0	0	0	0	0	0	0	1	0
Peak_1791	1	0	0	0	1	0	0	0	0	0	0	0	0	0	0	0	0	0	0
Peak_1808	1	0	0	0	1	0	0	0	0	0	0	0	0	0	0	0	0	0	0
Peak_1829	1	0	0	0	0	0	0	0	0	0	0	0	0	0	0	0	1	0	0
Peak_1831	1	0	0	0	1	0	0	0	0	0	0	0	0	0	0	0	0	0	0
Peak_1863	1	0	0	0	0	0	0	0	0	0	0	0	0	0	0	0	0	1	0
Peak_1864	1	0	0	0	0	0	0	0	0	0	0	0	0	0	0	1	0	0	0
Peak_1865	1	0	0	0	0	0	0	0	0	0	0	0	0	0	1	0	0	0	0
Peak_1875	1	0	0	0	0	0	0	0	0	0	0	0	0	1	0	0	0	0	0
Peak_1883	1	0	0	0	0	0	0	0	0	0	0	0	0	0	0	0	0	1	0
Peak_1884	1	0	0	0	0	0	0	0	0	0	0	0	0	0	0	0	0	1	0
Peak_1889	1	0	0	0	1	0	0	0	0	0	0	0	0	0	0	0	0	0	0
Peak_1907	1	0	0	0	0	0	0	0	0	0	0	0	1	0	0	0	0	0	0
Peak_1919	1	0	0	0	0	0	0	0	0	0	0	0	0	0	0	0	0	0	1
Peak_1929	1	0	0	0	0	0	0	0	0	0	0	0	0	0	0	0	0	1	0
Peak_1946	1	0	0	0	0	0	0	0	0	0	0	0	0	0	0	1	0	0	0
Peak_1956	1	0	1	0	0	0	0	0	0	0	0	0	0	0	0	0	0	0	0
Peak_1961	1	0	0	0	0	0	0	0	0	0	0	1	0	0	0	0	0	0	0
Peak_1979	1	0	0	0	0	0	0	0	0	0	0	0	0	0	0	0	0	1	0
Peak_1983	1	0	0	0	0	0	0	0	0	0	0	0	0	0	0	0	0	1	0
Peak_1988	1	0	0	0	0	0	0	0	0	0	0	0	0	0	0	0	0	1	0
Peak_1993	1	0	0	0	0	0	0	0	0	0	0	0	0	1	0	0	0	0	0
Peak_1994	1	0	0	0	0	0	0	0	0	0	0	0	0	1	0	0	0	0	0
Peak_1997	1	0	0	0	0	0	0	0	0	0	0	0	0	0	0	0	0	1	0
Peak_2013	1	0	0	0	0	0	0	0	0	0	0	0	1	0	0	0	0	0	0
Peak_1	0	0	0	0	0	0	0	0	0	0	0	0	0	0	0	0	0	0	0
Peak_2	0	0	0	0	0	0	0	0	0	0	0	0	0	0	0	0	0	0	0
Peak_3	0	0	0	0	0	0	0	0	0	0	0	0	0	0	0	0	0	0	0
Peak_5	0	0	0	0	0	0	0	0	0	0	0	0	0	0	0	0	0	0	0
Peak_6	0	0	0	0	0	0	0	0	0	0	0	0	0	0	0	0	0	0	0
Peak_7	0	0	0	0	0	0	0	0	0	0	0	0	0	0	0	0	0	0	0
Peak_8	0	0	0	0	0	0	0	0	0	0	0	0	0	0	0	0	0	0	0
Peak_10	0	0	0	0	0	0	0	0	0	0	0	0	0	0	0	0	0	0	0
Peak_13	0	0	0	0	0	0	0	0	0	0	0	0	0	0	0	0	0	0	0
Peak_14	0	0	0	0	0	0	0	0	0	0	0	0	0	0	0	0	0	0	0
Peak_15	0	0	0	0	0	0	0	0	0	0	0	0	0	0	0	0	0	0	0
Peak_16	0	0	0	0	0	0	0	0	0	0	0	0	0	0	0	0	0	0	0
Peak_17	0	0	0	0	0	0	0	0	0	0	0	0	0	0	0	0	0	0	0
Peak_19	0	0	0	0	0	0	0	0	0	0	0	0	0	0	0	0	0	0	0
Peak_20	0	0	0	0	0	0	0	0	0	0	0	0	0	0	0	0	0	0	0
Peak_21	0	0	0	0	0	0	0	0	0	0	0	0	0	0	0	0	0	0	0
Peak_22	0	0	0	0	0	0	0	0	0	0	0	0	0	0	0	0	0	0	0
Peak_24	0	0	0	0	0	0	0	0	0	0	0	0	0	0	0	0	0	0	0
Peak_25	0	0	0	0	0	0	0	0	0	0	0	0	0	0	0	0	0	0	0
Peak_26	0	0	0	0	0	0	0	0	0	0	0	0	0	0	0	0	0	0	0
Peak_28	0	0	0	0	0	0	0	0	0	0	0	0	0	0	0	0	0	0	0
Peak_29	0	0	0	0	0	0	0	0	0	0	0	0	0	0	0	0	0	0	0
Peak_30	0	0	0	0	0	0	0	0	0	0	0	0	0	0	0	0	0	0	0
Peak_31	0	0	0	0	0	0	0	0	0	0	0	0	0	0	0	0	0	0	0
Peak_33	0	0	0	0	0	0	0	0	0	0	0	0	0	0	0	0	0	0	0
Peak_34	0	0	0	0	0	0	0	0	0	0	0	0	0	0	0	0	0	0	0
Peak_35	0	0	0	0	0	0	0	0	0	0	0	0	0	0	0	0	0	0	0
Peak_37	0	0	0	0	0	0	0	0	0	0	0	0	0	0	0	0	0	0	0
Peak_38	0	0	0	0	0	0	0	0	0	0	0	0	0	0	0	0	0	0	0
Peak_39	0	0	0	0	0	0	0	0	0	0	0	0	0	0	0	0	0	0	0
Peak_40	0	0	0	0	0	0	0	0	0	0	0	0	0	0	0	0	0	0	0
Peak_41	0	0	0	0	0	0	0	0	0	0	0	0	0	0	0	0	0	0	0
Peak_42	0	0	0	0	0	0	0	0	0	0	0	0	0	0	0	0	0	0	0
Peak_44	0	0	0	0	0	0	0	0	0	0	0	0	0	0	0	0	0	0	0
Peak_45	0	0	0	0	0	0	0	0	0	0	0	0	0	0	0	0	0	0	0
Peak_46	0	0	0	0	0	0	0	0	0	0	0	0	0	0	0	0	0	0	0
Peak_47	0	0	0	0	0	0	0	0	0	0	0	0	0	0	0	0	0	0	0
Peak_48	0	0	0	0	0	0	0	0	0	0	0	0	0	0	0	0	0	0	0
Peak_49	0	0	0	0	0	0	0	0	0	0	0	0	0	0	0	0	0	0	0
Peak_50	0	0	0	0	0	0	0	0	0	0	0	0	0	0	0	0	0	0	0
Peak_51	0	0	0	0	0	0	0	0	0	0	0	0	0	0	0	0	0	0	0
Peak_52	0	0	0	0	0	0	0	0	0	0	0	0	0	0	0	0	0	0	0
Peak_54	0	0	0	0	0	0	0	0	0	0	0	0	0	0	0	0	0	0	0
Peak_55	0	0	0	0	0	0	0	0	0	0	0	0	0	0	0	0	0	0	0
Peak_56	0	0	0	0	0	0	0	0	0	0	0	0	0	0	0	0	0	0	0
Peak_58	0	0	0	0	0	0	0	0	0	0	0	0	0	0	0	0	0	0	0
Peak_59	0	0	0	0	0	0	0	0	0	0	0	0	0	0	0	0	0	0	0
Peak_60	0	0	0	0	0	0	0	0	0	0	0	0	0	0	0	0	0	0	0
Peak_61	0	0	0	0	0	0	0	0	0	0	0	0	0	0	0	0	0	0	0
Peak_62	0	0	0	0	0	0	0	0	0	0	0	0	0	0	0	0	0	0	0
Peak_63	0	0	0	0	0	0	0	0	0	0	0	0	0	0	0	0	0	0	0
Peak_64	0	0	0	0	0	0	0	0	0	0	0	0	0	0	0	0	0	0	0
Peak_65	0	0	0	0	0	0	0	0	0	0	0	0	0	0	0	0	0	0	0
Peak_67	0	0	0	0	0	0	0	0	0	0	0	0	0	0	0	0	0	0	0
Peak_69	0	0	0	0	0	0	0	0	0	0	0	0	0	0	0	0	0	0	0
Peak_70	0	0	0	0	0	0	0	0	0	0	0	0	0	0	0	0	0	0	0
Peak_71	0	0	0	0	0	0	0	0	0	0	0	0	0	0	0	0	0	0	0
Peak_72	0	0	0	0	0	0	0	0	0	0	0	0	0	0	0	0	0	0	0
Peak_73	0	0	0	0	0	0	0	0	0	0	0	0	0	0	0	0	0	0	0
Peak_75	0	0	0	0	0	0	0	0	0	0	0	0	0	0	0	0	0	0	0
Peak_76	0	0	0	0	0	0	0	0	0	0	0	0	0	0	0	0	0	0	0
Peak_78	0	0	0	0	0	0	0	0	0	0	0	0	0	0	0	0	0	0	0
Peak_79	0	0	0	0	0	0	0	0	0	0	0	0	0	0	0	0	0	0	0
Peak_80	0	0	0	0	0	0	0	0	0	0	0	0	0	0	0	0	0	0	0
Peak_81	0	0	0	0	0	0	0	0	0	0	0	0	0	0	0	0	0	0	0
Peak_82	0	0	0	0	0	0	0	0	0	0	0	0	0	0	0	0	0	0	0
Peak_84	0	0	0	0	0	0	0	0	0	0	0	0	0	0	0	0	0	0	0
Peak_85	0	0	0	0	0	0	0	0	0	0	0	0	0	0	0	0	0	0	0
Peak_87	0	0	0	0	0	0	0	0	0	0	0	0	0	0	0	0	0	0	0
Peak_90	0	0	0	0	0	0	0	0	0	0	0	0	0	0	0	0	0	0	0
Peak_92	0	0	0	0	0	0	0	0	0	0	0	0	0	0	0	0	0	0	0
Peak_93	0	0	0	0	0	0	0	0	0	0	0	0	0	0	0	0	0	0	0
Peak_94	0	0	0	0	0	0	0	0	0	0	0	0	0	0	0	0	0	0	0
Peak_95	0	0	0	0	0	0	0	0	0	0	0	0	0	0	0	0	0	0	0
Peak_96	0	0	0	0	0	0	0	0	0	0	0	0	0	0	0	0	0	0	0
Peak_97	0	0	0	0	0	0	0	0	0	0	0	0	0	0	0	0	0	0	0
Peak_98	0	0	0	0	0	0	0	0	0	0	0	0	0	0	0	0	0	0	0
Peak_99	0	0	0	0	0	0	0	0	0	0	0	0	0	0	0	0	0	0	0
Peak_100	0	0	0	0	0	0	0	0	0	0	0	0	0	0	0	0	0	0	0
Peak_101	0	0	0	0	0	0	0	0	0	0	0	0	0	0	0	0	0	0	0
Peak_102	0	0	0	0	0	0	0	0	0	0	0	0	0	0	0	0	0	0	0
Peak_103	0	0	0	0	0	0	0	0	0	0	0	0	0	0	0	0	0	0	0
Peak_104	0	0	0	0	0	0	0	0	0	0	0	0	0	0	0	0	0	0	0
Peak_105	0	0	0	0	0	0	0	0	0	0	0	0	0	0	0	0	0	0	0
Peak_106	0	0	0	0	0	0	0	0	0	0	0	0	0	0	0	0	0	0	0
Peak_110	0	0	0	0	0	0	0	0	0	0	0	0	0	0	0	0	0	0	0
Peak_112	0	0	0	0	0	0	0	0	0	0	0	0	0	0	0	0	0	0	0
Peak_113	0	0	0	0	0	0	0	0	0	0	0	0	0	0	0	0	0	0	0
Peak_115	0	0	0	0	0	0	0	0	0	0	0	0	0	0	0	0	0	0	0
Peak_121	0	0	0	0	0	0	0	0	0	0	0	0	0	0	0	0	0	0	0
Peak_124	0	0	0	0	0	0	0	0	0	0	0	0	0	0	0	0	0	0	0
Peak_125	0	0	0	0	0	0	0	0	0	0	0	0	0	0	0	0	0	0	0
Peak_126	0	0	0	0	0	0	0	0	0	0	0	0	0	0	0	0	0	0	0
Peak_127	0	0	0	0	0	0	0	0	0	0	0	0	0	0	0	0	0	0	0
Peak_128	0	0	0	0	0	0	0	0	0	0	0	0	0	0	0	0	0	0	0
Peak_129	0	0	0	0	0	0	0	0	0	0	0	0	0	0	0	0	0	0	0
Peak_131	0	0	0	0	0	0	0	0	0	0	0	0	0	0	0	0	0	0	0
Peak_132	0	0	0	0	0	0	0	0	0	0	0	0	0	0	0	0	0	0	0
Peak_133	0	0	0	0	0	0	0	0	0	0	0	0	0	0	0	0	0	0	0
Peak_134	0	0	0	0	0	0	0	0	0	0	0	0	0	0	0	0	0	0	0
Peak_135	0	0	0	0	0	0	0	0	0	0	0	0	0	0	0	0	0	0	0
Peak_136	0	0	0	0	0	0	0	0	0	0	0	0	0	0	0	0	0	0	0
Peak_137	0	0	0	0	0	0	0	0	0	0	0	0	0	0	0	0	0	0	0
Peak_138	0	0	0	0	0	0	0	0	0	0	0	0	0	0	0	0	0	0	0
Peak_139	0	0	0	0	0	0	0	0	0	0	0	0	0	0	0	0	0	0	0
Peak_140	0	0	0	0	0	0	0	0	0	0	0	0	0	0	0	0	0	0	0
Peak_142	0	0	0	0	0	0	0	0	0	0	0	0	0	0	0	0	0	0	0
Peak_143	0	0	0	0	0	0	0	0	0	0	0	0	0	0	0	0	0	0	0
Peak_144	0	0	0	0	0	0	0	0	0	0	0	0	0	0	0	0	0	0	0
Peak_145	0	0	0	0	0	0	0	0	0	0	0	0	0	0	0	0	0	0	0
Peak_146	0	0	0	0	0	0	0	0	0	0	0	0	0	0	0	0	0	0	0
Peak_148	0	0	0	0	0	0	0	0	0	0	0	0	0	0	0	0	0	0	0
Peak_149	0	0	0	0	0	0	0	0	0	0	0	0	0	0	0	0	0	0	0
Peak_150	0	0	0	0	0	0	0	0	0	0	0	0	0	0	0	0	0	0	0
Peak_151	0	0	0	0	0	0	0	0	0	0	0	0	0	0	0	0	0	0	0
Peak_152	0	0	0	0	0	0	0	0	0	0	0	0	0	0	0	0	0	0	0
Peak_153	0	0	0	0	0	0	0	0	0	0	0	0	0	0	0	0	0	0	0
Peak_154	0	0	0	0	0	0	0	0	0	0	0	0	0	0	0	0	0	0	0
Peak_155	0	0	0	0	0	0	0	0	0	0	0	0	0	0	0	0	0	0	0
Peak_156	0	0	0	0	0	0	0	0	0	0	0	0	0	0	0	0	0	0	0
Peak_158	0	0	0	0	0	0	0	0	0	0	0	0	0	0	0	0	0	0	0
Peak_159	0	0	0	0	0	0	0	0	0	0	0	0	0	0	0	0	0	0	0
Peak_160	0	0	0	0	0	0	0	0	0	0	0	0	0	0	0	0	0	0	0
Peak_161	0	0	0	0	0	0	0	0	0	0	0	0	0	0	0	0	0	0	0
Peak_162	0	0	0	0	0	0	0	0	0	0	0	0	0	0	0	0	0	0	0
Peak_163	0	0	0	0	0	0	0	0	0	0	0	0	0	0	0	0	0	0	0
Peak_164	0	0	0	0	0	0	0	0	0	0	0	0	0	0	0	0	0	0	0
Peak_165	0	0	0	0	0	0	0	0	0	0	0	0	0	0	0	0	0	0	0
Peak_166	0	0	0	0	0	0	0	0	0	0	0	0	0	0	0	0	0	0	0
Peak_167	0	0	0	0	0	0	0	0	0	0	0	0	0	0	0	0	0	0	0
Peak_168	0	0	0	0	0	0	0	0	0	0	0	0	0	0	0	0	0	0	0
Peak_169	0	0	0	0	0	0	0	0	0	0	0	0	0	0	0	0	0	0	0
Peak_170	0	0	0	0	0	0	0	0	0	0	0	0	0	0	0	0	0	0	0
Peak_172	0	0	0	0	0	0	0	0	0	0	0	0	0	0	0	0	0	0	0
Peak_173	0	0	0	0	0	0	0	0	0	0	0	0	0	0	0	0	0	0	0
Peak_174	0	0	0	0	0	0	0	0	0	0	0	0	0	0	0	0	0	0	0
Peak_176	0	0	0	0	0	0	0	0	0	0	0	0	0	0	0	0	0	0	0
Peak_177	0	0	0	0	0	0	0	0	0	0	0	0	0	0	0	0	0	0	0
Peak_178	0	0	0	0	0	0	0	0	0	0	0	0	0	0	0	0	0	0	0
Peak_179	0	0	0	0	0	0	0	0	0	0	0	0	0	0	0	0	0	0	0
Peak_180	0	0	0	0	0	0	0	0	0	0	0	0	0	0	0	0	0	0	0
Peak_181	0	0	0	0	0	0	0	0	0	0	0	0	0	0	0	0	0	0	0
Peak_182	0	0	0	0	0	0	0	0	0	0	0	0	0	0	0	0	0	0	0
Peak_183	0	0	0	0	0	0	0	0	0	0	0	0	0	0	0	0	0	0	0
Peak_185	0	0	0	0	0	0	0	0	0	0	0	0	0	0	0	0	0	0	0
Peak_186	0	0	0	0	0	0	0	0	0	0	0	0	0	0	0	0	0	0	0
Peak_190	0	0	0	0	0	0	0	0	0	0	0	0	0	0	0	0	0	0	0
Peak_191	0	0	0	0	0	0	0	0	0	0	0	0	0	0	0	0	0	0	0
Peak_193	0	0	0	0	0	0	0	0	0	0	0	0	0	0	0	0	0	0	0
Peak_194	0	0	0	0	0	0	0	0	0	0	0	0	0	0	0	0	0	0	0
Peak_195	0	0	0	0	0	0	0	0	0	0	0	0	0	0	0	0	0	0	0
Peak_196	0	0	0	0	0	0	0	0	0	0	0	0	0	0	0	0	0	0	0
Peak_198	0	0	0	0	0	0	0	0	0	0	0	0	0	0	0	0	0	0	0
Peak_199	0	0	0	0	0	0	0	0	0	0	0	0	0	0	0	0	0	0	0
Peak_200	0	0	0	0	0	0	0	0	0	0	0	0	0	0	0	0	0	0	0
Peak_201	0	0	0	0	0	0	0	0	0	0	0	0	0	0	0	0	0	0	0
Peak_202	0	0	0	0	0	0	0	0	0	0	0	0	0	0	0	0	0	0	0
Peak_203	0	0	0	0	0	0	0	0	0	0	0	0	0	0	0	0	0	0	0
Peak_204	0	0	0	0	0	0	0	0	0	0	0	0	0	0	0	0	0	0	0
Peak_205	0	0	0	0	0	0	0	0	0	0	0	0	0	0	0	0	0	0	0
Peak_210	0	0	0	0	0	0	0	0	0	0	0	0	0	0	0	0	0	0	0
Peak_211	0	0	0	0	0	0	0	0	0	0	0	0	0	0	0	0	0	0	0
Peak_212	0	0	0	0	0	0	0	0	0	0	0	0	0	0	0	0	0	0	0
Peak_213	0	0	0	0	0	0	0	0	0	0	0	0	0	0	0	0	0	0	0
Peak_215	0	0	0	0	0	0	0	0	0	0	0	0	0	0	0	0	0	0	0
Peak_216	0	0	0	0	0	0	0	0	0	0	0	0	0	0	0	0	0	0	0
Peak_217	0	0	0	0	0	0	0	0	0	0	0	0	0	0	0	0	0	0	0
Peak_218	0	0	0	0	0	0	0	0	0	0	0	0	0	0	0	0	0	0	0
Peak_219	0	0	0	0	0	0	0	0	0	0	0	0	0	0	0	0	0	0	0
Peak_220	0	0	0	0	0	0	0	0	0	0	0	0	0	0	0	0	0	0	0
Peak_221	0	0	0	0	0	0	0	0	0	0	0	0	0	0	0	0	0	0	0
Peak_222	0	0	0	0	0	0	0	0	0	0	0	0	0	0	0	0	0	0	0
Peak_223	0	0	0	0	0	0	0	0	0	0	0	0	0	0	0	0	0	0	0
Peak_225	0	0	0	0	0	0	0	0	0	0	0	0	0	0	0	0	0	0	0
Peak_226	0	0	0	0	0	0	0	0	0	0	0	0	0	0	0	0	0	0	0
Peak_228	0	0	0	0	0	0	0	0	0	0	0	0	0	0	0	0	0	0	0
Peak_230	0	0	0	0	0	0	0	0	0	0	0	0	0	0	0	0	0	0	0
Peak_231	0	0	0	0	0	0	0	0	0	0	0	0	0	0	0	0	0	0	0
Peak_232	0	0	0	0	0	0	0	0	0	0	0	0	0	0	0	0	0	0	0
Peak_233	0	0	0	0	0	0	0	0	0	0	0	0	0	0	0	0	0	0	0
Peak_234	0	0	0	0	0	0	0	0	0	0	0	0	0	0	0	0	0	0	0
Peak_235	0	0	0	0	0	0	0	0	0	0	0	0	0	0	0	0	0	0	0
Peak_236	0	0	0	0	0	0	0	0	0	0	0	0	0	0	0	0	0	0	0
Peak_237	0	0	0	0	0	0	0	0	0	0	0	0	0	0	0	0	0	0	0
Peak_238	0	0	0	0	0	0	0	0	0	0	0	0	0	0	0	0	0	0	0
Peak_239	0	0	0	0	0	0	0	0	0	0	0	0	0	0	0	0	0	0	0
Peak_240	0	0	0	0	0	0	0	0	0	0	0	0	0	0	0	0	0	0	0
Peak_241	0	0	0	0	0	0	0	0	0	0	0	0	0	0	0	0	0	0	0
Peak_242	0	0	0	0	0	0	0	0	0	0	0	0	0	0	0	0	0	0	0
Peak_243	0	0	0	0	0	0	0	0	0	0	0	0	0	0	0	0	0	0	0
Peak_245	0	0	0	0	0	0	0	0	0	0	0	0	0	0	0	0	0	0	0
Peak_246	0	0	0	0	0	0	0	0	0	0	0	0	0	0	0	0	0	0	0
Peak_248	0	0	0	0	0	0	0	0	0	0	0	0	0	0	0	0	0	0	0
Peak_249	0	0	0	0	0	0	0	0	0	0	0	0	0	0	0	0	0	0	0
Peak_250	0	0	0	0	0	0	0	0	0	0	0	0	0	0	0	0	0	0	0
Peak_252	0	0	0	0	0	0	0	0	0	0	0	0	0	0	0	0	0	0	0
Peak_253	0	0	0	0	0	0	0	0	0	0	0	0	0	0	0	0	0	0	0
Peak_254	0	0	0	0	0	0	0	0	0	0	0	0	0	0	0	0	0	0	0
Peak_255	0	0	0	0	0	0	0	0	0	0	0	0	0	0	0	0	0	0	0
Peak_256	0	0	0	0	0	0	0	0	0	0	0	0	0	0	0	0	0	0	0
Peak_257	0	0	0	0	0	0	0	0	0	0	0	0	0	0	0	0	0	0	0
Peak_258	0	0	0	0	0	0	0	0	0	0	0	0	0	0	0	0	0	0	0
Peak_259	0	0	0	0	0	0	0	0	0	0	0	0	0	0	0	0	0	0	0
Peak_260	0	0	0	0	0	0	0	0	0	0	0	0	0	0	0	0	0	0	0
Peak_261	0	0	0	0	0	0	0	0	0	0	0	0	0	0	0	0	0	0	0
Peak_262	0	0	0	0	0	0	0	0	0	0	0	0	0	0	0	0	0	0	0
Peak_263	0	0	0	0	0	0	0	0	0	0	0	0	0	0	0	0	0	0	0
Peak_264	0	0	0	0	0	0	0	0	0	0	0	0	0	0	0	0	0	0	0
Peak_265	0	0	0	0	0	0	0	0	0	0	0	0	0	0	0	0	0	0	0
Peak_266	0	0	0	0	0	0	0	0	0	0	0	0	0	0	0	0	0	0	0
Peak_267	0	0	0	0	0	0	0	0	0	0	0	0	0	0	0	0	0	0	0
Peak_269	0	0	0	0	0	0	0	0	0	0	0	0	0	0	0	0	0	0	0
Peak_270	0	0	0	0	0	0	0	0	0	0	0	0	0	0	0	0	0	0	0
Peak_271	0	0	0	0	0	0	0	0	0	0	0	0	0	0	0	0	0	0	0
Peak_273	0	0	0	0	0	0	0	0	0	0	0	0	0	0	0	0	0	0	0
Peak_274	0	0	0	0	0	0	0	0	0	0	0	0	0	0	0	0	0	0	0
Peak_275	0	0	0	0	0	0	0	0	0	0	0	0	0	0	0	0	0	0	0
Peak_276	0	0	0	0	0	0	0	0	0	0	0	0	0	0	0	0	0	0	0
Peak_277	0	0	0	0	0	0	0	0	0	0	0	0	0	0	0	0	0	0	0
Peak_280	0	0	0	0	0	0	0	0	0	0	0	0	0	0	0	0	0	0	0
Peak_281	0	0	0	0	0	0	0	0	0	0	0	0	0	0	0	0	0	0	0
Peak_282	0	0	0	0	0	0	0	0	0	0	0	0	0	0	0	0	0	0	0
Peak_283	0	0	0	0	0	0	0	0	0	0	0	0	0	0	0	0	0	0	0
Peak_284	0	0	0	0	0	0	0	0	0	0	0	0	0	0	0	0	0	0	0
Peak_285	0	0	0	0	0	0	0	0	0	0	0	0	0	0	0	0	0	0	0
Peak_286	0	0	0	0	0	0	0	0	0	0	0	0	0	0	0	0	0	0	0
Peak_287	0	0	0	0	0	0	0	0	0	0	0	0	0	0	0	0	0	0	0
Peak_288	0	0	0	0	0	0	0	0	0	0	0	0	0	0	0	0	0	0	0
Peak_290	0	0	0	0	0	0	0	0	0	0	0	0	0	0	0	0	0	0	0
Peak_292	0	0	0	0	0	0	0	0	0	0	0	0	0	0	0	0	0	0	0
Peak_293	0	0	0	0	0	0	0	0	0	0	0	0	0	0	0	0	0	0	0
Peak_294	0	0	0	0	0	0	0	0	0	0	0	0	0	0	0	0	0	0	0
Peak_295	0	0	0	0	0	0	0	0	0	0	0	0	0	0	0	0	0	0	0
Peak_296	0	0	0	0	0	0	0	0	0	0	0	0	0	0	0	0	0	0	0
Peak_297	0	0	0	0	0	0	0	0	0	0	0	0	0	0	0	0	0	0	0
Peak_298	0	0	0	0	0	0	0	0	0	0	0	0	0	0	0	0	0	0	0
Peak_300	0	0	0	0	0	0	0	0	0	0	0	0	0	0	0	0	0	0	0
Peak_301	0	0	0	0	0	0	0	0	0	0	0	0	0	0	0	0	0	0	0
Peak_302	0	0	0	0	0	0	0	0	0	0	0	0	0	0	0	0	0	0	0
Peak_303	0	0	0	0	0	0	0	0	0	0	0	0	0	0	0	0	0	0	0
Peak_304	0	0	0	0	0	0	0	0	0	0	0	0	0	0	0	0	0	0	0
Peak_305	0	0	0	0	0	0	0	0	0	0	0	0	0	0	0	0	0	0	0
Peak_306	0	0	0	0	0	0	0	0	0	0	0	0	0	0	0	0	0	0	0
Peak_307	0	0	0	0	0	0	0	0	0	0	0	0	0	0	0	0	0	0	0
Peak_308	0	0	0	0	0	0	0	0	0	0	0	0	0	0	0	0	0	0	0
Peak_309	0	0	0	0	0	0	0	0	0	0	0	0	0	0	0	0	0	0	0
Peak_310	0	0	0	0	0	0	0	0	0	0	0	0	0	0	0	0	0	0	0
Peak_312	0	0	0	0	0	0	0	0	0	0	0	0	0	0	0	0	0	0	0
Peak_313	0	0	0	0	0	0	0	0	0	0	0	0	0	0	0	0	0	0	0
Peak_314	0	0	0	0	0	0	0	0	0	0	0	0	0	0	0	0	0	0	0
Peak_315	0	0	0	0	0	0	0	0	0	0	0	0	0	0	0	0	0	0	0
Peak_317	0	0	0	0	0	0	0	0	0	0	0	0	0	0	0	0	0	0	0
Peak_318	0	0	0	0	0	0	0	0	0	0	0	0	0	0	0	0	0	0	0
Peak_320	0	0	0	0	0	0	0	0	0	0	0	0	0	0	0	0	0	0	0
Peak_321	0	0	0	0	0	0	0	0	0	0	0	0	0	0	0	0	0	0	0
Peak_322	0	0	0	0	0	0	0	0	0	0	0	0	0	0	0	0	0	0	0
Peak_324	0	0	0	0	0	0	0	0	0	0	0	0	0	0	0	0	0	0	0
Peak_325	0	0	0	0	0	0	0	0	0	0	0	0	0	0	0	0	0	0	0
Peak_326	0	0	0	0	0	0	0	0	0	0	0	0	0	0	0	0	0	0	0
Peak_327	0	0	0	0	0	0	0	0	0	0	0	0	0	0	0	0	0	0	0
Peak_328	0	0	0	0	0	0	0	0	0	0	0	0	0	0	0	0	0	0	0
Peak_329	0	0	0	0	0	0	0	0	0	0	0	0	0	0	0	0	0	0	0
Peak_330	0	0	0	0	0	0	0	0	0	0	0	0	0	0	0	0	0	0	0
Peak_331	0	0	0	0	0	0	0	0	0	0	0	0	0	0	0	0	0	0	0
Peak_332	0	0	0	0	0	0	0	0	0	0	0	0	0	0	0	0	0	0	0
Peak_333	0	0	0	0	0	0	0	0	0	0	0	0	0	0	0	0	0	0	0
Peak_334	0	0	0	0	0	0	0	0	0	0	0	0	0	0	0	0	0	0	0
Peak_335	0	0	0	0	0	0	0	0	0	0	0	0	0	0	0	0	0	0	0
Peak_336	0	0	0	0	0	0	0	0	0	0	0	0	0	0	0	0	0	0	0
Peak_337	0	0	0	0	0	0	0	0	0	0	0	0	0	0	0	0	0	0	0
Peak_338	0	0	0	0	0	0	0	0	0	0	0	0	0	0	0	0	0	0	0
Peak_339	0	0	0	0	0	0	0	0	0	0	0	0	0	0	0	0	0	0	0
Peak_342	0	0	0	0	0	0	0	0	0	0	0	0	0	0	0	0	0	0	0
Peak_343	0	0	0	0	0	0	0	0	0	0	0	0	0	0	0	0	0	0	0
Peak_344	0	0	0	0	0	0	0	0	0	0	0	0	0	0	0	0	0	0	0
Peak_345	0	0	0	0	0	0	0	0	0	0	0	0	0	0	0	0	0	0	0
Peak_346	0	0	0	0	0	0	0	0	0	0	0	0	0	0	0	0	0	0	0
Peak_347	0	0	0	0	0	0	0	0	0	0	0	0	0	0	0	0	0	0	0
Peak_350	0	0	0	0	0	0	0	0	0	0	0	0	0	0	0	0	0	0	0
Peak_351	0	0	0	0	0	0	0	0	0	0	0	0	0	0	0	0	0	0	0
Peak_354	0	0	0	0	0	0	0	0	0	0	0	0	0	0	0	0	0	0	0
Peak_355	0	0	0	0	0	0	0	0	0	0	0	0	0	0	0	0	0	0	0
Peak_356	0	0	0	0	0	0	0	0	0	0	0	0	0	0	0	0	0	0	0
Peak_357	0	0	0	0	0	0	0	0	0	0	0	0	0	0	0	0	0	0	0
Peak_358	0	0	0	0	0	0	0	0	0	0	0	0	0	0	0	0	0	0	0
Peak_360	0	0	0	0	0	0	0	0	0	0	0	0	0	0	0	0	0	0	0
Peak_361	0	0	0	0	0	0	0	0	0	0	0	0	0	0	0	0	0	0	0
Peak_362	0	0	0	0	0	0	0	0	0	0	0	0	0	0	0	0	0	0	0
Peak_363	0	0	0	0	0	0	0	0	0	0	0	0	0	0	0	0	0	0	0
Peak_364	0	0	0	0	0	0	0	0	0	0	0	0	0	0	0	0	0	0	0
Peak_366	0	0	0	0	0	0	0	0	0	0	0	0	0	0	0	0	0	0	0
Peak_367	0	0	0	0	0	0	0	0	0	0	0	0	0	0	0	0	0	0	0
Peak_368	0	0	0	0	0	0	0	0	0	0	0	0	0	0	0	0	0	0	0
Peak_370	0	0	0	0	0	0	0	0	0	0	0	0	0	0	0	0	0	0	0
Peak_371	0	0	0	0	0	0	0	0	0	0	0	0	0	0	0	0	0	0	0
Peak_372	0	0	0	0	0	0	0	0	0	0	0	0	0	0	0	0	0	0	0
Peak_373	0	0	0	0	0	0	0	0	0	0	0	0	0	0	0	0	0	0	0
Peak_374	0	0	0	0	0	0	0	0	0	0	0	0	0	0	0	0	0	0	0
Peak_375	0	0	0	0	0	0	0	0	0	0	0	0	0	0	0	0	0	0	0
Peak_376	0	0	0	0	0	0	0	0	0	0	0	0	0	0	0	0	0	0	0
Peak_377	0	0	0	0	0	0	0	0	0	0	0	0	0	0	0	0	0	0	0
Peak_380	0	0	0	0	0	0	0	0	0	0	0	0	0	0	0	0	0	0	0
Peak_382	0	0	0	0	0	0	0	0	0	0	0	0	0	0	0	0	0	0	0
Peak_383	0	0	0	0	0	0	0	0	0	0	0	0	0	0	0	0	0	0	0
Peak_384	0	0	0	0	0	0	0	0	0	0	0	0	0	0	0	0	0	0	0
Peak_388	0	0	0	0	0	0	0	0	0	0	0	0	0	0	0	0	0	0	0
Peak_389	0	0	0	0	0	0	0	0	0	0	0	0	0	0	0	0	0	0	0
Peak_390	0	0	0	0	0	0	0	0	0	0	0	0	0	0	0	0	0	0	0
Peak_391	0	0	0	0	0	0	0	0	0	0	0	0	0	0	0	0	0	0	0
Peak_393	0	0	0	0	0	0	0	0	0	0	0	0	0	0	0	0	0	0	0
Peak_394	0	0	0	0	0	0	0	0	0	0	0	0	0	0	0	0	0	0	0
Peak_395	0	0	0	0	0	0	0	0	0	0	0	0	0	0	0	0	0	0	0
Peak_396	0	0	0	0	0	0	0	0	0	0	0	0	0	0	0	0	0	0	0
Peak_397	0	0	0	0	0	0	0	0	0	0	0	0	0	0	0	0	0	0	0
Peak_398	0	0	0	0	0	0	0	0	0	0	0	0	0	0	0	0	0	0	0
Peak_399	0	0	0	0	0	0	0	0	0	0	0	0	0	0	0	0	0	0	0
Peak_401	0	0	0	0	0	0	0	0	0	0	0	0	0	0	0	0	0	0	0
Peak_404	0	0	0	0	0	0	0	0	0	0	0	0	0	0	0	0	0	0	0
Peak_405	0	0	0	0	0	0	0	0	0	0	0	0	0	0	0	0	0	0	0
Peak_406	0	0	0	0	0	0	0	0	0	0	0	0	0	0	0	0	0	0	0
Peak_407	0	0	0	0	0	0	0	0	0	0	0	0	0	0	0	0	0	0	0
Peak_408	0	0	0	0	0	0	0	0	0	0	0	0	0	0	0	0	0	0	0
Peak_409	0	0	0	0	0	0	0	0	0	0	0	0	0	0	0	0	0	0	0
Peak_410	0	0	0	0	0	0	0	0	0	0	0	0	0	0	0	0	0	0	0
Peak_411	0	0	0	0	0	0	0	0	0	0	0	0	0	0	0	0	0	0	0
Peak_412	0	0	0	0	0	0	0	0	0	0	0	0	0	0	0	0	0	0	0
Peak_413	0	0	0	0	0	0	0	0	0	0	0	0	0	0	0	0	0	0	0
Peak_414	0	0	0	0	0	0	0	0	0	0	0	0	0	0	0	0	0	0	0
Peak_415	0	0	0	0	0	0	0	0	0	0	0	0	0	0	0	0	0	0	0
Peak_417	0	0	0	0	0	0	0	0	0	0	0	0	0	0	0	0	0	0	0
Peak_420	0	0	0	0	0	0	0	0	0	0	0	0	0	0	0	0	0	0	0
Peak_422	0	0	0	0	0	0	0	0	0	0	0	0	0	0	0	0	0	0	0
Peak_425	0	0	0	0	0	0	0	0	0	0	0	0	0	0	0	0	0	0	0
Peak_426	0	0	0	0	0	0	0	0	0	0	0	0	0	0	0	0	0	0	0
Peak_427	0	0	0	0	0	0	0	0	0	0	0	0	0	0	0	0	0	0	0
Peak_428	0	0	0	0	0	0	0	0	0	0	0	0	0	0	0	0	0	0	0
Peak_429	0	0	0	0	0	0	0	0	0	0	0	0	0	0	0	0	0	0	0
Peak_430	0	0	0	0	0	0	0	0	0	0	0	0	0	0	0	0	0	0	0
Peak_431	0	0	0	0	0	0	0	0	0	0	0	0	0	0	0	0	0	0	0
Peak_432	0	0	0	0	0	0	0	0	0	0	0	0	0	0	0	0	0	0	0
Peak_434	0	0	0	0	0	0	0	0	0	0	0	0	0	0	0	0	0	0	0
Peak_436	0	0	0	0	0	0	0	0	0	0	0	0	0	0	0	0	0	0	0
Peak_438	0	0	0	0	0	0	0	0	0	0	0	0	0	0	0	0	0	0	0
Peak_440	0	0	0	0	0	0	0	0	0	0	0	0	0	0	0	0	0	0	0
Peak_442	0	0	0	0	0	0	0	0	0	0	0	0	0	0	0	0	0	0	0
Peak_444	0	0	0	0	0	0	0	0	0	0	0	0	0	0	0	0	0	0	0
Peak_445	0	0	0	0	0	0	0	0	0	0	0	0	0	0	0	0	0	0	0
Peak_447	0	0	0	0	0	0	0	0	0	0	0	0	0	0	0	0	0	0	0
Peak_449	0	0	0	0	0	0	0	0	0	0	0	0	0	0	0	0	0	0	0
Peak_450	0	0	0	0	0	0	0	0	0	0	0	0	0	0	0	0	0	0	0
Peak_451	0	0	0	0	0	0	0	0	0	0	0	0	0	0	0	0	0	0	0
Peak_453	0	0	0	0	0	0	0	0	0	0	0	0	0	0	0	0	0	0	0
Peak_454	0	0	0	0	0	0	0	0	0	0	0	0	0	0	0	0	0	0	0
Peak_457	0	0	0	0	0	0	0	0	0	0	0	0	0	0	0	0	0	0	0
Peak_459	0	0	0	0	0	0	0	0	0	0	0	0	0	0	0	0	0	0	0
Peak_460	0	0	0	0	0	0	0	0	0	0	0	0	0	0	0	0	0	0	0
Peak_461	0	0	0	0	0	0	0	0	0	0	0	0	0	0	0	0	0	0	0
Peak_462	0	0	0	0	0	0	0	0	0	0	0	0	0	0	0	0	0	0	0
Peak_463	0	0	0	0	0	0	0	0	0	0	0	0	0	0	0	0	0	0	0
Peak_464	0	0	0	0	0	0	0	0	0	0	0	0	0	0	0	0	0	0	0
Peak_465	0	0	0	0	0	0	0	0	0	0	0	0	0	0	0	0	0	0	0
Peak_466	0	0	0	0	0	0	0	0	0	0	0	0	0	0	0	0	0	0	0
Peak_467	0	0	0	0	0	0	0	0	0	0	0	0	0	0	0	0	0	0	0
Peak_468	0	0	0	0	0	0	0	0	0	0	0	0	0	0	0	0	0	0	0
Peak_469	0	0	0	0	0	0	0	0	0	0	0	0	0	0	0	0	0	0	0
Peak_470	0	0	0	0	0	0	0	0	0	0	0	0	0	0	0	0	0	0	0
Peak_471	0	0	0	0	0	0	0	0	0	0	0	0	0	0	0	0	0	0	0
Peak_472	0	0	0	0	0	0	0	0	0	0	0	0	0	0	0	0	0	0	0
Peak_473	0	0	0	0	0	0	0	0	0	0	0	0	0	0	0	0	0	0	0
Peak_474	0	0	0	0	0	0	0	0	0	0	0	0	0	0	0	0	0	0	0
Peak_475	0	0	0	0	0	0	0	0	0	0	0	0	0	0	0	0	0	0	0
Peak_476	0	0	0	0	0	0	0	0	0	0	0	0	0	0	0	0	0	0	0
Peak_477	0	0	0	0	0	0	0	0	0	0	0	0	0	0	0	0	0	0	0
Peak_478	0	0	0	0	0	0	0	0	0	0	0	0	0	0	0	0	0	0	0
Peak_479	0	0	0	0	0	0	0	0	0	0	0	0	0	0	0	0	0	0	0
Peak_480	0	0	0	0	0	0	0	0	0	0	0	0	0	0	0	0	0	0	0
Peak_481	0	0	0	0	0	0	0	0	0	0	0	0	0	0	0	0	0	0	0
Peak_483	0	0	0	0	0	0	0	0	0	0	0	0	0	0	0	0	0	0	0
Peak_484	0	0	0	0	0	0	0	0	0	0	0	0	0	0	0	0	0	0	0
Peak_485	0	0	0	0	0	0	0	0	0	0	0	0	0	0	0	0	0	0	0
Peak_486	0	0	0	0	0	0	0	0	0	0	0	0	0	0	0	0	0	0	0
Peak_488	0	0	0	0	0	0	0	0	0	0	0	0	0	0	0	0	0	0	0
Peak_489	0	0	0	0	0	0	0	0	0	0	0	0	0	0	0	0	0	0	0
Peak_490	0	0	0	0	0	0	0	0	0	0	0	0	0	0	0	0	0	0	0
Peak_491	0	0	0	0	0	0	0	0	0	0	0	0	0	0	0	0	0	0	0
Peak_492	0	0	0	0	0	0	0	0	0	0	0	0	0	0	0	0	0	0	0
Peak_494	0	0	0	0	0	0	0	0	0	0	0	0	0	0	0	0	0	0	0
Peak_495	0	0	0	0	0	0	0	0	0	0	0	0	0	0	0	0	0	0	0
Peak_496	0	0	0	0	0	0	0	0	0	0	0	0	0	0	0	0	0	0	0
Peak_497	0	0	0	0	0	0	0	0	0	0	0	0	0	0	0	0	0	0	0
Peak_498	0	0	0	0	0	0	0	0	0	0	0	0	0	0	0	0	0	0	0
Peak_499	0	0	0	0	0	0	0	0	0	0	0	0	0	0	0	0	0	0	0
Peak_500	0	0	0	0	0	0	0	0	0	0	0	0	0	0	0	0	0	0	0
Peak_501	0	0	0	0	0	0	0	0	0	0	0	0	0	0	0	0	0	0	0
Peak_502	0	0	0	0	0	0	0	0	0	0	0	0	0	0	0	0	0	0	0
Peak_503	0	0	0	0	0	0	0	0	0	0	0	0	0	0	0	0	0	0	0
Peak_504	0	0	0	0	0	0	0	0	0	0	0	0	0	0	0	0	0	0	0
Peak_506	0	0	0	0	0	0	0	0	0	0	0	0	0	0	0	0	0	0	0
Peak_507	0	0	0	0	0	0	0	0	0	0	0	0	0	0	0	0	0	0	0
Peak_508	0	0	0	0	0	0	0	0	0	0	0	0	0	0	0	0	0	0	0
Peak_509	0	0	0	0	0	0	0	0	0	0	0	0	0	0	0	0	0	0	0
Peak_510	0	0	0	0	0	0	0	0	0	0	0	0	0	0	0	0	0	0	0
Peak_511	0	0	0	0	0	0	0	0	0	0	0	0	0	0	0	0	0	0	0
Peak_512	0	0	0	0	0	0	0	0	0	0	0	0	0	0	0	0	0	0	0
Peak_513	0	0	0	0	0	0	0	0	0	0	0	0	0	0	0	0	0	0	0
Peak_514	0	0	0	0	0	0	0	0	0	0	0	0	0	0	0	0	0	0	0
Peak_515	0	0	0	0	0	0	0	0	0	0	0	0	0	0	0	0	0	0	0
Peak_516	0	0	0	0	0	0	0	0	0	0	0	0	0	0	0	0	0	0	0
Peak_517	0	0	0	0	0	0	0	0	0	0	0	0	0	0	0	0	0	0	0
Peak_520	0	0	0	0	0	0	0	0	0	0	0	0	0	0	0	0	0	0	0
Peak_521	0	0	0	0	0	0	0	0	0	0	0	0	0	0	0	0	0	0	0
Peak_524	0	0	0	0	0	0	0	0	0	0	0	0	0	0	0	0	0	0	0
Peak_525	0	0	0	0	0	0	0	0	0	0	0	0	0	0	0	0	0	0	0
Peak_526	0	0	0	0	0	0	0	0	0	0	0	0	0	0	0	0	0	0	0
Peak_527	0	0	0	0	0	0	0	0	0	0	0	0	0	0	0	0	0	0	0
Peak_528	0	0	0	0	0	0	0	0	0	0	0	0	0	0	0	0	0	0	0
Peak_529	0	0	0	0	0	0	0	0	0	0	0	0	0	0	0	0	0	0	0
Peak_530	0	0	0	0	0	0	0	0	0	0	0	0	0	0	0	0	0	0	0
Peak_531	0	0	0	0	0	0	0	0	0	0	0	0	0	0	0	0	0	0	0
Peak_532	0	0	0	0	0	0	0	0	0	0	0	0	0	0	0	0	0	0	0
Peak_534	0	0	0	0	0	0	0	0	0	0	0	0	0	0	0	0	0	0	0
Peak_535	0	0	0	0	0	0	0	0	0	0	0	0	0	0	0	0	0	0	0
Peak_536	0	0	0	0	0	0	0	0	0	0	0	0	0	0	0	0	0	0	0
Peak_537	0	0	0	0	0	0	0	0	0	0	0	0	0	0	0	0	0	0	0
Peak_539	0	0	0	0	0	0	0	0	0	0	0	0	0	0	0	0	0	0	0
Peak_540	0	0	0	0	0	0	0	0	0	0	0	0	0	0	0	0	0	0	0
Peak_541	0	0	0	0	0	0	0	0	0	0	0	0	0	0	0	0	0	0	0
Peak_542	0	0	0	0	0	0	0	0	0	0	0	0	0	0	0	0	0	0	0
Peak_543	0	0	0	0	0	0	0	0	0	0	0	0	0	0	0	0	0	0	0
Peak_544	0	0	0	0	0	0	0	0	0	0	0	0	0	0	0	0	0	0	0
Peak_545	0	0	0	0	0	0	0	0	0	0	0	0	0	0	0	0	0	0	0
Peak_546	0	0	0	0	0	0	0	0	0	0	0	0	0	0	0	0	0	0	0
Peak_547	0	0	0	0	0	0	0	0	0	0	0	0	0	0	0	0	0	0	0
Peak_548	0	0	0	0	0	0	0	0	0	0	0	0	0	0	0	0	0	0	0
Peak_549	0	0	0	0	0	0	0	0	0	0	0	0	0	0	0	0	0	0	0
Peak_550	0	0	0	0	0	0	0	0	0	0	0	0	0	0	0	0	0	0	0
Peak_551	0	0	0	0	0	0	0	0	0	0	0	0	0	0	0	0	0	0	0
Peak_554	0	0	0	0	0	0	0	0	0	0	0	0	0	0	0	0	0	0	0
Peak_556	0	0	0	0	0	0	0	0	0	0	0	0	0	0	0	0	0	0	0
Peak_557	0	0	0	0	0	0	0	0	0	0	0	0	0	0	0	0	0	0	0
Peak_558	0	0	0	0	0	0	0	0	0	0	0	0	0	0	0	0	0	0	0
Peak_560	0	0	0	0	0	0	0	0	0	0	0	0	0	0	0	0	0	0	0
Peak_568	0	0	0	0	0	0	0	0	0	0	0	0	0	0	0	0	0	0	0
Peak_569	0	0	0	0	0	0	0	0	0	0	0	0	0	0	0	0	0	0	0
Peak_570	0	0	0	0	0	0	0	0	0	0	0	0	0	0	0	0	0	0	0
Peak_571	0	0	0	0	0	0	0	0	0	0	0	0	0	0	0	0	0	0	0
Peak_572	0	0	0	0	0	0	0	0	0	0	0	0	0	0	0	0	0	0	0
Peak_574	0	0	0	0	0	0	0	0	0	0	0	0	0	0	0	0	0	0	0
Peak_575	0	0	0	0	0	0	0	0	0	0	0	0	0	0	0	0	0	0	0
Peak_576	0	0	0	0	0	0	0	0	0	0	0	0	0	0	0	0	0	0	0
Peak_577	0	0	0	0	0	0	0	0	0	0	0	0	0	0	0	0	0	0	0
Peak_578	0	0	0	0	0	0	0	0	0	0	0	0	0	0	0	0	0	0	0
Peak_581	0	0	0	0	0	0	0	0	0	0	0	0	0	0	0	0	0	0	0
Peak_582	0	0	0	0	0	0	0	0	0	0	0	0	0	0	0	0	0	0	0
Peak_583	0	0	0	0	0	0	0	0	0	0	0	0	0	0	0	0	0	0	0
Peak_588	0	0	0	0	0	0	0	0	0	0	0	0	0	0	0	0	0	0	0
Peak_589	0	0	0	0	0	0	0	0	0	0	0	0	0	0	0	0	0	0	0
Peak_590	0	0	0	0	0	0	0	0	0	0	0	0	0	0	0	0	0	0	0
Peak_591	0	0	0	0	0	0	0	0	0	0	0	0	0	0	0	0	0	0	0
Peak_592	0	0	0	0	0	0	0	0	0	0	0	0	0	0	0	0	0	0	0
Peak_594	0	0	0	0	0	0	0	0	0	0	0	0	0	0	0	0	0	0	0
Peak_595	0	0	0	0	0	0	0	0	0	0	0	0	0	0	0	0	0	0	0
Peak_596	0	0	0	0	0	0	0	0	0	0	0	0	0	0	0	0	0	0	0
Peak_597	0	0	0	0	0	0	0	0	0	0	0	0	0	0	0	0	0	0	0
Peak_598	0	0	0	0	0	0	0	0	0	0	0	0	0	0	0	0	0	0	0
Peak_600	0	0	0	0	0	0	0	0	0	0	0	0	0	0	0	0	0	0	0
Peak_601	0	0	0	0	0	0	0	0	0	0	0	0	0	0	0	0	0	0	0
Peak_603	0	0	0	0	0	0	0	0	0	0	0	0	0	0	0	0	0	0	0
Peak_604	0	0	0	0	0	0	0	0	0	0	0	0	0	0	0	0	0	0	0
Peak_605	0	0	0	0	0	0	0	0	0	0	0	0	0	0	0	0	0	0	0
Peak_606	0	0	0	0	0	0	0	0	0	0	0	0	0	0	0	0	0	0	0
Peak_607	0	0	0	0	0	0	0	0	0	0	0	0	0	0	0	0	0	0	0
Peak_609	0	0	0	0	0	0	0	0	0	0	0	0	0	0	0	0	0	0	0
Peak_610	0	0	0	0	0	0	0	0	0	0	0	0	0	0	0	0	0	0	0
Peak_611	0	0	0	0	0	0	0	0	0	0	0	0	0	0	0	0	0	0	0
Peak_612	0	0	0	0	0	0	0	0	0	0	0	0	0	0	0	0	0	0	0
Peak_613	0	0	0	0	0	0	0	0	0	0	0	0	0	0	0	0	0	0	0
Peak_614	0	0	0	0	0	0	0	0	0	0	0	0	0	0	0	0	0	0	0
Peak_615	0	0	0	0	0	0	0	0	0	0	0	0	0	0	0	0	0	0	0
Peak_616	0	0	0	0	0	0	0	0	0	0	0	0	0	0	0	0	0	0	0
Peak_617	0	0	0	0	0	0	0	0	0	0	0	0	0	0	0	0	0	0	0
Peak_618	0	0	0	0	0	0	0	0	0	0	0	0	0	0	0	0	0	0	0
Peak_619	0	0	0	0	0	0	0	0	0	0	0	0	0	0	0	0	0	0	0
Peak_620	0	0	0	0	0	0	0	0	0	0	0	0	0	0	0	0	0	0	0
Peak_621	0	0	0	0	0	0	0	0	0	0	0	0	0	0	0	0	0	0	0
Peak_622	0	0	0	0	0	0	0	0	0	0	0	0	0	0	0	0	0	0	0
Peak_624	0	0	0	0	0	0	0	0	0	0	0	0	0	0	0	0	0	0	0
Peak_625	0	0	0	0	0	0	0	0	0	0	0	0	0	0	0	0	0	0	0
Peak_627	0	0	0	0	0	0	0	0	0	0	0	0	0	0	0	0	0	0	0
Peak_629	0	0	0	0	0	0	0	0	0	0	0	0	0	0	0	0	0	0	0
Peak_631	0	0	0	0	0	0	0	0	0	0	0	0	0	0	0	0	0	0	0
Peak_632	0	0	0	0	0	0	0	0	0	0	0	0	0	0	0	0	0	0	0
Peak_633	0	0	0	0	0	0	0	0	0	0	0	0	0	0	0	0	0	0	0
Peak_634	0	0	0	0	0	0	0	0	0	0	0	0	0	0	0	0	0	0	0
Peak_635	0	0	0	0	0	0	0	0	0	0	0	0	0	0	0	0	0	0	0
Peak_636	0	0	0	0	0	0	0	0	0	0	0	0	0	0	0	0	0	0	0
Peak_637	0	0	0	0	0	0	0	0	0	0	0	0	0	0	0	0	0	0	0
Peak_639	0	0	0	0	0	0	0	0	0	0	0	0	0	0	0	0	0	0	0
Peak_640	0	0	0	0	0	0	0	0	0	0	0	0	0	0	0	0	0	0	0
Peak_641	0	0	0	0	0	0	0	0	0	0	0	0	0	0	0	0	0	0	0
Peak_642	0	0	0	0	0	0	0	0	0	0	0	0	0	0	0	0	0	0	0
Peak_644	0	0	0	0	0	0	0	0	0	0	0	0	0	0	0	0	0	0	0
Peak_645	0	0	0	0	0	0	0	0	0	0	0	0	0	0	0	0	0	0	0
Peak_646	0	0	0	0	0	0	0	0	0	0	0	0	0	0	0	0	0	0	0
Peak_647	0	0	0	0	0	0	0	0	0	0	0	0	0	0	0	0	0	0	0
Peak_648	0	0	0	0	0	0	0	0	0	0	0	0	0	0	0	0	0	0	0
Peak_649	0	0	0	0	0	0	0	0	0	0	0	0	0	0	0	0	0	0	0
Peak_651	0	0	0	0	0	0	0	0	0	0	0	0	0	0	0	0	0	0	0
Peak_652	0	0	0	0	0	0	0	0	0	0	0	0	0	0	0	0	0	0	0
Peak_654	0	0	0	0	0	0	0	0	0	0	0	0	0	0	0	0	0	0	0
Peak_655	0	0	0	0	0	0	0	0	0	0	0	0	0	0	0	0	0	0	0
Peak_656	0	0	0	0	0	0	0	0	0	0	0	0	0	0	0	0	0	0	0
Peak_657	0	0	0	0	0	0	0	0	0	0	0	0	0	0	0	0	0	0	0
Peak_658	0	0	0	0	0	0	0	0	0	0	0	0	0	0	0	0	0	0	0
Peak_659	0	0	0	0	0	0	0	0	0	0	0	0	0	0	0	0	0	0	0
Peak_660	0	0	0	0	0	0	0	0	0	0	0	0	0	0	0	0	0	0	0
Peak_661	0	0	0	0	0	0	0	0	0	0	0	0	0	0	0	0	0	0	0
Peak_662	0	0	0	0	0	0	0	0	0	0	0	0	0	0	0	0	0	0	0
Peak_664	0	0	0	0	0	0	0	0	0	0	0	0	0	0	0	0	0	0	0
Peak_665	0	0	0	0	0	0	0	0	0	0	0	0	0	0	0	0	0	0	0
Peak_667	0	0	0	0	0	0	0	0	0	0	0	0	0	0	0	0	0	0	0
Peak_668	0	0	0	0	0	0	0	0	0	0	0	0	0	0	0	0	0	0	0
Peak_669	0	0	0	0	0	0	0	0	0	0	0	0	0	0	0	0	0	0	0
Peak_670	0	0	0	0	0	0	0	0	0	0	0	0	0	0	0	0	0	0	0
Peak_671	0	0	0	0	0	0	0	0	0	0	0	0	0	0	0	0	0	0	0
Peak_672	0	0	0	0	0	0	0	0	0	0	0	0	0	0	0	0	0	0	0
Peak_673	0	0	0	0	0	0	0	0	0	0	0	0	0	0	0	0	0	0	0
Peak_674	0	0	0	0	0	0	0	0	0	0	0	0	0	0	0	0	0	0	0
Peak_675	0	0	0	0	0	0	0	0	0	0	0	0	0	0	0	0	0	0	0
Peak_676	0	0	0	0	0	0	0	0	0	0	0	0	0	0	0	0	0	0	0
Peak_677	0	0	0	0	0	0	0	0	0	0	0	0	0	0	0	0	0	0	0
Peak_678	0	0	0	0	0	0	0	0	0	0	0	0	0	0	0	0	0	0	0
Peak_679	0	0	0	0	0	0	0	0	0	0	0	0	0	0	0	0	0	0	0
Peak_680	0	0	0	0	0	0	0	0	0	0	0	0	0	0	0	0	0	0	0
Peak_681	0	0	0	0	0	0	0	0	0	0	0	0	0	0	0	0	0	0	0
Peak_682	0	0	0	0	0	0	0	0	0	0	0	0	0	0	0	0	0	0	0
Peak_683	0	0	0	0	0	0	0	0	0	0	0	0	0	0	0	0	0	0	0
Peak_684	0	0	0	0	0	0	0	0	0	0	0	0	0	0	0	0	0	0	0
Peak_685	0	0	0	0	0	0	0	0	0	0	0	0	0	0	0	0	0	0	0
Peak_686	0	0	0	0	0	0	0	0	0	0	0	0	0	0	0	0	0	0	0
Peak_687	0	0	0	0	0	0	0	0	0	0	0	0	0	0	0	0	0	0	0
Peak_688	0	0	0	0	0	0	0	0	0	0	0	0	0	0	0	0	0	0	0
Peak_689	0	0	0	0	0	0	0	0	0	0	0	0	0	0	0	0	0	0	0
Peak_690	0	0	0	0	0	0	0	0	0	0	0	0	0	0	0	0	0	0	0
Peak_691	0	0	0	0	0	0	0	0	0	0	0	0	0	0	0	0	0	0	0
Peak_693	0	0	0	0	0	0	0	0	0	0	0	0	0	0	0	0	0	0	0
Peak_694	0	0	0	0	0	0	0	0	0	0	0	0	0	0	0	0	0	0	0
Peak_695	0	0	0	0	0	0	0	0	0	0	0	0	0	0	0	0	0	0	0
Peak_696	0	0	0	0	0	0	0	0	0	0	0	0	0	0	0	0	0	0	0
Peak_697	0	0	0	0	0	0	0	0	0	0	0	0	0	0	0	0	0	0	0
Peak_698	0	0	0	0	0	0	0	0	0	0	0	0	0	0	0	0	0	0	0
Peak_700	0	0	0	0	0	0	0	0	0	0	0	0	0	0	0	0	0	0	0
Peak_701	0	0	0	0	0	0	0	0	0	0	0	0	0	0	0	0	0	0	0
Peak_703	0	0	0	0	0	0	0	0	0	0	0	0	0	0	0	0	0	0	0
Peak_704	0	0	0	0	0	0	0	0	0	0	0	0	0	0	0	0	0	0	0
Peak_705	0	0	0	0	0	0	0	0	0	0	0	0	0	0	0	0	0	0	0
Peak_706	0	0	0	0	0	0	0	0	0	0	0	0	0	0	0	0	0	0	0
Peak_707	0	0	0	0	0	0	0	0	0	0	0	0	0	0	0	0	0	0	0
Peak_708	0	0	0	0	0	0	0	0	0	0	0	0	0	0	0	0	0	0	0
Peak_709	0	0	0	0	0	0	0	0	0	0	0	0	0	0	0	0	0	0	0
Peak_710	0	0	0	0	0	0	0	0	0	0	0	0	0	0	0	0	0	0	0
Peak_711	0	0	0	0	0	0	0	0	0	0	0	0	0	0	0	0	0	0	0
Peak_713	0	0	0	0	0	0	0	0	0	0	0	0	0	0	0	0	0	0	0
Peak_714	0	0	0	0	0	0	0	0	0	0	0	0	0	0	0	0	0	0	0
Peak_716	0	0	0	0	0	0	0	0	0	0	0	0	0	0	0	0	0	0	0
Peak_717	0	0	0	0	0	0	0	0	0	0	0	0	0	0	0	0	0	0	0
Peak_718	0	0	0	0	0	0	0	0	0	0	0	0	0	0	0	0	0	0	0
Peak_720	0	0	0	0	0	0	0	0	0	0	0	0	0	0	0	0	0	0	0
Peak_722	0	0	0	0	0	0	0	0	0	0	0	0	0	0	0	0	0	0	0
Peak_723	0	0	0	0	0	0	0	0	0	0	0	0	0	0	0	0	0	0	0
Peak_725	0	0	0	0	0	0	0	0	0	0	0	0	0	0	0	0	0	0	0
Peak_726	0	0	0	0	0	0	0	0	0	0	0	0	0	0	0	0	0	0	0
Peak_727	0	0	0	0	0	0	0	0	0	0	0	0	0	0	0	0	0	0	0
Peak_728	0	0	0	0	0	0	0	0	0	0	0	0	0	0	0	0	0	0	0
Peak_730	0	0	0	0	0	0	0	0	0	0	0	0	0	0	0	0	0	0	0
Peak_731	0	0	0	0	0	0	0	0	0	0	0	0	0	0	0	0	0	0	0
Peak_732	0	0	0	0	0	0	0	0	0	0	0	0	0	0	0	0	0	0	0
Peak_733	0	0	0	0	0	0	0	0	0	0	0	0	0	0	0	0	0	0	0
Peak_735	0	0	0	0	0	0	0	0	0	0	0	0	0	0	0	0	0	0	0
Peak_736	0	0	0	0	0	0	0	0	0	0	0	0	0	0	0	0	0	0	0
Peak_737	0	0	0	0	0	0	0	0	0	0	0	0	0	0	0	0	0	0	0
Peak_738	0	0	0	0	0	0	0	0	0	0	0	0	0	0	0	0	0	0	0
Peak_739	0	0	0	0	0	0	0	0	0	0	0	0	0	0	0	0	0	0	0
Peak_740	0	0	0	0	0	0	0	0	0	0	0	0	0	0	0	0	0	0	0
Peak_741	0	0	0	0	0	0	0	0	0	0	0	0	0	0	0	0	0	0	0
Peak_744	0	0	0	0	0	0	0	0	0	0	0	0	0	0	0	0	0	0	0
Peak_747	0	0	0	0	0	0	0	0	0	0	0	0	0	0	0	0	0	0	0
Peak_748	0	0	0	0	0	0	0	0	0	0	0	0	0	0	0	0	0	0	0
Peak_749	0	0	0	0	0	0	0	0	0	0	0	0	0	0	0	0	0	0	0
Peak_751	0	0	0	0	0	0	0	0	0	0	0	0	0	0	0	0	0	0	0
Peak_752	0	0	0	0	0	0	0	0	0	0	0	0	0	0	0	0	0	0	0
Peak_753	0	0	0	0	0	0	0	0	0	0	0	0	0	0	0	0	0	0	0
Peak_755	0	0	0	0	0	0	0	0	0	0	0	0	0	0	0	0	0	0	0
Peak_756	0	0	0	0	0	0	0	0	0	0	0	0	0	0	0	0	0	0	0
Peak_759	0	0	0	0	0	0	0	0	0	0	0	0	0	0	0	0	0	0	0
Peak_761	0	0	0	0	0	0	0	0	0	0	0	0	0	0	0	0	0	0	0
Peak_762	0	0	0	0	0	0	0	0	0	0	0	0	0	0	0	0	0	0	0
Peak_763	0	0	0	0	0	0	0	0	0	0	0	0	0	0	0	0	0	0	0
Peak_764	0	0	0	0	0	0	0	0	0	0	0	0	0	0	0	0	0	0	0
Peak_765	0	0	0	0	0	0	0	0	0	0	0	0	0	0	0	0	0	0	0
Peak_766	0	0	0	0	0	0	0	0	0	0	0	0	0	0	0	0	0	0	0
Peak_767	0	0	0	0	0	0	0	0	0	0	0	0	0	0	0	0	0	0	0
Peak_769	0	0	0	0	0	0	0	0	0	0	0	0	0	0	0	0	0	0	0
Peak_770	0	0	0	0	0	0	0	0	0	0	0	0	0	0	0	0	0	0	0
Peak_772	0	0	0	0	0	0	0	0	0	0	0	0	0	0	0	0	0	0	0
Peak_773	0	0	0	0	0	0	0	0	0	0	0	0	0	0	0	0	0	0	0
Peak_774	0	0	0	0	0	0	0	0	0	0	0	0	0	0	0	0	0	0	0
Peak_775	0	0	0	0	0	0	0	0	0	0	0	0	0	0	0	0	0	0	0
Peak_777	0	0	0	0	0	0	0	0	0	0	0	0	0	0	0	0	0	0	0
Peak_778	0	0	0	0	0	0	0	0	0	0	0	0	0	0	0	0	0	0	0
Peak_779	0	0	0	0	0	0	0	0	0	0	0	0	0	0	0	0	0	0	0
Peak_780	0	0	0	0	0	0	0	0	0	0	0	0	0	0	0	0	0	0	0
Peak_781	0	0	0	0	0	0	0	0	0	0	0	0	0	0	0	0	0	0	0
Peak_782	0	0	0	0	0	0	0	0	0	0	0	0	0	0	0	0	0	0	0
Peak_783	0	0	0	0	0	0	0	0	0	0	0	0	0	0	0	0	0	0	0
Peak_784	0	0	0	0	0	0	0	0	0	0	0	0	0	0	0	0	0	0	0
Peak_785	0	0	0	0	0	0	0	0	0	0	0	0	0	0	0	0	0	0	0
Peak_786	0	0	0	0	0	0	0	0	0	0	0	0	0	0	0	0	0	0	0
Peak_787	0	0	0	0	0	0	0	0	0	0	0	0	0	0	0	0	0	0	0
Peak_789	0	0	0	0	0	0	0	0	0	0	0	0	0	0	0	0	0	0	0
Peak_790	0	0	0	0	0	0	0	0	0	0	0	0	0	0	0	0	0	0	0
Peak_791	0	0	0	0	0	0	0	0	0	0	0	0	0	0	0	0	0	0	0
Peak_793	0	0	0	0	0	0	0	0	0	0	0	0	0	0	0	0	0	0	0
Peak_794	0	0	0	0	0	0	0	0	0	0	0	0	0	0	0	0	0	0	0
Peak_796	0	0	0	0	0	0	0	0	0	0	0	0	0	0	0	0	0	0	0
Peak_798	0	0	0	0	0	0	0	0	0	0	0	0	0	0	0	0	0	0	0
Peak_799	0	0	0	0	0	0	0	0	0	0	0	0	0	0	0	0	0	0	0
Peak_800	0	0	0	0	0	0	0	0	0	0	0	0	0	0	0	0	0	0	0
Peak_801	0	0	0	0	0	0	0	0	0	0	0	0	0	0	0	0	0	0	0
Peak_803	0	0	0	0	0	0	0	0	0	0	0	0	0	0	0	0	0	0	0
Peak_806	0	0	0	0	0	0	0	0	0	0	0	0	0	0	0	0	0	0	0
Peak_807	0	0	0	0	0	0	0	0	0	0	0	0	0	0	0	0	0	0	0
Peak_808	0	0	0	0	0	0	0	0	0	0	0	0	0	0	0	0	0	0	0
Peak_809	0	0	0	0	0	0	0	0	0	0	0	0	0	0	0	0	0	0	0
Peak_810	0	0	0	0	0	0	0	0	0	0	0	0	0	0	0	0	0	0	0
Peak_811	0	0	0	0	0	0	0	0	0	0	0	0	0	0	0	0	0	0	0
Peak_813	0	0	0	0	0	0	0	0	0	0	0	0	0	0	0	0	0	0	0
Peak_814	0	0	0	0	0	0	0	0	0	0	0	0	0	0	0	0	0	0	0
Peak_815	0	0	0	0	0	0	0	0	0	0	0	0	0	0	0	0	0	0	0
Peak_817	0	0	0	0	0	0	0	0	0	0	0	0	0	0	0	0	0	0	0
Peak_818	0	0	0	0	0	0	0	0	0	0	0	0	0	0	0	0	0	0	0
Peak_819	0	0	0	0	0	0	0	0	0	0	0	0	0	0	0	0	0	0	0
Peak_820	0	0	0	0	0	0	0	0	0	0	0	0	0	0	0	0	0	0	0
Peak_821	0	0	0	0	0	0	0	0	0	0	0	0	0	0	0	0	0	0	0
Peak_822	0	0	0	0	0	0	0	0	0	0	0	0	0	0	0	0	0	0	0
Peak_823	0	0	0	0	0	0	0	0	0	0	0	0	0	0	0	0	0	0	0
Peak_824	0	0	0	0	0	0	0	0	0	0	0	0	0	0	0	0	0	0	0
Peak_825	0	0	0	0	0	0	0	0	0	0	0	0	0	0	0	0	0	0	0
Peak_826	0	0	0	0	0	0	0	0	0	0	0	0	0	0	0	0	0	0	0
Peak_827	0	0	0	0	0	0	0	0	0	0	0	0	0	0	0	0	0	0	0
Peak_829	0	0	0	0	0	0	0	0	0	0	0	0	0	0	0	0	0	0	0
Peak_830	0	0	0	0	0	0	0	0	0	0	0	0	0	0	0	0	0	0	0
Peak_831	0	0	0	0	0	0	0	0	0	0	0	0	0	0	0	0	0	0	0
Peak_832	0	0	0	0	0	0	0	0	0	0	0	0	0	0	0	0	0	0	0
Peak_833	0	0	0	0	0	0	0	0	0	0	0	0	0	0	0	0	0	0	0
Peak_840	0	0	0	0	0	0	0	0	0	0	0	0	0	0	0	0	0	0	0
Peak_843	0	0	0	0	0	0	0	0	0	0	0	0	0	0	0	0	0	0	0
Peak_844	0	0	0	0	0	0	0	0	0	0	0	0	0	0	0	0	0	0	0
Peak_845	0	0	0	0	0	0	0	0	0	0	0	0	0	0	0	0	0	0	0
Peak_848	0	0	0	0	0	0	0	0	0	0	0	0	0	0	0	0	0	0	0
Peak_850	0	0	0	0	0	0	0	0	0	0	0	0	0	0	0	0	0	0	0
Peak_854	0	0	0	0	0	0	0	0	0	0	0	0	0	0	0	0	0	0	0
Peak_855	0	0	0	0	0	0	0	0	0	0	0	0	0	0	0	0	0	0	0
Peak_856	0	0	0	0	0	0	0	0	0	0	0	0	0	0	0	0	0	0	0
Peak_857	0	0	0	0	0	0	0	0	0	0	0	0	0	0	0	0	0	0	0
Peak_858	0	0	0	0	0	0	0	0	0	0	0	0	0	0	0	0	0	0	0
Peak_859	0	0	0	0	0	0	0	0	0	0	0	0	0	0	0	0	0	0	0
Peak_860	0	0	0	0	0	0	0	0	0	0	0	0	0	0	0	0	0	0	0
Peak_861	0	0	0	0	0	0	0	0	0	0	0	0	0	0	0	0	0	0	0
Peak_862	0	0	0	0	0	0	0	0	0	0	0	0	0	0	0	0	0	0	0
Peak_863	0	0	0	0	0	0	0	0	0	0	0	0	0	0	0	0	0	0	0
Peak_864	0	0	0	0	0	0	0	0	0	0	0	0	0	0	0	0	0	0	0
Peak_865	0	0	0	0	0	0	0	0	0	0	0	0	0	0	0	0	0	0	0
Peak_866	0	0	0	0	0	0	0	0	0	0	0	0	0	0	0	0	0	0	0
Peak_867	0	0	0	0	0	0	0	0	0	0	0	0	0	0	0	0	0	0	0
Peak_868	0	0	0	0	0	0	0	0	0	0	0	0	0	0	0	0	0	0	0
Peak_870	0	0	0	0	0	0	0	0	0	0	0	0	0	0	0	0	0	0	0
Peak_872	0	0	0	0	0	0	0	0	0	0	0	0	0	0	0	0	0	0	0
Peak_873	0	0	0	0	0	0	0	0	0	0	0	0	0	0	0	0	0	0	0
Peak_874	0	0	0	0	0	0	0	0	0	0	0	0	0	0	0	0	0	0	0
Peak_875	0	0	0	0	0	0	0	0	0	0	0	0	0	0	0	0	0	0	0
Peak_876	0	0	0	0	0	0	0	0	0	0	0	0	0	0	0	0	0	0	0
Peak_877	0	0	0	0	0	0	0	0	0	0	0	0	0	0	0	0	0	0	0
Peak_878	0	0	0	0	0	0	0	0	0	0	0	0	0	0	0	0	0	0	0
Peak_879	0	0	0	0	0	0	0	0	0	0	0	0	0	0	0	0	0	0	0
Peak_880	0	0	0	0	0	0	0	0	0	0	0	0	0	0	0	0	0	0	0
Peak_881	0	0	0	0	0	0	0	0	0	0	0	0	0	0	0	0	0	0	0
Peak_882	0	0	0	0	0	0	0	0	0	0	0	0	0	0	0	0	0	0	0
Peak_883	0	0	0	0	0	0	0	0	0	0	0	0	0	0	0	0	0	0	0
Peak_884	0	0	0	0	0	0	0	0	0	0	0	0	0	0	0	0	0	0	0
Peak_885	0	0	0	0	0	0	0	0	0	0	0	0	0	0	0	0	0	0	0
Peak_886	0	0	0	0	0	0	0	0	0	0	0	0	0	0	0	0	0	0	0
Peak_887	0	0	0	0	0	0	0	0	0	0	0	0	0	0	0	0	0	0	0
Peak_888	0	0	0	0	0	0	0	0	0	0	0	0	0	0	0	0	0	0	0
Peak_889	0	0	0	0	0	0	0	0	0	0	0	0	0	0	0	0	0	0	0
Peak_890	0	0	0	0	0	0	0	0	0	0	0	0	0	0	0	0	0	0	0
Peak_892	0	0	0	0	0	0	0	0	0	0	0	0	0	0	0	0	0	0	0
Peak_894	0	0	0	0	0	0	0	0	0	0	0	0	0	0	0	0	0	0	0
Peak_895	0	0	0	0	0	0	0	0	0	0	0	0	0	0	0	0	0	0	0
Peak_896	0	0	0	0	0	0	0	0	0	0	0	0	0	0	0	0	0	0	0
Peak_898	0	0	0	0	0	0	0	0	0	0	0	0	0	0	0	0	0	0	0
Peak_899	0	0	0	0	0	0	0	0	0	0	0	0	0	0	0	0	0	0	0
Peak_901	0	0	0	0	0	0	0	0	0	0	0	0	0	0	0	0	0	0	0
Peak_902	0	0	0	0	0	0	0	0	0	0	0	0	0	0	0	0	0	0	0
Peak_903	0	0	0	0	0	0	0	0	0	0	0	0	0	0	0	0	0	0	0
Peak_905	0	0	0	0	0	0	0	0	0	0	0	0	0	0	0	0	0	0	0
Peak_906	0	0	0	0	0	0	0	0	0	0	0	0	0	0	0	0	0	0	0
Peak_907	0	0	0	0	0	0	0	0	0	0	0	0	0	0	0	0	0	0	0
Peak_909	0	0	0	0	0	0	0	0	0	0	0	0	0	0	0	0	0	0	0
Peak_910	0	0	0	0	0	0	0	0	0	0	0	0	0	0	0	0	0	0	0
Peak_911	0	0	0	0	0	0	0	0	0	0	0	0	0	0	0	0	0	0	0
Peak_912	0	0	0	0	0	0	0	0	0	0	0	0	0	0	0	0	0	0	0
Peak_913	0	0	0	0	0	0	0	0	0	0	0	0	0	0	0	0	0	0	0
Peak_915	0	0	0	0	0	0	0	0	0	0	0	0	0	0	0	0	0	0	0
Peak_916	0	0	0	0	0	0	0	0	0	0	0	0	0	0	0	0	0	0	0
Peak_917	0	0	0	0	0	0	0	0	0	0	0	0	0	0	0	0	0	0	0
Peak_918	0	0	0	0	0	0	0	0	0	0	0	0	0	0	0	0	0	0	0
Peak_920	0	0	0	0	0	0	0	0	0	0	0	0	0	0	0	0	0	0	0
Peak_921	0	0	0	0	0	0	0	0	0	0	0	0	0	0	0	0	0	0	0
Peak_922	0	0	0	0	0	0	0	0	0	0	0	0	0	0	0	0	0	0	0
Peak_923	0	0	0	0	0	0	0	0	0	0	0	0	0	0	0	0	0	0	0
Peak_924	0	0	0	0	0	0	0	0	0	0	0	0	0	0	0	0	0	0	0
Peak_925	0	0	0	0	0	0	0	0	0	0	0	0	0	0	0	0	0	0	0
Peak_926	0	0	0	0	0	0	0	0	0	0	0	0	0	0	0	0	0	0	0
Peak_927	0	0	0	0	0	0	0	0	0	0	0	0	0	0	0	0	0	0	0
Peak_930	0	0	0	0	0	0	0	0	0	0	0	0	0	0	0	0	0	0	0
Peak_931	0	0	0	0	0	0	0	0	0	0	0	0	0	0	0	0	0	0	0
Peak_932	0	0	0	0	0	0	0	0	0	0	0	0	0	0	0	0	0	0	0
Peak_933	0	0	0	0	0	0	0	0	0	0	0	0	0	0	0	0	0	0	0
Peak_935	0	0	0	0	0	0	0	0	0	0	0	0	0	0	0	0	0	0	0
Peak_936	0	0	0	0	0	0	0	0	0	0	0	0	0	0	0	0	0	0	0
Peak_938	0	0	0	0	0	0	0	0	0	0	0	0	0	0	0	0	0	0	0
Peak_939	0	0	0	0	0	0	0	0	0	0	0	0	0	0	0	0	0	0	0
Peak_940	0	0	0	0	0	0	0	0	0	0	0	0	0	0	0	0	0	0	0
Peak_942	0	0	0	0	0	0	0	0	0	0	0	0	0	0	0	0	0	0	0
Peak_943	0	0	0	0	0	0	0	0	0	0	0	0	0	0	0	0	0	0	0
Peak_944	0	0	0	0	0	0	0	0	0	0	0	0	0	0	0	0	0	0	0
Peak_945	0	0	0	0	0	0	0	0	0	0	0	0	0	0	0	0	0	0	0
Peak_946	0	0	0	0	0	0	0	0	0	0	0	0	0	0	0	0	0	0	0
Peak_947	0	0	0	0	0	0	0	0	0	0	0	0	0	0	0	0	0	0	0
Peak_948	0	0	0	0	0	0	0	0	0	0	0	0	0	0	0	0	0	0	0
Peak_949	0	0	0	0	0	0	0	0	0	0	0	0	0	0	0	0	0	0	0
Peak_950	0	0	0	0	0	0	0	0	0	0	0	0	0	0	0	0	0	0	0
Peak_951	0	0	0	0	0	0	0	0	0	0	0	0	0	0	0	0	0	0	0
Peak_952	0	0	0	0	0	0	0	0	0	0	0	0	0	0	0	0	0	0	0
Peak_953	0	0	0	0	0	0	0	0	0	0	0	0	0	0	0	0	0	0	0
Peak_954	0	0	0	0	0	0	0	0	0	0	0	0	0	0	0	0	0	0	0
Peak_955	0	0	0	0	0	0	0	0	0	0	0	0	0	0	0	0	0	0	0
Peak_956	0	0	0	0	0	0	0	0	0	0	0	0	0	0	0	0	0	0	0
Peak_958	0	0	0	0	0	0	0	0	0	0	0	0	0	0	0	0	0	0	0
Peak_959	0	0	0	0	0	0	0	0	0	0	0	0	0	0	0	0	0	0	0
Peak_960	0	0	0	0	0	0	0	0	0	0	0	0	0	0	0	0	0	0	0
Peak_961	0	0	0	0	0	0	0	0	0	0	0	0	0	0	0	0	0	0	0
Peak_962	0	0	0	0	0	0	0	0	0	0	0	0	0	0	0	0	0	0	0
Peak_963	0	0	0	0	0	0	0	0	0	0	0	0	0	0	0	0	0	0	0
Peak_964	0	0	0	0	0	0	0	0	0	0	0	0	0	0	0	0	0	0	0
Peak_965	0	0	0	0	0	0	0	0	0	0	0	0	0	0	0	0	0	0	0
Peak_966	0	0	0	0	0	0	0	0	0	0	0	0	0	0	0	0	0	0	0
Peak_967	0	0	0	0	0	0	0	0	0	0	0	0	0	0	0	0	0	0	0
Peak_968	0	0	0	0	0	0	0	0	0	0	0	0	0	0	0	0	0	0	0
Peak_969	0	0	0	0	0	0	0	0	0	0	0	0	0	0	0	0	0	0	0
Peak_971	0	0	0	0	0	0	0	0	0	0	0	0	0	0	0	0	0	0	0
Peak_972	0	0	0	0	0	0	0	0	0	0	0	0	0	0	0	0	0	0	0
Peak_974	0	0	0	0	0	0	0	0	0	0	0	0	0	0	0	0	0	0	0
Peak_976	0	0	0	0	0	0	0	0	0	0	0	0	0	0	0	0	0	0	0
Peak_977	0	0	0	0	0	0	0	0	0	0	0	0	0	0	0	0	0	0	0
Peak_978	0	0	0	0	0	0	0	0	0	0	0	0	0	0	0	0	0	0	0
Peak_979	0	0	0	0	0	0	0	0	0	0	0	0	0	0	0	0	0	0	0
Peak_981	0	0	0	0	0	0	0	0	0	0	0	0	0	0	0	0	0	0	0
Peak_982	0	0	0	0	0	0	0	0	0	0	0	0	0	0	0	0	0	0	0
Peak_983	0	0	0	0	0	0	0	0	0	0	0	0	0	0	0	0	0	0	0
Peak_984	0	0	0	0	0	0	0	0	0	0	0	0	0	0	0	0	0	0	0
Peak_985	0	0	0	0	0	0	0	0	0	0	0	0	0	0	0	0	0	0	0
Peak_989	0	0	0	0	0	0	0	0	0	0	0	0	0	0	0	0	0	0	0
Peak_990	0	0	0	0	0	0	0	0	0	0	0	0	0	0	0	0	0	0	0
Peak_991	0	0	0	0	0	0	0	0	0	0	0	0	0	0	0	0	0	0	0
Peak_992	0	0	0	0	0	0	0	0	0	0	0	0	0	0	0	0	0	0	0
Peak_993	0	0	0	0	0	0	0	0	0	0	0	0	0	0	0	0	0	0	0
Peak_994	0	0	0	0	0	0	0	0	0	0	0	0	0	0	0	0	0	0	0
Peak_995	0	0	0	0	0	0	0	0	0	0	0	0	0	0	0	0	0	0	0
Peak_996	0	0	0	0	0	0	0	0	0	0	0	0	0	0	0	0	0	0	0
Peak_998	0	0	0	0	0	0	0	0	0	0	0	0	0	0	0	0	0	0	0
Peak_999	0	0	0	0	0	0	0	0	0	0	0	0	0	0	0	0	0	0	0
Peak_1000	0	0	0	0	0	0	0	0	0	0	0	0	0	0	0	0	0	0	0
Peak_1001	0	0	0	0	0	0	0	0	0	0	0	0	0	0	0	0	0	0	0
Peak_1002	0	0	0	0	0	0	0	0	0	0	0	0	0	0	0	0	0	0	0
Peak_1003	0	0	0	0	0	0	0	0	0	0	0	0	0	0	0	0	0	0	0
Peak_1005	0	0	0	0	0	0	0	0	0	0	0	0	0	0	0	0	0	0	0
Peak_1007	0	0	0	0	0	0	0	0	0	0	0	0	0	0	0	0	0	0	0
Peak_1008	0	0	0	0	0	0	0	0	0	0	0	0	0	0	0	0	0	0	0
Peak_1015	0	0	0	0	0	0	0	0	0	0	0	0	0	0	0	0	0	0	0
Peak_1017	0	0	0	0	0	0	0	0	0	0	0	0	0	0	0	0	0	0	0
Peak_1018	0	0	0	0	0	0	0	0	0	0	0	0	0	0	0	0	0	0	0
Peak_1019	0	0	0	0	0	0	0	0	0	0	0	0	0	0	0	0	0	0	0
Peak_1020	0	0	0	0	0	0	0	0	0	0	0	0	0	0	0	0	0	0	0
Peak_1026	0	0	0	0	0	0	0	0	0	0	0	0	0	0	0	0	0	0	0
Peak_1027	0	0	0	0	0	0	0	0	0	0	0	0	0	0	0	0	0	0	0
Peak_1028	0	0	0	0	0	0	0	0	0	0	0	0	0	0	0	0	0	0	0
Peak_1029	0	0	0	0	0	0	0	0	0	0	0	0	0	0	0	0	0	0	0
Peak_1030	0	0	0	0	0	0	0	0	0	0	0	0	0	0	0	0	0	0	0
Peak_1031	0	0	0	0	0	0	0	0	0	0	0	0	0	0	0	0	0	0	0
Peak_1032	0	0	0	0	0	0	0	0	0	0	0	0	0	0	0	0	0	0	0
Peak_1033	0	0	0	0	0	0	0	0	0	0	0	0	0	0	0	0	0	0	0
Peak_1034	0	0	0	0	0	0	0	0	0	0	0	0	0	0	0	0	0	0	0
Peak_1036	0	0	0	0	0	0	0	0	0	0	0	0	0	0	0	0	0	0	0
Peak_1037	0	0	0	0	0	0	0	0	0	0	0	0	0	0	0	0	0	0	0
Peak_1038	0	0	0	0	0	0	0	0	0	0	0	0	0	0	0	0	0	0	0
Peak_1039	0	0	0	0	0	0	0	0	0	0	0	0	0	0	0	0	0	0	0
Peak_1040	0	0	0	0	0	0	0	0	0	0	0	0	0	0	0	0	0	0	0
Peak_1041	0	0	0	0	0	0	0	0	0	0	0	0	0	0	0	0	0	0	0
Peak_1042	0	0	0	0	0	0	0	0	0	0	0	0	0	0	0	0	0	0	0
Peak_1043	0	0	0	0	0	0	0	0	0	0	0	0	0	0	0	0	0	0	0
Peak_1044	0	0	0	0	0	0	0	0	0	0	0	0	0	0	0	0	0	0	0
Peak_1045	0	0	0	0	0	0	0	0	0	0	0	0	0	0	0	0	0	0	0
Peak_1046	0	0	0	0	0	0	0	0	0	0	0	0	0	0	0	0	0	0	0
Peak_1047	0	0	0	0	0	0	0	0	0	0	0	0	0	0	0	0	0	0	0
Peak_1048	0	0	0	0	0	0	0	0	0	0	0	0	0	0	0	0	0	0	0
Peak_1049	0	0	0	0	0	0	0	0	0	0	0	0	0	0	0	0	0	0	0
Peak_1050	0	0	0	0	0	0	0	0	0	0	0	0	0	0	0	0	0	0	0
Peak_1051	0	0	0	0	0	0	0	0	0	0	0	0	0	0	0	0	0	0	0
Peak_1053	0	0	0	0	0	0	0	0	0	0	0	0	0	0	0	0	0	0	0
Peak_1054	0	0	0	0	0	0	0	0	0	0	0	0	0	0	0	0	0	0	0
Peak_1056	0	0	0	0	0	0	0	0	0	0	0	0	0	0	0	0	0	0	0
Peak_1057	0	0	0	0	0	0	0	0	0	0	0	0	0	0	0	0	0	0	0
Peak_1058	0	0	0	0	0	0	0	0	0	0	0	0	0	0	0	0	0	0	0
Peak_1059	0	0	0	0	0	0	0	0	0	0	0	0	0	0	0	0	0	0	0
Peak_1060	0	0	0	0	0	0	0	0	0	0	0	0	0	0	0	0	0	0	0
Peak_1061	0	0	0	0	0	0	0	0	0	0	0	0	0	0	0	0	0	0	0
Peak_1062	0	0	0	0	0	0	0	0	0	0	0	0	0	0	0	0	0	0	0
Peak_1063	0	0	0	0	0	0	0	0	0	0	0	0	0	0	0	0	0	0	0
Peak_1064	0	0	0	0	0	0	0	0	0	0	0	0	0	0	0	0	0	0	0
Peak_1065	0	0	0	0	0	0	0	0	0	0	0	0	0	0	0	0	0	0	0
Peak_1066	0	0	0	0	0	0	0	0	0	0	0	0	0	0	0	0	0	0	0
Peak_1067	0	0	0	0	0	0	0	0	0	0	0	0	0	0	0	0	0	0	0
Peak_1068	0	0	0	0	0	0	0	0	0	0	0	0	0	0	0	0	0	0	0
Peak_1069	0	0	0	0	0	0	0	0	0	0	0	0	0	0	0	0	0	0	0
Peak_1070	0	0	0	0	0	0	0	0	0	0	0	0	0	0	0	0	0	0	0
Peak_1071	0	0	0	0	0	0	0	0	0	0	0	0	0	0	0	0	0	0	0
Peak_1072	0	0	0	0	0	0	0	0	0	0	0	0	0	0	0	0	0	0	0
Peak_1073	0	0	0	0	0	0	0	0	0	0	0	0	0	0	0	0	0	0	0
Peak_1074	0	0	0	0	0	0	0	0	0	0	0	0	0	0	0	0	0	0	0
Peak_1075	0	0	0	0	0	0	0	0	0	0	0	0	0	0	0	0	0	0	0
Peak_1077	0	0	0	0	0	0	0	0	0	0	0	0	0	0	0	0	0	0	0
Peak_1078	0	0	0	0	0	0	0	0	0	0	0	0	0	0	0	0	0	0	0
Peak_1079	0	0	0	0	0	0	0	0	0	0	0	0	0	0	0	0	0	0	0
Peak_1080	0	0	0	0	0	0	0	0	0	0	0	0	0	0	0	0	0	0	0
Peak_1082	0	0	0	0	0	0	0	0	0	0	0	0	0	0	0	0	0	0	0
Peak_1083	0	0	0	0	0	0	0	0	0	0	0	0	0	0	0	0	0	0	0
Peak_1084	0	0	0	0	0	0	0	0	0	0	0	0	0	0	0	0	0	0	0
Peak_1085	0	0	0	0	0	0	0	0	0	0	0	0	0	0	0	0	0	0	0
Peak_1086	0	0	0	0	0	0	0	0	0	0	0	0	0	0	0	0	0	0	0
Peak_1087	0	0	0	0	0	0	0	0	0	0	0	0	0	0	0	0	0	0	0
Peak_1088	0	0	0	0	0	0	0	0	0	0	0	0	0	0	0	0	0	0	0
Peak_1089	0	0	0	0	0	0	0	0	0	0	0	0	0	0	0	0	0	0	0
Peak_1090	0	0	0	0	0	0	0	0	0	0	0	0	0	0	0	0	0	0	0
Peak_1091	0	0	0	0	0	0	0	0	0	0	0	0	0	0	0	0	0	0	0
Peak_1092	0	0	0	0	0	0	0	0	0	0	0	0	0	0	0	0	0	0	0
Peak_1093	0	0	0	0	0	0	0	0	0	0	0	0	0	0	0	0	0	0	0
Peak_1094	0	0	0	0	0	0	0	0	0	0	0	0	0	0	0	0	0	0	0
Peak_1095	0	0	0	0	0	0	0	0	0	0	0	0	0	0	0	0	0	0	0
Peak_1096	0	0	0	0	0	0	0	0	0	0	0	0	0	0	0	0	0	0	0
Peak_1097	0	0	0	0	0	0	0	0	0	0	0	0	0	0	0	0	0	0	0
Peak_1098	0	0	0	0	0	0	0	0	0	0	0	0	0	0	0	0	0	0	0
Peak_1099	0	0	0	0	0	0	0	0	0	0	0	0	0	0	0	0	0	0	0
Peak_1100	0	0	0	0	0	0	0	0	0	0	0	0	0	0	0	0	0	0	0
Peak_1101	0	0	0	0	0	0	0	0	0	0	0	0	0	0	0	0	0	0	0
Peak_1102	0	0	0	0	0	0	0	0	0	0	0	0	0	0	0	0	0	0	0
Peak_1103	0	0	0	0	0	0	0	0	0	0	0	0	0	0	0	0	0	0	0
Peak_1104	0	0	0	0	0	0	0	0	0	0	0	0	0	0	0	0	0	0	0
Peak_1105	0	0	0	0	0	0	0	0	0	0	0	0	0	0	0	0	0	0	0
Peak_1106	0	0	0	0	0	0	0	0	0	0	0	0	0	0	0	0	0	0	0
Peak_1107	0	0	0	0	0	0	0	0	0	0	0	0	0	0	0	0	0	0	0
Peak_1108	0	0	0	0	0	0	0	0	0	0	0	0	0	0	0	0	0	0	0
Peak_1110	0	0	0	0	0	0	0	0	0	0	0	0	0	0	0	0	0	0	0
Peak_1111	0	0	0	0	0	0	0	0	0	0	0	0	0	0	0	0	0	0	0
Peak_1112	0	0	0	0	0	0	0	0	0	0	0	0	0	0	0	0	0	0	0
Peak_1113	0	0	0	0	0	0	0	0	0	0	0	0	0	0	0	0	0	0	0
Peak_1114	0	0	0	0	0	0	0	0	0	0	0	0	0	0	0	0	0	0	0
Peak_1115	0	0	0	0	0	0	0	0	0	0	0	0	0	0	0	0	0	0	0
Peak_1116	0	0	0	0	0	0	0	0	0	0	0	0	0	0	0	0	0	0	0
Peak_1117	0	0	0	0	0	0	0	0	0	0	0	0	0	0	0	0	0	0	0
Peak_1118	0	0	0	0	0	0	0	0	0	0	0	0	0	0	0	0	0	0	0
Peak_1119	0	0	0	0	0	0	0	0	0	0	0	0	0	0	0	0	0	0	0
Peak_1120	0	0	0	0	0	0	0	0	0	0	0	0	0	0	0	0	0	0	0
Peak_1121	0	0	0	0	0	0	0	0	0	0	0	0	0	0	0	0	0	0	0
Peak_1122	0	0	0	0	0	0	0	0	0	0	0	0	0	0	0	0	0	0	0
Peak_1123	0	0	0	0	0	0	0	0	0	0	0	0	0	0	0	0	0	0	0
Peak_1124	0	0	0	0	0	0	0	0	0	0	0	0	0	0	0	0	0	0	0
Peak_1125	0	0	0	0	0	0	0	0	0	0	0	0	0	0	0	0	0	0	0
Peak_1126	0	0	0	0	0	0	0	0	0	0	0	0	0	0	0	0	0	0	0
Peak_1127	0	0	0	0	0	0	0	0	0	0	0	0	0	0	0	0	0	0	0
Peak_1128	0	0	0	0	0	0	0	0	0	0	0	0	0	0	0	0	0	0	0
Peak_1129	0	0	0	0	0	0	0	0	0	0	0	0	0	0	0	0	0	0	0
Peak_1132	0	0	0	0	0	0	0	0	0	0	0	0	0	0	0	0	0	0	0
Peak_1133	0	0	0	0	0	0	0	0	0	0	0	0	0	0	0	0	0	0	0
Peak_1134	0	0	0	0	0	0	0	0	0	0	0	0	0	0	0	0	0	0	0
Peak_1135	0	0	0	0	0	0	0	0	0	0	0	0	0	0	0	0	0	0	0
Peak_1136	0	0	0	0	0	0	0	0	0	0	0	0	0	0	0	0	0	0	0
Peak_1137	0	0	0	0	0	0	0	0	0	0	0	0	0	0	0	0	0	0	0
Peak_1138	0	0	0	0	0	0	0	0	0	0	0	0	0	0	0	0	0	0	0
Peak_1139	0	0	0	0	0	0	0	0	0	0	0	0	0	0	0	0	0	0	0
Peak_1140	0	0	0	0	0	0	0	0	0	0	0	0	0	0	0	0	0	0	0
Peak_1141	0	0	0	0	0	0	0	0	0	0	0	0	0	0	0	0	0	0	0
Peak_1142	0	0	0	0	0	0	0	0	0	0	0	0	0	0	0	0	0	0	0
Peak_1143	0	0	0	0	0	0	0	0	0	0	0	0	0	0	0	0	0	0	0
Peak_1144	0	0	0	0	0	0	0	0	0	0	0	0	0	0	0	0	0	0	0
Peak_1145	0	0	0	0	0	0	0	0	0	0	0	0	0	0	0	0	0	0	0
Peak_1146	0	0	0	0	0	0	0	0	0	0	0	0	0	0	0	0	0	0	0
Peak_1147	0	0	0	0	0	0	0	0	0	0	0	0	0	0	0	0	0	0	0
Peak_1148	0	0	0	0	0	0	0	0	0	0	0	0	0	0	0	0	0	0	0
Peak_1149	0	0	0	0	0	0	0	0	0	0	0	0	0	0	0	0	0	0	0
Peak_1150	0	0	0	0	0	0	0	0	0	0	0	0	0	0	0	0	0	0	0
Peak_1151	0	0	0	0	0	0	0	0	0	0	0	0	0	0	0	0	0	0	0
Peak_1152	0	0	0	0	0	0	0	0	0	0	0	0	0	0	0	0	0	0	0
Peak_1153	0	0	0	0	0	0	0	0	0	0	0	0	0	0	0	0	0	0	0
Peak_1154	0	0	0	0	0	0	0	0	0	0	0	0	0	0	0	0	0	0	0
Peak_1155	0	0	0	0	0	0	0	0	0	0	0	0	0	0	0	0	0	0	0
Peak_1156	0	0	0	0	0	0	0	0	0	0	0	0	0	0	0	0	0	0	0
Peak_1157	0	0	0	0	0	0	0	0	0	0	0	0	0	0	0	0	0	0	0
Peak_1158	0	0	0	0	0	0	0	0	0	0	0	0	0	0	0	0	0	0	0
Peak_1159	0	0	0	0	0	0	0	0	0	0	0	0	0	0	0	0	0	0	0
Peak_1160	0	0	0	0	0	0	0	0	0	0	0	0	0	0	0	0	0	0	0
Peak_1162	0	0	0	0	0	0	0	0	0	0	0	0	0	0	0	0	0	0	0
Peak_1163	0	0	0	0	0	0	0	0	0	0	0	0	0	0	0	0	0	0	0
Peak_1165	0	0	0	0	0	0	0	0	0	0	0	0	0	0	0	0	0	0	0
Peak_1166	0	0	0	0	0	0	0	0	0	0	0	0	0	0	0	0	0	0	0
Peak_1167	0	0	0	0	0	0	0	0	0	0	0	0	0	0	0	0	0	0	0
Peak_1168	0	0	0	0	0	0	0	0	0	0	0	0	0	0	0	0	0	0	0
Peak_1169	0	0	0	0	0	0	0	0	0	0	0	0	0	0	0	0	0	0	0
Peak_1170	0	0	0	0	0	0	0	0	0	0	0	0	0	0	0	0	0	0	0
Peak_1171	0	0	0	0	0	0	0	0	0	0	0	0	0	0	0	0	0	0	0
Peak_1172	0	0	0	0	0	0	0	0	0	0	0	0	0	0	0	0	0	0	0
Peak_1173	0	0	0	0	0	0	0	0	0	0	0	0	0	0	0	0	0	0	0
Peak_1174	0	0	0	0	0	0	0	0	0	0	0	0	0	0	0	0	0	0	0
Peak_1175	0	0	0	0	0	0	0	0	0	0	0	0	0	0	0	0	0	0	0
Peak_1176	0	0	0	0	0	0	0	0	0	0	0	0	0	0	0	0	0	0	0
Peak_1177	0	0	0	0	0	0	0	0	0	0	0	0	0	0	0	0	0	0	0
Peak_1178	0	0	0	0	0	0	0	0	0	0	0	0	0	0	0	0	0	0	0
Peak_1179	0	0	0	0	0	0	0	0	0	0	0	0	0	0	0	0	0	0	0
Peak_1180	0	0	0	0	0	0	0	0	0	0	0	0	0	0	0	0	0	0	0
Peak_1181	0	0	0	0	0	0	0	0	0	0	0	0	0	0	0	0	0	0	0
Peak_1182	0	0	0	0	0	0	0	0	0	0	0	0	0	0	0	0	0	0	0
Peak_1183	0	0	0	0	0	0	0	0	0	0	0	0	0	0	0	0	0	0	0
Peak_1184	0	0	0	0	0	0	0	0	0	0	0	0	0	0	0	0	0	0	0
Peak_1185	0	0	0	0	0	0	0	0	0	0	0	0	0	0	0	0	0	0	0
Peak_1186	0	0	0	0	0	0	0	0	0	0	0	0	0	0	0	0	0	0	0
Peak_1187	0	0	0	0	0	0	0	0	0	0	0	0	0	0	0	0	0	0	0
Peak_1188	0	0	0	0	0	0	0	0	0	0	0	0	0	0	0	0	0	0	0
Peak_1190	0	0	0	0	0	0	0	0	0	0	0	0	0	0	0	0	0	0	0
Peak_1191	0	0	0	0	0	0	0	0	0	0	0	0	0	0	0	0	0	0	0
Peak_1192	0	0	0	0	0	0	0	0	0	0	0	0	0	0	0	0	0	0	0
Peak_1193	0	0	0	0	0	0	0	0	0	0	0	0	0	0	0	0	0	0	0
Peak_1194	0	0	0	0	0	0	0	0	0	0	0	0	0	0	0	0	0	0	0
Peak_1195	0	0	0	0	0	0	0	0	0	0	0	0	0	0	0	0	0	0	0
Peak_1196	0	0	0	0	0	0	0	0	0	0	0	0	0	0	0	0	0	0	0
Peak_1198	0	0	0	0	0	0	0	0	0	0	0	0	0	0	0	0	0	0	0
Peak_1199	0	0	0	0	0	0	0	0	0	0	0	0	0	0	0	0	0	0	0
Peak_1200	0	0	0	0	0	0	0	0	0	0	0	0	0	0	0	0	0	0	0
Peak_1202	0	0	0	0	0	0	0	0	0	0	0	0	0	0	0	0	0	0	0
Peak_1203	0	0	0	0	0	0	0	0	0	0	0	0	0	0	0	0	0	0	0
Peak_1205	0	0	0	0	0	0	0	0	0	0	0	0	0	0	0	0	0	0	0
Peak_1206	0	0	0	0	0	0	0	0	0	0	0	0	0	0	0	0	0	0	0
Peak_1207	0	0	0	0	0	0	0	0	0	0	0	0	0	0	0	0	0	0	0
Peak_1208	0	0	0	0	0	0	0	0	0	0	0	0	0	0	0	0	0	0	0
Peak_1210	0	0	0	0	0	0	0	0	0	0	0	0	0	0	0	0	0	0	0
Peak_1211	0	0	0	0	0	0	0	0	0	0	0	0	0	0	0	0	0	0	0
Peak_1212	0	0	0	0	0	0	0	0	0	0	0	0	0	0	0	0	0	0	0
Peak_1213	0	0	0	0	0	0	0	0	0	0	0	0	0	0	0	0	0	0	0
Peak_1215	0	0	0	0	0	0	0	0	0	0	0	0	0	0	0	0	0	0	0
Peak_1216	0	0	0	0	0	0	0	0	0	0	0	0	0	0	0	0	0	0	0
Peak_1218	0	0	0	0	0	0	0	0	0	0	0	0	0	0	0	0	0	0	0
Peak_1220	0	0	0	0	0	0	0	0	0	0	0	0	0	0	0	0	0	0	0
Peak_1221	0	0	0	0	0	0	0	0	0	0	0	0	0	0	0	0	0	0	0
Peak_1222	0	0	0	0	0	0	0	0	0	0	0	0	0	0	0	0	0	0	0
Peak_1223	0	0	0	0	0	0	0	0	0	0	0	0	0	0	0	0	0	0	0
Peak_1224	0	0	0	0	0	0	0	0	0	0	0	0	0	0	0	0	0	0	0
Peak_1225	0	0	0	0	0	0	0	0	0	0	0	0	0	0	0	0	0	0	0
Peak_1226	0	0	0	0	0	0	0	0	0	0	0	0	0	0	0	0	0	0	0
Peak_1227	0	0	0	0	0	0	0	0	0	0	0	0	0	0	0	0	0	0	0
Peak_1228	0	0	0	0	0	0	0	0	0	0	0	0	0	0	0	0	0	0	0
Peak_1230	0	0	0	0	0	0	0	0	0	0	0	0	0	0	0	0	0	0	0
Peak_1231	0	0	0	0	0	0	0	0	0	0	0	0	0	0	0	0	0	0	0
Peak_1232	0	0	0	0	0	0	0	0	0	0	0	0	0	0	0	0	0	0	0
Peak_1233	0	0	0	0	0	0	0	0	0	0	0	0	0	0	0	0	0	0	0
Peak_1234	0	0	0	0	0	0	0	0	0	0	0	0	0	0	0	0	0	0	0
Peak_1235	0	0	0	0	0	0	0	0	0	0	0	0	0	0	0	0	0	0	0
Peak_1237	0	0	0	0	0	0	0	0	0	0	0	0	0	0	0	0	0	0	0
Peak_1238	0	0	0	0	0	0	0	0	0	0	0	0	0	0	0	0	0	0	0
Peak_1239	0	0	0	0	0	0	0	0	0	0	0	0	0	0	0	0	0	0	0
Peak_1240	0	0	0	0	0	0	0	0	0	0	0	0	0	0	0	0	0	0	0
Peak_1241	0	0	0	0	0	0	0	0	0	0	0	0	0	0	0	0	0	0	0
Peak_1242	0	0	0	0	0	0	0	0	0	0	0	0	0	0	0	0	0	0	0
Peak_1243	0	0	0	0	0	0	0	0	0	0	0	0	0	0	0	0	0	0	0
Peak_1244	0	0	0	0	0	0	0	0	0	0	0	0	0	0	0	0	0	0	0
Peak_1245	0	0	0	0	0	0	0	0	0	0	0	0	0	0	0	0	0	0	0
Peak_1246	0	0	0	0	0	0	0	0	0	0	0	0	0	0	0	0	0	0	0
Peak_1247	0	0	0	0	0	0	0	0	0	0	0	0	0	0	0	0	0	0	0
Peak_1249	0	0	0	0	0	0	0	0	0	0	0	0	0	0	0	0	0	0	0
Peak_1250	0	0	0	0	0	0	0	0	0	0	0	0	0	0	0	0	0	0	0
Peak_1251	0	0	0	0	0	0	0	0	0	0	0	0	0	0	0	0	0	0	0
Peak_1252	0	0	0	0	0	0	0	0	0	0	0	0	0	0	0	0	0	0	0
Peak_1253	0	0	0	0	0	0	0	0	0	0	0	0	0	0	0	0	0	0	0
Peak_1254	0	0	0	0	0	0	0	0	0	0	0	0	0	0	0	0	0	0	0
Peak_1255	0	0	0	0	0	0	0	0	0	0	0	0	0	0	0	0	0	0	0
Peak_1256	0	0	0	0	0	0	0	0	0	0	0	0	0	0	0	0	0	0	0
Peak_1257	0	0	0	0	0	0	0	0	0	0	0	0	0	0	0	0	0	0	0
Peak_1258	0	0	0	0	0	0	0	0	0	0	0	0	0	0	0	0	0	0	0
Peak_1259	0	0	0	0	0	0	0	0	0	0	0	0	0	0	0	0	0	0	0
Peak_1260	0	0	0	0	0	0	0	0	0	0	0	0	0	0	0	0	0	0	0
Peak_1261	0	0	0	0	0	0	0	0	0	0	0	0	0	0	0	0	0	0	0
Peak_1262	0	0	0	0	0	0	0	0	0	0	0	0	0	0	0	0	0	0	0
Peak_1263	0	0	0	0	0	0	0	0	0	0	0	0	0	0	0	0	0	0	0
Peak_1266	0	0	0	0	0	0	0	0	0	0	0	0	0	0	0	0	0	0	0
Peak_1267	0	0	0	0	0	0	0	0	0	0	0	0	0	0	0	0	0	0	0
Peak_1269	0	0	0	0	0	0	0	0	0	0	0	0	0	0	0	0	0	0	0
Peak_1270	0	0	0	0	0	0	0	0	0	0	0	0	0	0	0	0	0	0	0
Peak_1271	0	0	0	0	0	0	0	0	0	0	0	0	0	0	0	0	0	0	0
Peak_1272	0	0	0	0	0	0	0	0	0	0	0	0	0	0	0	0	0	0	0
Peak_1273	0	0	0	0	0	0	0	0	0	0	0	0	0	0	0	0	0	0	0
Peak_1274	0	0	0	0	0	0	0	0	0	0	0	0	0	0	0	0	0	0	0
Peak_1275	0	0	0	0	0	0	0	0	0	0	0	0	0	0	0	0	0	0	0
Peak_1278	0	0	0	0	0	0	0	0	0	0	0	0	0	0	0	0	0	0	0
Peak_1280	0	0	0	0	0	0	0	0	0	0	0	0	0	0	0	0	0	0	0
Peak_1282	0	0	0	0	0	0	0	0	0	0	0	0	0	0	0	0	0	0	0
Peak_1283	0	0	0	0	0	0	0	0	0	0	0	0	0	0	0	0	0	0	0
Peak_1284	0	0	0	0	0	0	0	0	0	0	0	0	0	0	0	0	0	0	0
Peak_1285	0	0	0	0	0	0	0	0	0	0	0	0	0	0	0	0	0	0	0
Peak_1286	0	0	0	0	0	0	0	0	0	0	0	0	0	0	0	0	0	0	0
Peak_1287	0	0	0	0	0	0	0	0	0	0	0	0	0	0	0	0	0	0	0
Peak_1288	0	0	0	0	0	0	0	0	0	0	0	0	0	0	0	0	0	0	0
Peak_1289	0	0	0	0	0	0	0	0	0	0	0	0	0	0	0	0	0	0	0
Peak_1290	0	0	0	0	0	0	0	0	0	0	0	0	0	0	0	0	0	0	0
Peak_1291	0	0	0	0	0	0	0	0	0	0	0	0	0	0	0	0	0	0	0
Peak_1292	0	0	0	0	0	0	0	0	0	0	0	0	0	0	0	0	0	0	0
Peak_1293	0	0	0	0	0	0	0	0	0	0	0	0	0	0	0	0	0	0	0
Peak_1294	0	0	0	0	0	0	0	0	0	0	0	0	0	0	0	0	0	0	0
Peak_1295	0	0	0	0	0	0	0	0	0	0	0	0	0	0	0	0	0	0	0
Peak_1296	0	0	0	0	0	0	0	0	0	0	0	0	0	0	0	0	0	0	0
Peak_1297	0	0	0	0	0	0	0	0	0	0	0	0	0	0	0	0	0	0	0
Peak_1299	0	0	0	0	0	0	0	0	0	0	0	0	0	0	0	0	0	0	0
Peak_1300	0	0	0	0	0	0	0	0	0	0	0	0	0	0	0	0	0	0	0
Peak_1301	0	0	0	0	0	0	0	0	0	0	0	0	0	0	0	0	0	0	0
Peak_1302	0	0	0	0	0	0	0	0	0	0	0	0	0	0	0	0	0	0	0
Peak_1303	0	0	0	0	0	0	0	0	0	0	0	0	0	0	0	0	0	0	0
Peak_1304	0	0	0	0	0	0	0	0	0	0	0	0	0	0	0	0	0	0	0
Peak_1305	0	0	0	0	0	0	0	0	0	0	0	0	0	0	0	0	0	0	0
Peak_1306	0	0	0	0	0	0	0	0	0	0	0	0	0	0	0	0	0	0	0
Peak_1307	0	0	0	0	0	0	0	0	0	0	0	0	0	0	0	0	0	0	0
Peak_1308	0	0	0	0	0	0	0	0	0	0	0	0	0	0	0	0	0	0	0
Peak_1309	0	0	0	0	0	0	0	0	0	0	0	0	0	0	0	0	0	0	0
Peak_1310	0	0	0	0	0	0	0	0	0	0	0	0	0	0	0	0	0	0	0
Peak_1311	0	0	0	0	0	0	0	0	0	0	0	0	0	0	0	0	0	0	0
Peak_1312	0	0	0	0	0	0	0	0	0	0	0	0	0	0	0	0	0	0	0
Peak_1313	0	0	0	0	0	0	0	0	0	0	0	0	0	0	0	0	0	0	0
Peak_1314	0	0	0	0	0	0	0	0	0	0	0	0	0	0	0	0	0	0	0
Peak_1315	0	0	0	0	0	0	0	0	0	0	0	0	0	0	0	0	0	0	0
Peak_1316	0	0	0	0	0	0	0	0	0	0	0	0	0	0	0	0	0	0	0
Peak_1317	0	0	0	0	0	0	0	0	0	0	0	0	0	0	0	0	0	0	0
Peak_1318	0	0	0	0	0	0	0	0	0	0	0	0	0	0	0	0	0	0	0
Peak_1319	0	0	0	0	0	0	0	0	0	0	0	0	0	0	0	0	0	0	0
Peak_1321	0	0	0	0	0	0	0	0	0	0	0	0	0	0	0	0	0	0	0
Peak_1322	0	0	0	0	0	0	0	0	0	0	0	0	0	0	0	0	0	0	0
Peak_1323	0	0	0	0	0	0	0	0	0	0	0	0	0	0	0	0	0	0	0
Peak_1324	0	0	0	0	0	0	0	0	0	0	0	0	0	0	0	0	0	0	0
Peak_1325	0	0	0	0	0	0	0	0	0	0	0	0	0	0	0	0	0	0	0
Peak_1326	0	0	0	0	0	0	0	0	0	0	0	0	0	0	0	0	0	0	0
Peak_1327	0	0	0	0	0	0	0	0	0	0	0	0	0	0	0	0	0	0	0
Peak_1328	0	0	0	0	0	0	0	0	0	0	0	0	0	0	0	0	0	0	0
Peak_1329	0	0	0	0	0	0	0	0	0	0	0	0	0	0	0	0	0	0	0
Peak_1330	0	0	0	0	0	0	0	0	0	0	0	0	0	0	0	0	0	0	0
Peak_1332	0	0	0	0	0	0	0	0	0	0	0	0	0	0	0	0	0	0	0
Peak_1333	0	0	0	0	0	0	0	0	0	0	0	0	0	0	0	0	0	0	0
Peak_1334	0	0	0	0	0	0	0	0	0	0	0	0	0	0	0	0	0	0	0
Peak_1338	0	0	0	0	0	0	0	0	0	0	0	0	0	0	0	0	0	0	0
Peak_1340	0	0	0	0	0	0	0	0	0	0	0	0	0	0	0	0	0	0	0
Peak_1341	0	0	0	0	0	0	0	0	0	0	0	0	0	0	0	0	0	0	0
Peak_1342	0	0	0	0	0	0	0	0	0	0	0	0	0	0	0	0	0	0	0
Peak_1343	0	0	0	0	0	0	0	0	0	0	0	0	0	0	0	0	0	0	0
Peak_1344	0	0	0	0	0	0	0	0	0	0	0	0	0	0	0	0	0	0	0
Peak_1345	0	0	0	0	0	0	0	0	0	0	0	0	0	0	0	0	0	0	0
Peak_1346	0	0	0	0	0	0	0	0	0	0	0	0	0	0	0	0	0	0	0
Peak_1347	0	0	0	0	0	0	0	0	0	0	0	0	0	0	0	0	0	0	0
Peak_1350	0	0	0	0	0	0	0	0	0	0	0	0	0	0	0	0	0	0	0
Peak_1351	0	0	0	0	0	0	0	0	0	0	0	0	0	0	0	0	0	0	0
Peak_1352	0	0	0	0	0	0	0	0	0	0	0	0	0	0	0	0	0	0	0
Peak_1353	0	0	0	0	0	0	0	0	0	0	0	0	0	0	0	0	0	0	0
Peak_1355	0	0	0	0	0	0	0	0	0	0	0	0	0	0	0	0	0	0	0
Peak_1356	0	0	0	0	0	0	0	0	0	0	0	0	0	0	0	0	0	0	0
Peak_1359	0	0	0	0	0	0	0	0	0	0	0	0	0	0	0	0	0	0	0
Peak_1360	0	0	0	0	0	0	0	0	0	0	0	0	0	0	0	0	0	0	0
Peak_1361	0	0	0	0	0	0	0	0	0	0	0	0	0	0	0	0	0	0	0
Peak_1362	0	0	0	0	0	0	0	0	0	0	0	0	0	0	0	0	0	0	0
Peak_1363	0	0	0	0	0	0	0	0	0	0	0	0	0	0	0	0	0	0	0
Peak_1364	0	0	0	0	0	0	0	0	0	0	0	0	0	0	0	0	0	0	0
Peak_1365	0	0	0	0	0	0	0	0	0	0	0	0	0	0	0	0	0	0	0
Peak_1366	0	0	0	0	0	0	0	0	0	0	0	0	0	0	0	0	0	0	0
Peak_1367	0	0	0	0	0	0	0	0	0	0	0	0	0	0	0	0	0	0	0
Peak_1368	0	0	0	0	0	0	0	0	0	0	0	0	0	0	0	0	0	0	0
Peak_1370	0	0	0	0	0	0	0	0	0	0	0	0	0	0	0	0	0	0	0
Peak_1371	0	0	0	0	0	0	0	0	0	0	0	0	0	0	0	0	0	0	0
Peak_1372	0	0	0	0	0	0	0	0	0	0	0	0	0	0	0	0	0	0	0
Peak_1373	0	0	0	0	0	0	0	0	0	0	0	0	0	0	0	0	0	0	0
Peak_1374	0	0	0	0	0	0	0	0	0	0	0	0	0	0	0	0	0	0	0
Peak_1375	0	0	0	0	0	0	0	0	0	0	0	0	0	0	0	0	0	0	0
Peak_1376	0	0	0	0	0	0	0	0	0	0	0	0	0	0	0	0	0	0	0
Peak_1382	0	0	0	0	0	0	0	0	0	0	0	0	0	0	0	0	0	0	0
Peak_1386	0	0	0	0	0	0	0	0	0	0	0	0	0	0	0	0	0	0	0
Peak_1387	0	0	0	0	0	0	0	0	0	0	0	0	0	0	0	0	0	0	0
Peak_1388	0	0	0	0	0	0	0	0	0	0	0	0	0	0	0	0	0	0	0
Peak_1391	0	0	0	0	0	0	0	0	0	0	0	0	0	0	0	0	0	0	0
Peak_1392	0	0	0	0	0	0	0	0	0	0	0	0	0	0	0	0	0	0	0
Peak_1394	0	0	0	0	0	0	0	0	0	0	0	0	0	0	0	0	0	0	0
Peak_1395	0	0	0	0	0	0	0	0	0	0	0	0	0	0	0	0	0	0	0
Peak_1396	0	0	0	0	0	0	0	0	0	0	0	0	0	0	0	0	0	0	0
Peak_1401	0	0	0	0	0	0	0	0	0	0	0	0	0	0	0	0	0	0	0
Peak_1404	0	0	0	0	0	0	0	0	0	0	0	0	0	0	0	0	0	0	0
Peak_1405	0	0	0	0	0	0	0	0	0	0	0	0	0	0	0	0	0	0	0
Peak_1407	0	0	0	0	0	0	0	0	0	0	0	0	0	0	0	0	0	0	0
Peak_1408	0	0	0	0	0	0	0	0	0	0	0	0	0	0	0	0	0	0	0
Peak_1409	0	0	0	0	0	0	0	0	0	0	0	0	0	0	0	0	0	0	0
Peak_1410	0	0	0	0	0	0	0	0	0	0	0	0	0	0	0	0	0	0	0
Peak_1411	0	0	0	0	0	0	0	0	0	0	0	0	0	0	0	0	0	0	0
Peak_1412	0	0	0	0	0	0	0	0	0	0	0	0	0	0	0	0	0	0	0
Peak_1413	0	0	0	0	0	0	0	0	0	0	0	0	0	0	0	0	0	0	0
Peak_1414	0	0	0	0	0	0	0	0	0	0	0	0	0	0	0	0	0	0	0
Peak_1415	0	0	0	0	0	0	0	0	0	0	0	0	0	0	0	0	0	0	0
Peak_1416	0	0	0	0	0	0	0	0	0	0	0	0	0	0	0	0	0	0	0
Peak_1418	0	0	0	0	0	0	0	0	0	0	0	0	0	0	0	0	0	0	0
Peak_1422	0	0	0	0	0	0	0	0	0	0	0	0	0	0	0	0	0	0	0
Peak_1423	0	0	0	0	0	0	0	0	0	0	0	0	0	0	0	0	0	0	0
Peak_1424	0	0	0	0	0	0	0	0	0	0	0	0	0	0	0	0	0	0	0
Peak_1425	0	0	0	0	0	0	0	0	0	0	0	0	0	0	0	0	0	0	0
Peak_1426	0	0	0	0	0	0	0	0	0	0	0	0	0	0	0	0	0	0	0
Peak_1427	0	0	0	0	0	0	0	0	0	0	0	0	0	0	0	0	0	0	0
Peak_1429	0	0	0	0	0	0	0	0	0	0	0	0	0	0	0	0	0	0	0
Peak_1430	0	0	0	0	0	0	0	0	0	0	0	0	0	0	0	0	0	0	0
Peak_1431	0	0	0	0	0	0	0	0	0	0	0	0	0	0	0	0	0	0	0
Peak_1433	0	0	0	0	0	0	0	0	0	0	0	0	0	0	0	0	0	0	0
Peak_1434	0	0	0	0	0	0	0	0	0	0	0	0	0	0	0	0	0	0	0
Peak_1435	0	0	0	0	0	0	0	0	0	0	0	0	0	0	0	0	0	0	0
Peak_1436	0	0	0	0	0	0	0	0	0	0	0	0	0	0	0	0	0	0	0
Peak_1437	0	0	0	0	0	0	0	0	0	0	0	0	0	0	0	0	0	0	0
Peak_1439	0	0	0	0	0	0	0	0	0	0	0	0	0	0	0	0	0	0	0
Peak_1440	0	0	0	0	0	0	0	0	0	0	0	0	0	0	0	0	0	0	0
Peak_1441	0	0	0	0	0	0	0	0	0	0	0	0	0	0	0	0	0	0	0
Peak_1443	0	0	0	0	0	0	0	0	0	0	0	0	0	0	0	0	0	0	0
Peak_1444	0	0	0	0	0	0	0	0	0	0	0	0	0	0	0	0	0	0	0
Peak_1445	0	0	0	0	0	0	0	0	0	0	0	0	0	0	0	0	0	0	0
Peak_1446	0	0	0	0	0	0	0	0	0	0	0	0	0	0	0	0	0	0	0
Peak_1447	0	0	0	0	0	0	0	0	0	0	0	0	0	0	0	0	0	0	0
Peak_1448	0	0	0	0	0	0	0	0	0	0	0	0	0	0	0	0	0	0	0
Peak_1449	0	0	0	0	0	0	0	0	0	0	0	0	0	0	0	0	0	0	0
Peak_1451	0	0	0	0	0	0	0	0	0	0	0	0	0	0	0	0	0	0	0
Peak_1452	0	0	0	0	0	0	0	0	0	0	0	0	0	0	0	0	0	0	0
Peak_1453	0	0	0	0	0	0	0	0	0	0	0	0	0	0	0	0	0	0	0
Peak_1454	0	0	0	0	0	0	0	0	0	0	0	0	0	0	0	0	0	0	0
Peak_1456	0	0	0	0	0	0	0	0	0	0	0	0	0	0	0	0	0	0	0
Peak_1457	0	0	0	0	0	0	0	0	0	0	0	0	0	0	0	0	0	0	0
Peak_1458	0	0	0	0	0	0	0	0	0	0	0	0	0	0	0	0	0	0	0
Peak_1461	0	0	0	0	0	0	0	0	0	0	0	0	0	0	0	0	0	0	0
Peak_1462	0	0	0	0	0	0	0	0	0	0	0	0	0	0	0	0	0	0	0
Peak_1463	0	0	0	0	0	0	0	0	0	0	0	0	0	0	0	0	0	0	0
Peak_1464	0	0	0	0	0	0	0	0	0	0	0	0	0	0	0	0	0	0	0
Peak_1465	0	0	0	0	0	0	0	0	0	0	0	0	0	0	0	0	0	0	0
Peak_1466	0	0	0	0	0	0	0	0	0	0	0	0	0	0	0	0	0	0	0
Peak_1467	0	0	0	0	0	0	0	0	0	0	0	0	0	0	0	0	0	0	0
Peak_1468	0	0	0	0	0	0	0	0	0	0	0	0	0	0	0	0	0	0	0
Peak_1469	0	0	0	0	0	0	0	0	0	0	0	0	0	0	0	0	0	0	0
Peak_1470	0	0	0	0	0	0	0	0	0	0	0	0	0	0	0	0	0	0	0
Peak_1473	0	0	0	0	0	0	0	0	0	0	0	0	0	0	0	0	0	0	0
Peak_1474	0	0	0	0	0	0	0	0	0	0	0	0	0	0	0	0	0	0	0
Peak_1476	0	0	0	0	0	0	0	0	0	0	0	0	0	0	0	0	0	0	0
Peak_1477	0	0	0	0	0	0	0	0	0	0	0	0	0	0	0	0	0	0	0
Peak_1478	0	0	0	0	0	0	0	0	0	0	0	0	0	0	0	0	0	0	0
Peak_1479	0	0	0	0	0	0	0	0	0	0	0	0	0	0	0	0	0	0	0
Peak_1480	0	0	0	0	0	0	0	0	0	0	0	0	0	0	0	0	0	0	0
Peak_1481	0	0	0	0	0	0	0	0	0	0	0	0	0	0	0	0	0	0	0
Peak_1482	0	0	0	0	0	0	0	0	0	0	0	0	0	0	0	0	0	0	0
Peak_1484	0	0	0	0	0	0	0	0	0	0	0	0	0	0	0	0	0	0	0
Peak_1486	0	0	0	0	0	0	0	0	0	0	0	0	0	0	0	0	0	0	0
Peak_1487	0	0	0	0	0	0	0	0	0	0	0	0	0	0	0	0	0	0	0
Peak_1488	0	0	0	0	0	0	0	0	0	0	0	0	0	0	0	0	0	0	0
Peak_1489	0	0	0	0	0	0	0	0	0	0	0	0	0	0	0	0	0	0	0
Peak_1490	0	0	0	0	0	0	0	0	0	0	0	0	0	0	0	0	0	0	0
Peak_1491	0	0	0	0	0	0	0	0	0	0	0	0	0	0	0	0	0	0	0
Peak_1492	0	0	0	0	0	0	0	0	0	0	0	0	0	0	0	0	0	0	0
Peak_1493	0	0	0	0	0	0	0	0	0	0	0	0	0	0	0	0	0	0	0
Peak_1494	0	0	0	0	0	0	0	0	0	0	0	0	0	0	0	0	0	0	0
Peak_1495	0	0	0	0	0	0	0	0	0	0	0	0	0	0	0	0	0	0	0
Peak_1496	0	0	0	0	0	0	0	0	0	0	0	0	0	0	0	0	0	0	0
Peak_1497	0	0	0	0	0	0	0	0	0	0	0	0	0	0	0	0	0	0	0
Peak_1499	0	0	0	0	0	0	0	0	0	0	0	0	0	0	0	0	0	0	0
Peak_1500	0	0	0	0	0	0	0	0	0	0	0	0	0	0	0	0	0	0	0
Peak_1501	0	0	0	0	0	0	0	0	0	0	0	0	0	0	0	0	0	0	0
Peak_1503	0	0	0	0	0	0	0	0	0	0	0	0	0	0	0	0	0	0	0
Peak_1504	0	0	0	0	0	0	0	0	0	0	0	0	0	0	0	0	0	0	0
Peak_1505	0	0	0	0	0	0	0	0	0	0	0	0	0	0	0	0	0	0	0
Peak_1506	0	0	0	0	0	0	0	0	0	0	0	0	0	0	0	0	0	0	0
Peak_1510	0	0	0	0	0	0	0	0	0	0	0	0	0	0	0	0	0	0	0
Peak_1512	0	0	0	0	0	0	0	0	0	0	0	0	0	0	0	0	0	0	0
Peak_1514	0	0	0	0	0	0	0	0	0	0	0	0	0	0	0	0	0	0	0
Peak_1517	0	0	0	0	0	0	0	0	0	0	0	0	0	0	0	0	0	0	0
Peak_1518	0	0	0	0	0	0	0	0	0	0	0	0	0	0	0	0	0	0	0
Peak_1522	0	0	0	0	0	0	0	0	0	0	0	0	0	0	0	0	0	0	0
Peak_1523	0	0	0	0	0	0	0	0	0	0	0	0	0	0	0	0	0	0	0
Peak_1524	0	0	0	0	0	0	0	0	0	0	0	0	0	0	0	0	0	0	0
Peak_1525	0	0	0	0	0	0	0	0	0	0	0	0	0	0	0	0	0	0	0
Peak_1526	0	0	0	0	0	0	0	0	0	0	0	0	0	0	0	0	0	0	0
Peak_1527	0	0	0	0	0	0	0	0	0	0	0	0	0	0	0	0	0	0	0
Peak_1528	0	0	0	0	0	0	0	0	0	0	0	0	0	0	0	0	0	0	0
Peak_1530	0	0	0	0	0	0	0	0	0	0	0	0	0	0	0	0	0	0	0
Peak_1531	0	0	0	0	0	0	0	0	0	0	0	0	0	0	0	0	0	0	0
Peak_1532	0	0	0	0	0	0	0	0	0	0	0	0	0	0	0	0	0	0	0
Peak_1533	0	0	0	0	0	0	0	0	0	0	0	0	0	0	0	0	0	0	0
Peak_1534	0	0	0	0	0	0	0	0	0	0	0	0	0	0	0	0	0	0	0
Peak_1535	0	0	0	0	0	0	0	0	0	0	0	0	0	0	0	0	0	0	0
Peak_1536	0	0	0	0	0	0	0	0	0	0	0	0	0	0	0	0	0	0	0
Peak_1537	0	0	0	0	0	0	0	0	0	0	0	0	0	0	0	0	0	0	0
Peak_1538	0	0	0	0	0	0	0	0	0	0	0	0	0	0	0	0	0	0	0
Peak_1540	0	0	0	0	0	0	0	0	0	0	0	0	0	0	0	0	0	0	0
Peak_1541	0	0	0	0	0	0	0	0	0	0	0	0	0	0	0	0	0	0	0
Peak_1546	0	0	0	0	0	0	0	0	0	0	0	0	0	0	0	0	0	0	0
Peak_1547	0	0	0	0	0	0	0	0	0	0	0	0	0	0	0	0	0	0	0
Peak_1548	0	0	0	0	0	0	0	0	0	0	0	0	0	0	0	0	0	0	0
Peak_1549	0	0	0	0	0	0	0	0	0	0	0	0	0	0	0	0	0	0	0
Peak_1550	0	0	0	0	0	0	0	0	0	0	0	0	0	0	0	0	0	0	0
Peak_1551	0	0	0	0	0	0	0	0	0	0	0	0	0	0	0	0	0	0	0
Peak_1552	0	0	0	0	0	0	0	0	0	0	0	0	0	0	0	0	0	0	0
Peak_1553	0	0	0	0	0	0	0	0	0	0	0	0	0	0	0	0	0	0	0
Peak_1554	0	0	0	0	0	0	0	0	0	0	0	0	0	0	0	0	0	0	0
Peak_1556	0	0	0	0	0	0	0	0	0	0	0	0	0	0	0	0	0	0	0
Peak_1558	0	0	0	0	0	0	0	0	0	0	0	0	0	0	0	0	0	0	0
Peak_1559	0	0	0	0	0	0	0	0	0	0	0	0	0	0	0	0	0	0	0
Peak_1560	0	0	0	0	0	0	0	0	0	0	0	0	0	0	0	0	0	0	0
Peak_1562	0	0	0	0	0	0	0	0	0	0	0	0	0	0	0	0	0	0	0
Peak_1564	0	0	0	0	0	0	0	0	0	0	0	0	0	0	0	0	0	0	0
Peak_1565	0	0	0	0	0	0	0	0	0	0	0	0	0	0	0	0	0	0	0
Peak_1566	0	0	0	0	0	0	0	0	0	0	0	0	0	0	0	0	0	0	0
Peak_1567	0	0	0	0	0	0	0	0	0	0	0	0	0	0	0	0	0	0	0
Peak_1570	0	0	0	0	0	0	0	0	0	0	0	0	0	0	0	0	0	0	0
Peak_1571	0	0	0	0	0	0	0	0	0	0	0	0	0	0	0	0	0	0	0
Peak_1572	0	0	0	0	0	0	0	0	0	0	0	0	0	0	0	0	0	0	0
Peak_1573	0	0	0	0	0	0	0	0	0	0	0	0	0	0	0	0	0	0	0
Peak_1574	0	0	0	0	0	0	0	0	0	0	0	0	0	0	0	0	0	0	0
Peak_1576	0	0	0	0	0	0	0	0	0	0	0	0	0	0	0	0	0	0	0
Peak_1577	0	0	0	0	0	0	0	0	0	0	0	0	0	0	0	0	0	0	0
Peak_1578	0	0	0	0	0	0	0	0	0	0	0	0	0	0	0	0	0	0	0
Peak_1579	0	0	0	0	0	0	0	0	0	0	0	0	0	0	0	0	0	0	0
Peak_1580	0	0	0	0	0	0	0	0	0	0	0	0	0	0	0	0	0	0	0
Peak_1581	0	0	0	0	0	0	0	0	0	0	0	0	0	0	0	0	0	0	0
Peak_1583	0	0	0	0	0	0	0	0	0	0	0	0	0	0	0	0	0	0	0
Peak_1584	0	0	0	0	0	0	0	0	0	0	0	0	0	0	0	0	0	0	0
Peak_1586	0	0	0	0	0	0	0	0	0	0	0	0	0	0	0	0	0	0	0
Peak_1589	0	0	0	0	0	0	0	0	0	0	0	0	0	0	0	0	0	0	0
Peak_1590	0	0	0	0	0	0	0	0	0	0	0	0	0	0	0	0	0	0	0
Peak_1592	0	0	0	0	0	0	0	0	0	0	0	0	0	0	0	0	0	0	0
Peak_1593	0	0	0	0	0	0	0	0	0	0	0	0	0	0	0	0	0	0	0
Peak_1594	0	0	0	0	0	0	0	0	0	0	0	0	0	0	0	0	0	0	0
Peak_1595	0	0	0	0	0	0	0	0	0	0	0	0	0	0	0	0	0	0	0
Peak_1596	0	0	0	0	0	0	0	0	0	0	0	0	0	0	0	0	0	0	0
Peak_1597	0	0	0	0	0	0	0	0	0	0	0	0	0	0	0	0	0	0	0
Peak_1598	0	0	0	0	0	0	0	0	0	0	0	0	0	0	0	0	0	0	0
Peak_1599	0	0	0	0	0	0	0	0	0	0	0	0	0	0	0	0	0	0	0
Peak_1600	0	0	0	0	0	0	0	0	0	0	0	0	0	0	0	0	0	0	0
Peak_1601	0	0	0	0	0	0	0	0	0	0	0	0	0	0	0	0	0	0	0
Peak_1604	0	0	0	0	0	0	0	0	0	0	0	0	0	0	0	0	0	0	0
Peak_1606	0	0	0	0	0	0	0	0	0	0	0	0	0	0	0	0	0	0	0
Peak_1607	0	0	0	0	0	0	0	0	0	0	0	0	0	0	0	0	0	0	0
Peak_1608	0	0	0	0	0	0	0	0	0	0	0	0	0	0	0	0	0	0	0
Peak_1609	0	0	0	0	0	0	0	0	0	0	0	0	0	0	0	0	0	0	0
Peak_1610	0	0	0	0	0	0	0	0	0	0	0	0	0	0	0	0	0	0	0
Peak_1611	0	0	0	0	0	0	0	0	0	0	0	0	0	0	0	0	0	0	0
Peak_1612	0	0	0	0	0	0	0	0	0	0	0	0	0	0	0	0	0	0	0
Peak_1613	0	0	0	0	0	0	0	0	0	0	0	0	0	0	0	0	0	0	0
Peak_1614	0	0	0	0	0	0	0	0	0	0	0	0	0	0	0	0	0	0	0
Peak_1615	0	0	0	0	0	0	0	0	0	0	0	0	0	0	0	0	0	0	0
Peak_1616	0	0	0	0	0	0	0	0	0	0	0	0	0	0	0	0	0	0	0
Peak_1617	0	0	0	0	0	0	0	0	0	0	0	0	0	0	0	0	0	0	0
Peak_1619	0	0	0	0	0	0	0	0	0	0	0	0	0	0	0	0	0	0	0
Peak_1620	0	0	0	0	0	0	0	0	0	0	0	0	0	0	0	0	0	0	0
Peak_1622	0	0	0	0	0	0	0	0	0	0	0	0	0	0	0	0	0	0	0
Peak_1624	0	0	0	0	0	0	0	0	0	0	0	0	0	0	0	0	0	0	0
Peak_1627	0	0	0	0	0	0	0	0	0	0	0	0	0	0	0	0	0	0	0
Peak_1629	0	0	0	0	0	0	0	0	0	0	0	0	0	0	0	0	0	0	0
Peak_1630	0	0	0	0	0	0	0	0	0	0	0	0	0	0	0	0	0	0	0
Peak_1631	0	0	0	0	0	0	0	0	0	0	0	0	0	0	0	0	0	0	0
Peak_1632	0	0	0	0	0	0	0	0	0	0	0	0	0	0	0	0	0	0	0
Peak_1633	0	0	0	0	0	0	0	0	0	0	0	0	0	0	0	0	0	0	0
Peak_1634	0	0	0	0	0	0	0	0	0	0	0	0	0	0	0	0	0	0	0
Peak_1635	0	0	0	0	0	0	0	0	0	0	0	0	0	0	0	0	0	0	0
Peak_1636	0	0	0	0	0	0	0	0	0	0	0	0	0	0	0	0	0	0	0
Peak_1637	0	0	0	0	0	0	0	0	0	0	0	0	0	0	0	0	0	0	0
Peak_1638	0	0	0	0	0	0	0	0	0	0	0	0	0	0	0	0	0	0	0
Peak_1639	0	0	0	0	0	0	0	0	0	0	0	0	0	0	0	0	0	0	0
Peak_1640	0	0	0	0	0	0	0	0	0	0	0	0	0	0	0	0	0	0	0
Peak_1641	0	0	0	0	0	0	0	0	0	0	0	0	0	0	0	0	0	0	0
Peak_1642	0	0	0	0	0	0	0	0	0	0	0	0	0	0	0	0	0	0	0
Peak_1643	0	0	0	0	0	0	0	0	0	0	0	0	0	0	0	0	0	0	0
Peak_1644	0	0	0	0	0	0	0	0	0	0	0	0	0	0	0	0	0	0	0
Peak_1645	0	0	0	0	0	0	0	0	0	0	0	0	0	0	0	0	0	0	0
Peak_1646	0	0	0	0	0	0	0	0	0	0	0	0	0	0	0	0	0	0	0
Peak_1647	0	0	0	0	0	0	0	0	0	0	0	0	0	0	0	0	0	0	0
Peak_1648	0	0	0	0	0	0	0	0	0	0	0	0	0	0	0	0	0	0	0
Peak_1649	0	0	0	0	0	0	0	0	0	0	0	0	0	0	0	0	0	0	0
Peak_1650	0	0	0	0	0	0	0	0	0	0	0	0	0	0	0	0	0	0	0
Peak_1651	0	0	0	0	0	0	0	0	0	0	0	0	0	0	0	0	0	0	0
Peak_1652	0	0	0	0	0	0	0	0	0	0	0	0	0	0	0	0	0	0	0
Peak_1653	0	0	0	0	0	0	0	0	0	0	0	0	0	0	0	0	0	0	0
Peak_1654	0	0	0	0	0	0	0	0	0	0	0	0	0	0	0	0	0	0	0
Peak_1655	0	0	0	0	0	0	0	0	0	0	0	0	0	0	0	0	0	0	0
Peak_1656	0	0	0	0	0	0	0	0	0	0	0	0	0	0	0	0	0	0	0
Peak_1657	0	0	0	0	0	0	0	0	0	0	0	0	0	0	0	0	0	0	0
Peak_1659	0	0	0	0	0	0	0	0	0	0	0	0	0	0	0	0	0	0	0
Peak_1661	0	0	0	0	0	0	0	0	0	0	0	0	0	0	0	0	0	0	0
Peak_1663	0	0	0	0	0	0	0	0	0	0	0	0	0	0	0	0	0	0	0
Peak_1665	0	0	0	0	0	0	0	0	0	0	0	0	0	0	0	0	0	0	0
Peak_1666	0	0	0	0	0	0	0	0	0	0	0	0	0	0	0	0	0	0	0
Peak_1667	0	0	0	0	0	0	0	0	0	0	0	0	0	0	0	0	0	0	0
Peak_1673	0	0	0	0	0	0	0	0	0	0	0	0	0	0	0	0	0	0	0
Peak_1675	0	0	0	0	0	0	0	0	0	0	0	0	0	0	0	0	0	0	0
Peak_1677	0	0	0	0	0	0	0	0	0	0	0	0	0	0	0	0	0	0	0
Peak_1681	0	0	0	0	0	0	0	0	0	0	0	0	0	0	0	0	0	0	0
Peak_1684	0	0	0	0	0	0	0	0	0	0	0	0	0	0	0	0	0	0	0
Peak_1685	0	0	0	0	0	0	0	0	0	0	0	0	0	0	0	0	0	0	0
Peak_1686	0	0	0	0	0	0	0	0	0	0	0	0	0	0	0	0	0	0	0
Peak_1687	0	0	0	0	0	0	0	0	0	0	0	0	0	0	0	0	0	0	0
Peak_1688	0	0	0	0	0	0	0	0	0	0	0	0	0	0	0	0	0	0	0
Peak_1689	0	0	0	0	0	0	0	0	0	0	0	0	0	0	0	0	0	0	0
Peak_1690	0	0	0	0	0	0	0	0	0	0	0	0	0	0	0	0	0	0	0
Peak_1691	0	0	0	0	0	0	0	0	0	0	0	0	0	0	0	0	0	0	0
Peak_1692	0	0	0	0	0	0	0	0	0	0	0	0	0	0	0	0	0	0	0
Peak_1693	0	0	0	0	0	0	0	0	0	0	0	0	0	0	0	0	0	0	0
Peak_1695	0	0	0	0	0	0	0	0	0	0	0	0	0	0	0	0	0	0	0
Peak_1696	0	0	0	0	0	0	0	0	0	0	0	0	0	0	0	0	0	0	0
Peak_1697	0	0	0	0	0	0	0	0	0	0	0	0	0	0	0	0	0	0	0
Peak_1698	0	0	0	0	0	0	0	0	0	0	0	0	0	0	0	0	0	0	0
Peak_1699	0	0	0	0	0	0	0	0	0	0	0	0	0	0	0	0	0	0	0
Peak_1700	0	0	0	0	0	0	0	0	0	0	0	0	0	0	0	0	0	0	0
Peak_1701	0	0	0	0	0	0	0	0	0	0	0	0	0	0	0	0	0	0	0
Peak_1702	0	0	0	0	0	0	0	0	0	0	0	0	0	0	0	0	0	0	0
Peak_1703	0	0	0	0	0	0	0	0	0	0	0	0	0	0	0	0	0	0	0
Peak_1704	0	0	0	0	0	0	0	0	0	0	0	0	0	0	0	0	0	0	0
Peak_1705	0	0	0	0	0	0	0	0	0	0	0	0	0	0	0	0	0	0	0
Peak_1706	0	0	0	0	0	0	0	0	0	0	0	0	0	0	0	0	0	0	0
Peak_1707	0	0	0	0	0	0	0	0	0	0	0	0	0	0	0	0	0	0	0
Peak_1708	0	0	0	0	0	0	0	0	0	0	0	0	0	0	0	0	0	0	0
Peak_1710	0	0	0	0	0	0	0	0	0	0	0	0	0	0	0	0	0	0	0
Peak_1711	0	0	0	0	0	0	0	0	0	0	0	0	0	0	0	0	0	0	0
Peak_1712	0	0	0	0	0	0	0	0	0	0	0	0	0	0	0	0	0	0	0
Peak_1714	0	0	0	0	0	0	0	0	0	0	0	0	0	0	0	0	0	0	0
Peak_1715	0	0	0	0	0	0	0	0	0	0	0	0	0	0	0	0	0	0	0
Peak_1716	0	0	0	0	0	0	0	0	0	0	0	0	0	0	0	0	0	0	0
Peak_1717	0	0	0	0	0	0	0	0	0	0	0	0	0	0	0	0	0	0	0
Peak_1718	0	0	0	0	0	0	0	0	0	0	0	0	0	0	0	0	0	0	0
Peak_1719	0	0	0	0	0	0	0	0	0	0	0	0	0	0	0	0	0	0	0
Peak_1720	0	0	0	0	0	0	0	0	0	0	0	0	0	0	0	0	0	0	0
Peak_1722	0	0	0	0	0	0	0	0	0	0	0	0	0	0	0	0	0	0	0
Peak_1723	0	0	0	0	0	0	0	0	0	0	0	0	0	0	0	0	0	0	0
Peak_1724	0	0	0	0	0	0	0	0	0	0	0	0	0	0	0	0	0	0	0
Peak_1725	0	0	0	0	0	0	0	0	0	0	0	0	0	0	0	0	0	0	0
Peak_1726	0	0	0	0	0	0	0	0	0	0	0	0	0	0	0	0	0	0	0
Peak_1727	0	0	0	0	0	0	0	0	0	0	0	0	0	0	0	0	0	0	0
Peak_1728	0	0	0	0	0	0	0	0	0	0	0	0	0	0	0	0	0	0	0
Peak_1729	0	0	0	0	0	0	0	0	0	0	0	0	0	0	0	0	0	0	0
Peak_1730	0	0	0	0	0	0	0	0	0	0	0	0	0	0	0	0	0	0	0
Peak_1731	0	0	0	0	0	0	0	0	0	0	0	0	0	0	0	0	0	0	0
Peak_1732	0	0	0	0	0	0	0	0	0	0	0	0	0	0	0	0	0	0	0
Peak_1733	0	0	0	0	0	0	0	0	0	0	0	0	0	0	0	0	0	0	0
Peak_1735	0	0	0	0	0	0	0	0	0	0	0	0	0	0	0	0	0	0	0
Peak_1736	0	0	0	0	0	0	0	0	0	0	0	0	0	0	0	0	0	0	0
Peak_1737	0	0	0	0	0	0	0	0	0	0	0	0	0	0	0	0	0	0	0
Peak_1740	0	0	0	0	0	0	0	0	0	0	0	0	0	0	0	0	0	0	0
Peak_1741	0	0	0	0	0	0	0	0	0	0	0	0	0	0	0	0	0	0	0
Peak_1742	0	0	0	0	0	0	0	0	0	0	0	0	0	0	0	0	0	0	0
Peak_1743	0	0	0	0	0	0	0	0	0	0	0	0	0	0	0	0	0	0	0
Peak_1745	0	0	0	0	0	0	0	0	0	0	0	0	0	0	0	0	0	0	0
Peak_1746	0	0	0	0	0	0	0	0	0	0	0	0	0	0	0	0	0	0	0
Peak_1747	0	0	0	0	0	0	0	0	0	0	0	0	0	0	0	0	0	0	0
Peak_1748	0	0	0	0	0	0	0	0	0	0	0	0	0	0	0	0	0	0	0
Peak_1750	0	0	0	0	0	0	0	0	0	0	0	0	0	0	0	0	0	0	0
Peak_1751	0	0	0	0	0	0	0	0	0	0	0	0	0	0	0	0	0	0	0
Peak_1752	0	0	0	0	0	0	0	0	0	0	0	0	0	0	0	0	0	0	0
Peak_1753	0	0	0	0	0	0	0	0	0	0	0	0	0	0	0	0	0	0	0
Peak_1754	0	0	0	0	0	0	0	0	0	0	0	0	0	0	0	0	0	0	0
Peak_1755	0	0	0	0	0	0	0	0	0	0	0	0	0	0	0	0	0	0	0
Peak_1757	0	0	0	0	0	0	0	0	0	0	0	0	0	0	0	0	0	0	0
Peak_1759	0	0	0	0	0	0	0	0	0	0	0	0	0	0	0	0	0	0	0
Peak_1760	0	0	0	0	0	0	0	0	0	0	0	0	0	0	0	0	0	0	0
Peak_1761	0	0	0	0	0	0	0	0	0	0	0	0	0	0	0	0	0	0	0
Peak_1762	0	0	0	0	0	0	0	0	0	0	0	0	0	0	0	0	0	0	0
Peak_1763	0	0	0	0	0	0	0	0	0	0	0	0	0	0	0	0	0	0	0
Peak_1764	0	0	0	0	0	0	0	0	0	0	0	0	0	0	0	0	0	0	0
Peak_1765	0	0	0	0	0	0	0	0	0	0	0	0	0	0	0	0	0	0	0
Peak_1766	0	0	0	0	0	0	0	0	0	0	0	0	0	0	0	0	0	0	0
Peak_1767	0	0	0	0	0	0	0	0	0	0	0	0	0	0	0	0	0	0	0
Peak_1769	0	0	0	0	0	0	0	0	0	0	0	0	0	0	0	0	0	0	0
Peak_1773	0	0	0	0	0	0	0	0	0	0	0	0	0	0	0	0	0	0	0
Peak_1775	0	0	0	0	0	0	0	0	0	0	0	0	0	0	0	0	0	0	0
Peak_1776	0	0	0	0	0	0	0	0	0	0	0	0	0	0	0	0	0	0	0
Peak_1777	0	0	0	0	0	0	0	0	0	0	0	0	0	0	0	0	0	0	0
Peak_1778	0	0	0	0	0	0	0	0	0	0	0	0	0	0	0	0	0	0	0
Peak_1779	0	0	0	0	0	0	0	0	0	0	0	0	0	0	0	0	0	0	0
Peak_1781	0	0	0	0	0	0	0	0	0	0	0	0	0	0	0	0	0	0	0
Peak_1782	0	0	0	0	0	0	0	0	0	0	0	0	0	0	0	0	0	0	0
Peak_1783	0	0	0	0	0	0	0	0	0	0	0	0	0	0	0	0	0	0	0
Peak_1785	0	0	0	0	0	0	0	0	0	0	0	0	0	0	0	0	0	0	0
Peak_1786	0	0	0	0	0	0	0	0	0	0	0	0	0	0	0	0	0	0	0
Peak_1788	0	0	0	0	0	0	0	0	0	0	0	0	0	0	0	0	0	0	0
Peak_1789	0	0	0	0	0	0	0	0	0	0	0	0	0	0	0	0	0	0	0
Peak_1790	0	0	0	0	0	0	0	0	0	0	0	0	0	0	0	0	0	0	0
Peak_1794	0	0	0	0	0	0	0	0	0	0	0	0	0	0	0	0	0	0	0
Peak_1795	0	0	0	0	0	0	0	0	0	0	0	0	0	0	0	0	0	0	0
Peak_1798	0	0	0	0	0	0	0	0	0	0	0	0	0	0	0	0	0	0	0
Peak_1799	0	0	0	0	0	0	0	0	0	0	0	0	0	0	0	0	0	0	0
Peak_1800	0	0	0	0	0	0	0	0	0	0	0	0	0	0	0	0	0	0	0
Peak_1801	0	0	0	0	0	0	0	0	0	0	0	0	0	0	0	0	0	0	0
Peak_1802	0	0	0	0	0	0	0	0	0	0	0	0	0	0	0	0	0	0	0
Peak_1803	0	0	0	0	0	0	0	0	0	0	0	0	0	0	0	0	0	0	0
Peak_1804	0	0	0	0	0	0	0	0	0	0	0	0	0	0	0	0	0	0	0
Peak_1805	0	0	0	0	0	0	0	0	0	0	0	0	0	0	0	0	0	0	0
Peak_1806	0	0	0	0	0	0	0	0	0	0	0	0	0	0	0	0	0	0	0
Peak_1807	0	0	0	0	0	0	0	0	0	0	0	0	0	0	0	0	0	0	0
Peak_1810	0	0	0	0	0	0	0	0	0	0	0	0	0	0	0	0	0	0	0
Peak_1811	0	0	0	0	0	0	0	0	0	0	0	0	0	0	0	0	0	0	0
Peak_1812	0	0	0	0	0	0	0	0	0	0	0	0	0	0	0	0	0	0	0
Peak_1813	0	0	0	0	0	0	0	0	0	0	0	0	0	0	0	0	0	0	0
Peak_1814	0	0	0	0	0	0	0	0	0	0	0	0	0	0	0	0	0	0	0
Peak_1815	0	0	0	0	0	0	0	0	0	0	0	0	0	0	0	0	0	0	0
Peak_1816	0	0	0	0	0	0	0	0	0	0	0	0	0	0	0	0	0	0	0
Peak_1817	0	0	0	0	0	0	0	0	0	0	0	0	0	0	0	0	0	0	0
Peak_1818	0	0	0	0	0	0	0	0	0	0	0	0	0	0	0	0	0	0	0
Peak_1820	0	0	0	0	0	0	0	0	0	0	0	0	0	0	0	0	0	0	0
Peak_1821	0	0	0	0	0	0	0	0	0	0	0	0	0	0	0	0	0	0	0
Peak_1822	0	0	0	0	0	0	0	0	0	0	0	0	0	0	0	0	0	0	0
Peak_1823	0	0	0	0	0	0	0	0	0	0	0	0	0	0	0	0	0	0	0
Peak_1824	0	0	0	0	0	0	0	0	0	0	0	0	0	0	0	0	0	0	0
Peak_1826	0	0	0	0	0	0	0	0	0	0	0	0	0	0	0	0	0	0	0
Peak_1827	0	0	0	0	0	0	0	0	0	0	0	0	0	0	0	0	0	0	0
Peak_1828	0	0	0	0	0	0	0	0	0	0	0	0	0	0	0	0	0	0	0
Peak_1830	0	0	0	0	0	0	0	0	0	0	0	0	0	0	0	0	0	0	0
Peak_1832	0	0	0	0	0	0	0	0	0	0	0	0	0	0	0	0	0	0	0
Peak_1833	0	0	0	0	0	0	0	0	0	0	0	0	0	0	0	0	0	0	0
Peak_1835	0	0	0	0	0	0	0	0	0	0	0	0	0	0	0	0	0	0	0
Peak_1839	0	0	0	0	0	0	0	0	0	0	0	0	0	0	0	0	0	0	0
Peak_1840	0	0	0	0	0	0	0	0	0	0	0	0	0	0	0	0	0	0	0
Peak_1841	0	0	0	0	0	0	0	0	0	0	0	0	0	0	0	0	0	0	0
Peak_1842	0	0	0	0	0	0	0	0	0	0	0	0	0	0	0	0	0	0	0
Peak_1843	0	0	0	0	0	0	0	0	0	0	0	0	0	0	0	0	0	0	0
Peak_1844	0	0	0	0	0	0	0	0	0	0	0	0	0	0	0	0	0	0	0
Peak_1845	0	0	0	0	0	0	0	0	0	0	0	0	0	0	0	0	0	0	0
Peak_1846	0	0	0	0	0	0	0	0	0	0	0	0	0	0	0	0	0	0	0
Peak_1847	0	0	0	0	0	0	0	0	0	0	0	0	0	0	0	0	0	0	0
Peak_1848	0	0	0	0	0	0	0	0	0	0	0	0	0	0	0	0	0	0	0
Peak_1849	0	0	0	0	0	0	0	0	0	0	0	0	0	0	0	0	0	0	0
Peak_1850	0	0	0	0	0	0	0	0	0	0	0	0	0	0	0	0	0	0	0
Peak_1851	0	0	0	0	0	0	0	0	0	0	0	0	0	0	0	0	0	0	0
Peak_1852	0	0	0	0	0	0	0	0	0	0	0	0	0	0	0	0	0	0	0
Peak_1853	0	0	0	0	0	0	0	0	0	0	0	0	0	0	0	0	0	0	0
Peak_1854	0	0	0	0	0	0	0	0	0	0	0	0	0	0	0	0	0	0	0
Peak_1855	0	0	0	0	0	0	0	0	0	0	0	0	0	0	0	0	0	0	0
Peak_1856	0	0	0	0	0	0	0	0	0	0	0	0	0	0	0	0	0	0	0
Peak_1857	0	0	0	0	0	0	0	0	0	0	0	0	0	0	0	0	0	0	0
Peak_1858	0	0	0	0	0	0	0	0	0	0	0	0	0	0	0	0	0	0	0
Peak_1860	0	0	0	0	0	0	0	0	0	0	0	0	0	0	0	0	0	0	0
Peak_1862	0	0	0	0	0	0	0	0	0	0	0	0	0	0	0	0	0	0	0
Peak_1867	0	0	0	0	0	0	0	0	0	0	0	0	0	0	0	0	0	0	0
Peak_1868	0	0	0	0	0	0	0	0	0	0	0	0	0	0	0	0	0	0	0
Peak_1869	0	0	0	0	0	0	0	0	0	0	0	0	0	0	0	0	0	0	0
Peak_1870	0	0	0	0	0	0	0	0	0	0	0	0	0	0	0	0	0	0	0
Peak_1876	0	0	0	0	0	0	0	0	0	0	0	0	0	0	0	0	0	0	0
Peak_1877	0	0	0	0	0	0	0	0	0	0	0	0	0	0	0	0	0	0	0
Peak_1878	0	0	0	0	0	0	0	0	0	0	0	0	0	0	0	0	0	0	0
Peak_1879	0	0	0	0	0	0	0	0	0	0	0	0	0	0	0	0	0	0	0
Peak_1880	0	0	0	0	0	0	0	0	0	0	0	0	0	0	0	0	0	0	0
Peak_1881	0	0	0	0	0	0	0	0	0	0	0	0	0	0	0	0	0	0	0
Peak_1882	0	0	0	0	0	0	0	0	0	0	0	0	0	0	0	0	0	0	0
Peak_1885	0	0	0	0	0	0	0	0	0	0	0	0	0	0	0	0	0	0	0
Peak_1890	0	0	0	0	0	0	0	0	0	0	0	0	0	0	0	0	0	0	0
Peak_1891	0	0	0	0	0	0	0	0	0	0	0	0	0	0	0	0	0	0	0
Peak_1894	0	0	0	0	0	0	0	0	0	0	0	0	0	0	0	0	0	0	0
Peak_1895	0	0	0	0	0	0	0	0	0	0	0	0	0	0	0	0	0	0	0
Peak_1896	0	0	0	0	0	0	0	0	0	0	0	0	0	0	0	0	0	0	0
Peak_1897	0	0	0	0	0	0	0	0	0	0	0	0	0	0	0	0	0	0	0
Peak_1898	0	0	0	0	0	0	0	0	0	0	0	0	0	0	0	0	0	0	0
Peak_1899	0	0	0	0	0	0	0	0	0	0	0	0	0	0	0	0	0	0	0
Peak_1900	0	0	0	0	0	0	0	0	0	0	0	0	0	0	0	0	0	0	0
Peak_1901	0	0	0	0	0	0	0	0	0	0	0	0	0	0	0	0	0	0	0
Peak_1902	0	0	0	0	0	0	0	0	0	0	0	0	0	0	0	0	0	0	0
Peak_1903	0	0	0	0	0	0	0	0	0	0	0	0	0	0	0	0	0	0	0
Peak_1904	0	0	0	0	0	0	0	0	0	0	0	0	0	0	0	0	0	0	0
Peak_1905	0	0	0	0	0	0	0	0	0	0	0	0	0	0	0	0	0	0	0
Peak_1906	0	0	0	0	0	0	0	0	0	0	0	0	0	0	0	0	0	0	0
Peak_1908	0	0	0	0	0	0	0	0	0	0	0	0	0	0	0	0	0	0	0
Peak_1909	0	0	0	0	0	0	0	0	0	0	0	0	0	0	0	0	0	0	0
Peak_1910	0	0	0	0	0	0	0	0	0	0	0	0	0	0	0	0	0	0	0
Peak_1911	0	0	0	0	0	0	0	0	0	0	0	0	0	0	0	0	0	0	0
Peak_1912	0	0	0	0	0	0	0	0	0	0	0	0	0	0	0	0	0	0	0
Peak_1913	0	0	0	0	0	0	0	0	0	0	0	0	0	0	0	0	0	0	0
Peak_1914	0	0	0	0	0	0	0	0	0	0	0	0	0	0	0	0	0	0	0
Peak_1916	0	0	0	0	0	0	0	0	0	0	0	0	0	0	0	0	0	0	0
Peak_1917	0	0	0	0	0	0	0	0	0	0	0	0	0	0	0	0	0	0	0
Peak_1918	0	0	0	0	0	0	0	0	0	0	0	0	0	0	0	0	0	0	0
Peak_1922	0	0	0	0	0	0	0	0	0	0	0	0	0	0	0	0	0	0	0
Peak_1923	0	0	0	0	0	0	0	0	0	0	0	0	0	0	0	0	0	0	0
Peak_1924	0	0	0	0	0	0	0	0	0	0	0	0	0	0	0	0	0	0	0
Peak_1925	0	0	0	0	0	0	0	0	0	0	0	0	0	0	0	0	0	0	0
Peak_1926	0	0	0	0	0	0	0	0	0	0	0	0	0	0	0	0	0	0	0
Peak_1927	0	0	0	0	0	0	0	0	0	0	0	0	0	0	0	0	0	0	0
Peak_1928	0	0	0	0	0	0	0	0	0	0	0	0	0	0	0	0	0	0	0
Peak_1930	0	0	0	0	0	0	0	0	0	0	0	0	0	0	0	0	0	0	0
Peak_1931	0	0	0	0	0	0	0	0	0	0	0	0	0	0	0	0	0	0	0
Peak_1932	0	0	0	0	0	0	0	0	0	0	0	0	0	0	0	0	0	0	0
Peak_1933	0	0	0	0	0	0	0	0	0	0	0	0	0	0	0	0	0	0	0
Peak_1934	0	0	0	0	0	0	0	0	0	0	0	0	0	0	0	0	0	0	0
Peak_1935	0	0	0	0	0	0	0	0	0	0	0	0	0	0	0	0	0	0	0
Peak_1937	0	0	0	0	0	0	0	0	0	0	0	0	0	0	0	0	0	0	0
Peak_1938	0	0	0	0	0	0	0	0	0	0	0	0	0	0	0	0	0	0	0
Peak_1939	0	0	0	0	0	0	0	0	0	0	0	0	0	0	0	0	0	0	0
Peak_1940	0	0	0	0	0	0	0	0	0	0	0	0	0	0	0	0	0	0	0
Peak_1941	0	0	0	0	0	0	0	0	0	0	0	0	0	0	0	0	0	0	0
Peak_1942	0	0	0	0	0	0	0	0	0	0	0	0	0	0	0	0	0	0	0
Peak_1943	0	0	0	0	0	0	0	0	0	0	0	0	0	0	0	0	0	0	0
Peak_1944	0	0	0	0	0	0	0	0	0	0	0	0	0	0	0	0	0	0	0
Peak_1945	0	0	0	0	0	0	0	0	0	0	0	0	0	0	0	0	0	0	0
Peak_1947	0	0	0	0	0	0	0	0	0	0	0	0	0	0	0	0	0	0	0
Peak_1948	0	0	0	0	0	0	0	0	0	0	0	0	0	0	0	0	0	0	0
Peak_1949	0	0	0	0	0	0	0	0	0	0	0	0	0	0	0	0	0	0	0
Peak_1952	0	0	0	0	0	0	0	0	0	0	0	0	0	0	0	0	0	0	0
Peak_1953	0	0	0	0	0	0	0	0	0	0	0	0	0	0	0	0	0	0	0
Peak_1955	0	0	0	0	0	0	0	0	0	0	0	0	0	0	0	0	0	0	0
Peak_1959	0	0	0	0	0	0	0	0	0	0	0	0	0	0	0	0	0	0	0
Peak_1960	0	0	0	0	0	0	0	0	0	0	0	0	0	0	0	0	0	0	0
Peak_1962	0	0	0	0	0	0	0	0	0	0	0	0	0	0	0	0	0	0	0
Peak_1964	0	0	0	0	0	0	0	0	0	0	0	0	0	0	0	0	0	0	0
Peak_1965	0	0	0	0	0	0	0	0	0	0	0	0	0	0	0	0	0	0	0
Peak_1966	0	0	0	0	0	0	0	0	0	0	0	0	0	0	0	0	0	0	0
Peak_1967	0	0	0	0	0	0	0	0	0	0	0	0	0	0	0	0	0	0	0
Peak_1968	0	0	0	0	0	0	0	0	0	0	0	0	0	0	0	0	0	0	0
Peak_1969	0	0	0	0	0	0	0	0	0	0	0	0	0	0	0	0	0	0	0
Peak_1970	0	0	0	0	0	0	0	0	0	0	0	0	0	0	0	0	0	0	0
[truncated: 90 more rows]
