# Supplementary material for: Tethering of the Conserved piggyBac Transposase Fusion Protein CSB-PGBD3 to Chromosomal AP-1 Proteins Regulates Expression of Nearby Genes in Humans
Source: PLoS Genet. 2012 Sep 27;8(9):e1002972. doi: 10.1371/journal.pgen.1002972 (PMC3459987; doi:10.1371/journal.pgen.1002972)
Supplement: Table S7 — Primers used for ChIP-PCR of genomic MER85 elements. (XLS) [file pgen.1002972.s012.xls]

## Sheet: Table S7
Table S7 Primers used for ChIP-PCR of genomic MER85 elements.
ID	Primer	Target size	hg18 target
MER85-21	CG GGATCC TCATAGAGACTCAAGACAATTCCAG	296 bp	chr1:74659125-74659420
MER85-21	CG GAATTC GCTGCTTCTTATCTATATTGTCAGG	296 bp	chr1:74659125-74659420
MER85-65	CG GGATCC AGCTTTCCTTTACAGGCAAGGATG	316 bp	chr2:21780304-21780619
MER85-65	CG GAATTC TTTGGCATGCTCATCCTACTTCTC	316 bp	chr2:21780304-21780619
MER85-341	AAGATTTCATGAGAATCACAAGCATAG	650 bp	chr6:152268572-152269221
MER85-341	ATTTCCATTTCAAGACTCTAAACTGC	650 bp	chr6:152268572-152269221
MER85-360	CG GGATCC CCTTTTCACTGTGTAGCTAGCCCAC	237 bp	chr7:30789541-30789777
MER85-360	CG GAATTC GACCCCCCCAAAGATTTTCACATCC	237 bp	chr7:30789541-30789777
MER85-427	CG GGATCC GCTGTGAAACCATATTAGAGTGGCATAG	323 bp	chr8:63116146-63116468
MER85-427	CG GAATTC CAATGCCCAGTAATACCTTCCTTAACTC	323 bp	chr8:63116146-63116468
MER85-741	ACTACGGAAGTGAAGGAACTCTCATG	408 bp	chr17:55313352-55313759
MER85-741	TATCCCATTTACCCTGATTTGATC	408 bp	chr17:55313352-55313759
