# Supplementary material for: Tethering of the Conserved piggyBac Transposase Fusion Protein CSB-PGBD3 to Chromosomal AP-1 Proteins Regulates Expression of Nearby Genes in Humans
Source: PLoS Genet. 2012 Sep 27;8(9):e1002972. doi: 10.1371/journal.pgen.1002972 (PMC3459987; doi:10.1371/journal.pgen.1002972)
Supplement: Table S8 — Primers used for QPCR of selected cDNA targets. (XLS) [file pgen.1002972.s013.xls]

## Sheet: Sheet1
Gene	Forward Primer	Reverse Primer
ADA	GAGGGGGAGCGAGACTTC	GTCTTCCAGGGTGTGGTAGC
APOE	GCAGACCGAGTGGCAGAG	GTTCCTCCAGTTCCGATTTG
BMPR1A	AATGTTGTCGGACCAATTTATG	TCATCCTGTTCCAAATCACG
BST2	AGTGATGGAGTGTCGCAATG	CTTCTCAGTCGCTCCACCTC
FARP1	TGGGAGAAATAGAGCAGAGG	TGGATTTTGATGGACACGAG
FOXP1	GTAACGGTTCAGCCATCCAG	GGCGTCTCTCCGTTGGAC
GBP1	TGGAACGTGTGAAAGCTGAG	CCCTGTCGTTCTCCATCTTC
ILKAP	GACCTCTTCGGGGACCTG	ACTCCTCGGTGATGTCGTTC
ITPR1	AGGCAACCAGCAGAATCAAG	GAGCAGGGAGTTGCACTTG
KRTHB1	GGCTCTGAAGAAGGATGTGG	AGATGTGGGACTGGAGAACG
MSRA	GGTCTTCTGGGAGAATCACG	TAATACCCACTGGGCAGGAC
OAS1	TCGTACTGAGTTCGCTCCAG	CTGGGCTGTGTTGAAATGTG
OAS2	AAATGCCAGGAGAAGCTGTG	TTGTTGGGCTGGAGAAACTC
OAS3	AGGGGTTGTGGAAGGAGAC	TGTTTTCAGGGGTCTTCTGG
OASL	CCTGAGGATGGAGCAGAGAG	GCTTAGTTGGCCGATGTTTC
PLSCR1	CTTTCCTGTCCCAAATCAGC	CTTCCGCTGCAAAGTAAACC
PMAIP1	GCTGGAAGTCGAGTGTGCTA	TTCCTGAGCAGAAGAGTTTGG
SCA1	AAGGCTCCATCATCCAGTTG	CTTGAGGGTAAGCGAGATGC
SCLY	GACCTGGGCGTGGACTTC	CCTCATAAGCCTCGCAGTTC
SDF1	GTGGTCGTGCTGGTCCTC	GAAGGGCACAGTTTGGAGTG
SRC	AAGAGCAAGCCCAAGGATG	CCTGTCTGTCCTGTGCTGAG
STAT1	GCTACAGCATAACATAAGGAAAAGC	CACTCTTTGCCACACCATTG
VCAN	AGATGGGAAAGGCAGGAGTC	CACTCTTTTGCAGCCTCCTC
